# Supplementary material for: Suppression of transcriptional drift extends C. elegans lifespan by postponing the onset of mortality
Source: eLife. 2015 Dec 1;4:e08833. doi: 10.7554/eLife.08833 (PMC4720515; doi:10.7554/eLife.08833)
Supplement: Figure 1—source data 1. — DOI: http://dx.doi.org/10.7554/eLife.08833.004 [file elife-08833-fig1-data1.xlsx]

## Sheet: Figure 1-source data 1
Variable	age when drug was added	age at RNA harvest	treatment
CPM.S1	d1	d1	water
CPM.S2	d1	d3	water
CPM.S3	d1	d5	water
CPM.S4	d1	d10	water
CPM.S5	d1	d3	Mia 50 µM
CPM.S6	d1	d5	Mia 50 µM
CPM.S7	d1	d10	Mia 50 µM
CPM.S8	d3	d5	Mia 50 µM
CPM.S9	d3	d10	Mia 50 µM
CPM.S10	d10	d5	Mia 50 µM
CPM.S11	d5	d1	Mia 2 µM
CPM.S12	d5	d1	Mia 10 µM
seqName	sequence name
WormBaseID	wormbase id
SYMBOL	gene name
F	F value
FC	Fold change
PValue	P value
FDR	False discovery rate
FC.S5.S2	Fold change sample5/sample2
FC.S6.S3	Fold change sample6/sample3
FC.S7.S4	Fold change sample7/sample4
Sample labels
CPM.S1	counts per million sample S1
CPM.S2	counts per million sample S2
CPM.S3	counts per million sample S3
et.c
S	sample
seqName	WormBaseID	SYMBOL	F	PValue	FDR	FC.S5.S2	FC.S6.S3	FC.S7.S4	CPM.mean	CPM.S1	CPM.S10	CPM.S11	CPM.S12	CPM.S2	CPM.S3	CPM.S4	CPM.S5	CPM.S6	CPM.S7	CPM.S8	CPM.S9	logFC.S5.S2	logFC.S6.S3	logFC.S7.S4	logCPM.mean	logCPM.S1	logCPM.S10	logCPM.S11	logCPM.S12	logCPM.S2	logCPM.S3	logCPM.S4	logCPM.S5	logCPM.S6	logCPM.S7	logCPM.S8	logCPM.S9	GOF.outlier
C03G6.15	WBGene00015400	cyp-35A2	247.944	1.5142e-23	2.90257e-19	65.4214	43.7967	41.8395	148.691	9.28447	228.295	31.8797	87.6978	5.55553	5.38898	4.87279	363.86	236.164	203.986	318.367	275.564	6.03169	5.45275	5.38679	7.21618	3.21482	7.83476	4.99456	6.45447	2.47393	2.43001	2.28475	8.50724	7.88365	7.67233	8.31455	8.10625	FALSE
K09D9.2	WBGene00019565	cyp-35A3	203.915	3.83319e-22	3.01062e-18	93.9906	24.4948	46.9507	332.135	1.13191	751.576	32.7896	137.576	7.95942	20.1821	9.0828	747.929	494.273	426.705	660.467	709.871	6.55444	4.6144	5.55308	8.37563	0.178765	9.55378	5.03516	7.10409	2.99266	4.33501	3.18314	9.54676	8.94916	8.73709	9.36734	9.47141	FALSE
C49G7.8	WBGene00016786	cyp-35A4	201.371	4.7117e-22	3.01062e-18	680.134	248.17	194.448	265.493	0.672757	506.41	15.6708	101.103	0.922255	1.78874	1.85625	637.901	443.015	358.213	533.582	578.333	9.40967	7.95518	7.60324	8.05253	-0.571842	8.98416	3.97001	6.65968	-0.116762	0.838946	0.892387	9.31719	8.79121	8.48468	9.05957	9.17576	FALSE
K07C6.3	WBGene00019471	cyp-35B2	185.19	1.86023e-21	8.91467e-18	388.958	94.77	164.656	82.6756	0.626202	129.035	12.9147	47.1067	0.505451	1.39981	0.771248	199.383	135.688	126.732	163.534	171.177	8.60347	6.56636	7.36331	6.36939	-0.675299	7.01162	3.69094	5.55786	-0.984358	0.485236	-0.374733	7.6394	7.08415	6.98564	7.35345	7.41935	FALSE
F13H6.3	WBGene00017431		115.961	3.46672e-18	1.1587e-14	30.6469	14.5941	20.0239	56.3655	9.34063	81.7121	9.87556	17.7358	5.44683	5.52862	3.61118	166.97	80.643	72.2787	99.7327	119.226	4.93767	3.86731	4.32365	5.81674	3.22352	6.35248	3.30386	4.1486	2.44542	2.46692	1.85247	7.38345	6.33348	6.1755	6.63999	6.89755	FALSE
C08F11.8	WBGene00007455	ugt-22	114.861	4.029e-18	1.1587e-14	35.4758	32.8457	23.7525	186.879	36.0959	214.459	31.6675	109.551	14.0505	7.90403	11.2588	496.712	259.386	266.57	355.674	363.305	5.14876	5.03763	4.57001	7.54596	5.17376	7.74456	4.98493	6.77546	3.81254	2.98259	3.49298	8.95627	8.01896	8.05837	8.47441	8.50504	FALSE
K07C6.2	WBGene00019470	cyp-35B3	114.505	4.23127e-18	1.1587e-14	1723.08	569.51	550.62	200.914	0.182506	603.43	8.57713	99.7115	0.256908	0.38816	0.5011	406.714	207.611	284.866	364.704	487.429	10.7508	9.15358	9.10491	7.65044	-2.45399	9.23704	3.10049	6.63969	-1.96068	-1.36528	-0.99683	8.66787	7.69774	8.15414	8.51058	8.92905	FALSE
K07C6.5	WBGene00019473	cyp-35A5	108.941	9.25962e-18	2.21872e-14	145.389	24.6937	20.9626	28.7312	0.485338	48.9391	1.59488	6.97378	0.599318	1.53182	1.351	87.4277	37.493	28.4201	73.6185	53.1777	7.18378	4.62607	4.38974	4.84454	-1.04294	5.61291	0.673448	2.80194	-0.738606	0.615249	0.43403	6.45002	5.22855	4.82884	6.202	5.73275	FALSE
C06B3.3	WBGene00007362	cyp-35C1	101.95	2.61172e-17	5.56267e-14	50.9111	17.4389	11.7116	121.446	16.6415	181.397	19.3268	42.2854	8.17237	10.2105	9.5586	416.264	177.796	111.548	224.873	212.564	5.66991	4.12424	3.54987	6.92417	4.05672	7.50301	4.27253	5.40209	3.03076	3.35198	3.2568	8.70136	7.47408	6.80152	7.81297	7.73175	FALSE
F22E10.2	WBGene00004007	pgp-13	78.8746	1.34348e-15	2.57532e-12	29.4717	14.8551	28.7997	19.0204	2.39592	43.1035	2.53974	8.91954	1.47942	1.01621	0.937579	43.8407	15.2163	26.6428	26.9466	48.5676	4.88126	3.89289	4.84798	4.24947	1.26058	5.42973	1.34468	3.15697	0.565029	0.0231948	-0.0929873	5.4542	3.92755	4.73567	4.75203	5.60192	FALSE
F57F4.4	WBGene00019017		71.7669	5.54826e-15	9.66859e-12	3.85426	6.34209	6.96007	461.721	1407.84	90.8216	166.237	402.22	294.359	114.345	55.6085	1134.6	725.191	387.227	394.153	231.468	1.94646	2.66496	2.7991	8.85088	10.4593	6.50496	7.37709	8.65184	8.20143	6.83725	5.79723	10.148	9.50222	8.59704	8.62261	7.85467	FALSE
F22A3.6	WBGene00017691	ilys-5	66.4714	1.72988e-14	2.76333e-11	3.3766	8.27876	8.8669	671.739	1566.86	86.4768	468.098	895.806	443.731	179.242	61.9687	1498.31	1483.91	549.47	577.926	200.079	1.75557	3.04941	3.14843	9.39176	10.6137	6.43424	8.87067	9.80704	8.79354	7.48576	5.95347	10.5491	10.5352	9.1019	9.17474	7.64442	FALSE
C01G12.5	WBGene00007245		65.1614	2.31917e-14	3.41971e-11	96.2731	68.0985	110.93	11.1778	0.217925	41.7612	0.71005	4.196	0.177759	0.143276	0.128084	16.9188	9.86986	13.5719	15.6336	30.7941	6.58906	6.08955	6.7935	3.48257	-2.19809	5.38409	-0.494008	2.06901	-2.49201	-2.80313	-2.96484	4.08056	3.30303	3.76255	3.96657	4.94458	FALSE
F13D11.4	WBGene00017429		63.7005	3.23505e-14	4.42948e-11	5.37014	5.73048	3.91043	38.3696	4.03787	63.0802	12.8148	23.2491	11.6961	10.004	14.9692	62.7494	57.4206	58.6478	55.6935	80.5785	2.42496	2.51866	1.96733	5.26189	2.0136	5.97912	3.67974	4.5391	3.54796	3.3225	3.90393	5.97153	5.8435	5.874	5.79944	6.33232	FALSE
Y51H7C.1	WBGene00021779		62.7119	4.06714e-14	5.19754e-11	3.40411	5.94332	9.42852	114.057	32.8484	29.2559	44.1149	110.339	64.5617	41.5309	35.7775	219.801	246.899	337.318	71.115	79.5757	1.76728	2.57127	3.23703	6.83361	5.03775	4.87065	5.46319	6.78579	6.01261	5.37611	5.16098	7.78006	7.94778	8.39796	6.15208	6.31426	FALSE
K07C6.4	WBGene00019472	cyp-35B1	61.0888	5.962e-14	7.14285e-11	11.2628	9.63909	8.72046	447.54	16.727	957.845	183.222	483.972	36.7148	62.3667	97.0042	413.729	601.119	846.043	747.188	821.58	3.49349	3.2689	3.1244	8.80587	4.0641	9.90365	7.51745	8.91878	5.19829	5.9627	6.59998	8.69254	9.23151	9.72459	9.54533	9.68226	FALSE
F57F5.1	WBGene00010204		56.2581	1.96095e-13	2.21114e-10	5.0739	5.89892	2.68558	143.968	313.542	95.2728	56.7099	112.428	62.4467	38.8349	59.3117	316.925	229.053	159.27	142.371	138.992	2.3431	2.56045	1.42523	7.1696	8.29252	6.57399	5.82553	6.81285	5.96455	5.27928	5.89025	8.308	7.83954	7.31533	7.15351	7.11886	FALSE
T15B7.1	WBGene00020516		55.3405	2.48205e-13	2.64324e-10	4.50188	7.07991	4.29362	110.307	220.14	65.4766	53.9451	108.524	42.5043	27.9999	32.8885	191.357	198.205	141.225	144.355	94.8005	2.17053	2.82373	2.10219	6.78539	7.78228	6.03291	5.75342	6.76187	5.40954	4.80735	5.03951	7.58013	7.63085	7.14185	7.17347	6.56682	FALSE
Y54G2A.37	WBGene00023484		53.4753	4.04758e-13	4.08358e-10	4.25071	10.279	6.3032	26.746	2.20795	43.4317	7.88799	15.4756	2.90321	2.76368	12.7196	12.3457	28.4092	80.1571	24.7614	86.593	2.0877	3.36162	2.65608	4.74125	1.14271	5.44068	2.97966	3.95192	1.53765	1.46659	3.66898	3.62593	4.82829	6.32476	4.63002	6.43618	FALSE
F13D12.6	WBGene00008741		53.1418	4.42396e-13	4.24014e-10	3.38753	4.38518	4.97575	681.099	296.822	662.626	508.384	821.205	274.267	285.385	199.181	929.123	1251.39	991.042	1055.87	799.663	1.76023	2.13264	2.31492	9.41172	8.21346	9.37205	8.98978	9.6816	8.09944	8.15676	7.63793	9.85973	10.2893	9.9528	10.0442	9.64325	FALSE
R05D8.9	WBGene00019886		51.0714	7.76312e-13	7.08625e-10	184.741	62.3744	55.0428	16.4212	0.0512593	31.6484	0.659158	3.25888	0.199981	0.406483	0.403096	33.9078	25.7661	21.3308	36.5694	39.6575	7.52936	5.96288	5.78248	4.03749	-4.28604	4.98406	-0.601304	1.70438	-2.32206	-1.29873	-1.3108	5.08355	4.6874	4.41487	5.19256	5.30952	FALSE
F59A7.1	WBGene00019089	clec-206	50.1747	9.96107e-13	8.67926e-10	83.6952	277.508	34.2687	6.35149	0.24585	2.30608	0.199596	2.85948	0.343609	0.0598651	0.203776	28.631	15.8044	7.32251	10.2986	6.40468	6.38707	8.11639	5.09882	2.66709	-2.02415	1.20544	-2.32485	1.51575	-1.54116	-4.06214	-2.29494	4.83951	3.98226	2.87234	3.36438	2.67913	FALSE
B0563.9	WBGene00044687		48.6367	1.54059e-12	1.28398e-09	0.129204	0.186117	0.229799	125.152	0.642183	417.209	89.1892	55.2082	31.1433	83.1868	416.079	4.02394	15.482	95.6235	56.6735	167.693	-2.95228	-2.42572	-2.12155	6.96753	-0.638945	8.70463	6.4788	5.78681	4.96085	6.37828	8.70071	2.00861	3.95252	6.57929	5.8246	7.38967	FALSE
F12E12.11	WBGene00044811		46.8182	2.61755e-12	2.09066e-09	14.7774	24.2522	21.7011	10.8431	2.20361	24.2199	1.68912	2.99946	1.05788	0.624203	0.931167	15.4778	15.3969	20.1631	19.0339	22.9122	3.88533	4.60004	4.43969	3.4387	1.13987	4.59812	0.756271	1.5847	0.08117	-0.679912	-0.102887	3.95213	3.94457	4.33364	4.2505	4.51804	FALSE
H17B01.2	WBGene00000646	col-70	46.6272	2.77008e-12	2.12399e-09	3.55782	6.76666	9.0538	28.7622	6.84747	12.8474	12.6499	30.8272	15.7339	8.37141	8.98921	55.9528	56.6435	81.433	19.0713	19.718	1.83099	2.75844	3.17852	4.8461	2.77557	3.68341	3.66106	4.94613	3.97581	3.06547	3.1682	5.80614	5.82384	6.34754	4.25333	4.30144	FALSE
F19C7.2	WBGene00017592		44.8347	4.75607e-12	3.50651e-09	0.28874	0.101672	0.141001	18.4279	1.55135	21.6933	20.667	9.52641	20.2846	40.443	56.3284	5.85697	4.112	7.94221	10.7737	16.3932	-1.79215	-3.298	-2.82623	4.20382	0.633526	4.43918	4.36926	3.25193	4.34231	5.33782	5.81579	2.55015	2.03984	2.98954	3.42944	4.03503	FALSE
K12H4.7	WBGene00019682		43.6637	6.83343e-12	4.85148e-09	2.69797	3.96598	5.67275	160.1	320.527	83.0812	112.695	202.867	100.187	65.7267	26.1332	270.322	260.64	148.222	215.098	107.412	1.43187	1.98768	2.50405	7.32283	8.3243	6.37645	6.81628	7.66439	6.64655	6.03841	4.70781	8.07854	8.02591	7.21162	7.74885	6.74702	FALSE
C32H11.4	WBGene00007867		42.8238	8.90367e-12	6.09552e-09	5.27071	24.8293	39.072	86.3821	23.5012	22.4645	31.1812	220.907	20.1528	12.2949	2.81127	106.254	308.939	110.788	127.414	36.8351	2.398	4.63397	5.28806	6.43266	4.55466	4.48958	4.9626	7.78729	4.33291	3.61999	1.49122	6.73138	8.27118	6.79166	6.99338	5.20301	FALSE
T05F1.2	WBGene00011489		45.3033	1.20982e-11	7.87798e-09	2.73707	3.28537	1.91669	172.327	344.261	113.416	89.0529	151.981	109.74	74.0496	108.381	300.395	243.219	207.859	176.646	142.91	1.45263	1.71606	0.938619	7.42901	8.42736	6.82549	6.47659	7.24774	6.77794	6.21042	6.75997	8.23072	7.92611	7.69946	7.46472	7.15897	FALSE
W05F2.3	WBGene00021035		41.7796	1.24432e-11	7.87798e-09	2.70738	3.63712	2.00527	898.64	1461.32	730.092	493.588	1019.42	511.839	333.777	597.355	1385.74	1214.02	1197.9	989.585	655.154	1.4369	1.8628	1.0038	9.8116	10.5131	9.51193	8.94716	9.99353	8.99955	8.38274	9.22244	10.4364	10.2456	10.2263	9.95068	9.35569	FALSE
C45G7.3	WBGene00016670	ilys-3	41.7068	1.27402e-11	7.87798e-09	0.102808	0.114914	0.318266	115.802	0.962501	374.151	59.1244	21.6098	12.1782	41.5012	477.223	1.25033	4.77191	151.607	15.6227	233.98	-3.28197	-3.12137	-1.65169	6.85551	-0.0551402	8.54748	5.88568	4.43361	3.60622	5.37508	8.89852	0.322305	2.25457	7.2442	3.96557	7.87024	FALSE
R06C7.4	WBGene00011063	cpg-3	40.8988	1.65865e-11	9.67889e-09	2.74971	4.07846	2.01767	638.846	1224.77	395.674	323.591	692.088	419.184	232.84	381.806	1152.64	949.786	770.428	650.058	444.307	1.45928	2.02803	1.01269	9.31933	10.2583	8.62817	8.33803	9.43481	8.71144	7.8632	8.5767	10.1707	9.89146	9.58952	9.34443	8.79541	FALSE
Y22D7AR.10	WBGene00021263		40.8849	1.66625e-11	9.67889e-09	3.43569	4.0309	3.37745	696.805	301.981	602.065	471.169	956.871	183.827	267.059	515.148	631.582	1076.52	1739.87	851.492	731.641	1.7806	2.0111	1.75593	9.44461	8.23831	9.23378	8.8801	9.90218	7.52221	8.06102	9.00884	9.30283	10.0722	10.7648	9.73385	9.51499	FALSE
F57F4.3	WBGene00001581	gfi-1	40.4057	1.95229e-11	1.10069e-08	3.77242	4.06714	6.14118	279.843	902.723	57.6919	94.1773	155.069	202.845	82.2474	34.9552	765.171	334.473	214.451	191.908	156.427	1.91549	2.02402	2.61852	8.12847	9.81814	5.8503	6.55731	7.27677	7.66423	6.3619	5.12744	9.57964	8.38575	7.7445	7.58427	7.28935	FALSE
ZC196.6	WBGene00022550		40.2837	2.03311e-11	1.11351e-08	0.100036	0.143711	0.144591	27.9601	0.0995023	18.4141	41.2784	51.4776	50.0513	67.6727	44.0124	4.99851	9.7289	6.36302	25.0776	8.00851	-3.32141	-2.79876	-2.78995	4.8053	-3.32913	4.20274	5.36731	5.68587	5.64534	6.0805	5.45984	2.3215	3.28228	2.66971	4.64833	3.00153	FALSE
B0507.6	WBGene00015223		39.9516	2.27159e-11	1.20956e-08	0.134995	0.219038	0.309985	19.5056	1.70668	20.9497	38.4492	23.214	40.3462	39.6692	19.9264	5.44641	8.68193	6.17283	17.4516	8.89918	-2.88903	-2.19075	-1.68973	4.28582	0.771189	4.38886	5.26488	4.53693	5.33436	5.30995	4.31661	2.44531	3.11802	2.62593	4.12528	3.15367	FALSE
R09E12.9	WBGene00044514		39.862	2.34091e-11	1.21278e-08	31.1916	6.4574	1.77331	9.10887	1.33943	22.8576	2.3434	1.91417	0.868931	1.34534	5.24859	27.1028	8.68765	9.3075	13.5607	12.8395	4.96309	2.69095	0.826448	3.18727	0.421624	4.5146	1.2286	0.93672	-0.202686	0.427972	2.39193	4.76037	3.11897	3.21839	3.76136	3.68252	FALSE
T12B5.15	WBGene00050914		39.6997	2.47217e-11	1.24708e-08	4.19786	7.33872	3.98362	251.893	219.637	198.943	122.665	359.569	78.1516	70.1926	125.197	328.072	515.073	498.78	325.478	159.443	2.06965	2.87553	1.99408	7.97667	7.77898	7.63621	6.93858	8.49012	6.2882	6.13325	6.96806	8.35787	9.00863	8.96226	8.34642	7.3169	FALSE
T08A9.7	WBGene00004988	spp-3	39.3889	2.74571e-11	1.34955e-08	2.96739	8.07658	5.28664	501.702	590.697	365.555	277.371	694.435	212.042	119.253	174.365	629.207	963.407	921.871	549.129	470.051	1.5692	3.01374	2.40235	8.97069	9.20627	8.51394	8.11567	9.43969	7.72821	6.89789	7.44597	9.29739	9.912	9.84842	9.101	8.87667	FALSE
T14G8.4	WBGene00011772		39.0954	3.03351e-11	1.41925e-08	0.131728	0.180797	0.543841	13.1155	0.996303	10.699	27.9807	15.3439	16.8276	30.7134	13.7633	2.22003	5.55072	7.44706	14.6597	6.67027	-2.92437	-2.46755	-0.878742	3.7132	-0.0053433	3.4194	4.80636	3.93959	4.07276	4.9408	3.78275	1.15058	2.47268	2.89667	3.87378	2.73774	FALSE
B0280.5	WBGene00015102	cpg-2	43.0218	3.0356e-11	1.41925e-08	2.23014	2.86832	2.47938	1228.3	2093.6	1018.65	705.508	1181.85	812.039	549.126	730.655	1810.96	1575.06	1811.78	1248.18	1136.94	1.15714	1.5202	1.30998	10.2624	11.0318	9.99244	9.46252	10.2068	9.66541	9.10099	9.51305	10.8225	10.6212	10.8232	10.2856	10.1509	FALSE
Y69A2AR.5	WBGene00022076	daao-1	38.4462	3.78955e-11	1.72957e-08	3.45271	8.00878	7.80221	27.8276	37.3475	9.31186	17.093	38.0395	12.004	8.70416	6.29156	41.4326	69.8525	49.1313	24.9397	18.0446	1.78773	3.00158	2.96388	4.79844	5.22294	3.21907	4.09534	5.24943	3.58544	3.1217	2.65342	5.37269	6.12624	5.61857	4.64037	4.17349	FALSE
K09F6.10	WBGene00019593		37.8009	4.74123e-11	2.08122e-08	0.17635	0.106782	0.39851	53.3298	5.30931	98.2094	74.1346	34.8793	34.1784	112.441	108.837	6.02538	12.0284	43.4389	37.7187	61.2535	-2.50349	-3.22726	-1.32731	5.73687	2.40852	6.61779	6.21208	5.1243	5.09501	6.81302	6.76602	2.59105	3.58837	5.44091	5.23721	5.93672	FALSE
B0213.15	WBGene00015044	cyp-34A9	37.7793	4.77717e-11	2.08122e-08	2.98021	2.7779	5.48302	39.107	7.17374	88.8505	22.3694	34.6744	8.79596	12.9733	11.122	26.2416	36.0192	60.9475	67.367	89.7164	1.57541	1.47399	2.45497	5.28936	2.84273	6.47331	4.48345	5.1158	3.13684	3.69748	3.47535	4.71379	5.1707	5.92949	6.07397	6.4873	FALSE
F28A12.4	WBGene00017881		37.4768	5.3118e-11	2.26271e-08	2.44054	3.68802	2.84092	165.656	455.527	85.7885	108.529	172.992	95.5313	70.0724	59.9981	233.151	258.361	170.515	170.916	99.9658	1.2872	1.88284	1.50636	7.37205	8.83139	6.42271	6.76194	7.43456	6.5779	6.13078	5.90685	7.86512	8.01324	7.41375	7.41715	6.64336	FALSE
F08F8.5	WBGene00017270	numr-1	37.0924	6.08389e-11	2.53526e-08	0.22667	0.0809285	0.268593	32.9849	1.0243	53.5585	43.4883	26.2467	24.3625	92.3911	66.8856	5.51978	7.46921	17.9497	24.9067	26.9437	-2.14133	-3.62721	-1.89651	5.04373	0.0346341	5.74304	5.44256	4.71407	4.60659	6.52968	6.06362	2.46461	2.90096	4.16589	4.63846	4.75187	FALSE
F07E5.9	WBGene00017214		36.8496	6.63203e-11	2.70488e-08	0.158228	0.232725	0.342933	14.4493	1.21262	17.707	23.1237	16.5796	16.8113	23.744	27.6115	2.65775	5.52908	9.4758	14.536	11.164	-2.65993	-2.1033	-1.544	3.85293	0.278127	4.14624	4.5313	4.05134	4.07136	4.56949	4.7872	1.4102	2.46704	3.24425	3.86156	3.48078	FALSE
Y2H9A.6	WBGene00086568		36.3899	7.81832e-11	3.12228e-08	0.116199	0.365027	0.383321	20.7756	2.6255	20.1614	32.9717	33.4536	38.7454	30.1174	28.5042	4.50903	10.967	10.9203	19.7772	13.0405	-3.10533	-1.45393	-1.38338	4.37682	1.39259	4.33352	5.04316	5.06409	5.27595	4.91253	4.8331	2.17282	3.4551	3.44894	4.30577	3.70493	FALSE
C07G2.1	WBGene00000465	cpg-1	36.0375	8.87866e-11	3.47337e-08	2.32207	3.15205	2.1059	1557.56	2609.83	1264.65	848.153	1652.26	1003.13	666.004	1009.56	2329.35	2099.26	2126.1	1719.87	1305.82	1.21541	1.65629	1.07444	10.6051	11.3497	10.3045	9.72818	10.6902	9.97029	9.37939	9.97951	11.1857	11.0357	11.054	10.7481	10.3507	FALSE
B0284.1	WBGene00007131		35.762	9.81324e-11	3.7622e-08	0.145563	0.208677	0.458623	35.9823	2.49205	41.3305	58.9606	31.954	80.014	70.2672	44.8252	11.647	14.6559	20.5481	27.0244	21.8977	-2.78028	-2.26065	-1.12462	5.16922	1.31734	5.36913	5.88168	4.99792	6.32218	6.13478	5.48624	3.54188	3.87341	4.36093	4.75619	4.45271	FALSE
C17H1.14	WBGene00044709		35.6369	1.02714e-10	3.86063e-08	0.0866174	0.0776178	0.171801	12.7521	0.0553006	8.16174	21.6465	15.3049	20.2771	38.533	22.766	1.75619	2.98802	3.92396	9.28015	4.39538	-3.5292	-3.68747	-2.54119	3.67266	-4.17656	3.02888	4.43606	3.93592	4.34178	5.26802	4.50881	0.812452	1.57919	1.97231	3.21415	2.13599	FALSE
K01D12.11	WBGene00010470	cdr-4	35.2063	1.20294e-10	4.43447e-08	5.55726	3.68757	2.41005	182.297	18.0139	361.665	71.074	75.834	31.6185	47.2329	109.349	175.711	174.174	263.537	375.476	476.556	2.47437	1.88267	1.26906	7.51015	4.17104	8.49851	6.15125	6.24477	4.9827	5.56172	6.7728	7.45706	7.44439	8.04186	8.55258	8.8965	FALSE
Y51F10.2	WBGene00021763		34.9217	1.33641e-10	4.83351e-08	2.23948	3.62896	2.32954	552.133	730.745	429.033	334.022	704.034	343.418	236.2	334.939	769.076	857.168	780.282	570.697	439.148	1.16316	1.85955	1.22005	9.10887	9.51323	8.74495	8.3838	9.4595	8.42382	7.88387	8.38775	9.58698	9.74343	9.60785	9.15658	8.77856	FALSE
F20E11.17	WBGene00050906		34.4933	1.56761e-10	5.56474e-08	0.0865457	0.220191	0.214447	170.074	0.672768	421.711	278.491	159.126	93.168	179.474	384.854	8.04113	39.5737	82.5163	125.427	183.42	-3.53039	-2.18318	-2.22131	7.41002	-0.571818	8.72011	8.12149	7.31403	6.54176	7.48763	8.58817	3.0074	5.30647	6.36661	6.9707	7.519	FALSE
B0035.13	WBGene00007112		34.3085	1.68012e-10	5.85567e-08	4.80741	6.12808	1.71686	43.8163	82.8356	33.6285	27.4618	41.8045	16.4269	12.2596	22.4775	78.9729	75.1082	38.5911	52.1272	43.2486	2.26526	2.61544	0.779774	5.4534	6.37218	5.07161	4.77935	5.38559	4.03799	3.61584	4.49041	6.30329	6.2309	5.2702	5.70396	5.43458	FALSE
F44G3.2	WBGene00009706		34.0526	1.85017e-10	6.33321e-08	0.199041	0.503634	0.681342	118.808	130.454	135.374	157.08	113.713	116.607	156.522	168.673	23.206	78.8134	114.919	99.7027	118.088	-2.32886	-0.989552	-0.553549	6.89249	7.0274	7.08081	7.29536	6.82926	6.86551	7.29022	7.39808	4.53643	6.30037	6.84447	6.63956	6.88372	FALSE
T10C6.15	WBGene00050899		33.9102	1.95254e-10	6.56636e-08	0.284564	0.198776	0.331898	14.0619	1.08196	19.8406	28.6944	15.01	13.1447	29.4534	20.2623	3.73467	5.86136	6.71732	15.7147	5.4211	-1.81318	-2.33079	-1.59119	3.81372	0.113642	4.31039	4.8427	3.90785	3.71641	4.88036	4.34073	1.90098	2.55123	2.74788	3.97404	2.43859	FALSE
T25E12.5	WBGene00012020	gyg-2	33.6828	2.12879e-10	7.03566e-08	2.27661	3.19372	2.18984	102.063	188.213	70.5878	58.1919	93.2647	72.3386	42.5344	60.7326	164.714	135.968	133.033	110.263	93.0613	1.18689	1.67524	1.13083	6.67332	7.55622	6.14135	5.86275	6.54326	6.17669	5.41056	5.9244	7.36382	7.08712	7.05564	6.7848	6.54011	FALSE
F56C9.7	WBGene00018951		33.5446	2.24401e-10	7.29075e-08	2.70455	4.32913	2.64586	397.556	315.605	345.281	290.146	495.543	161.585	142.156	264.965	437.029	615.383	701.065	469.656	506.46	1.43539	2.11408	1.40374	8.63502	8.30198	8.43163	8.18064	8.95287	7.33615	7.15133	8.04966	8.77159	9.26534	9.45341	8.87546	8.98431	FALSE
F14D7.2	WBGene00008789		35.3554	2.3574e-10	7.53151e-08	2.51997	3.03301	2.72862	30.0305	45.4152	19.703	16.661	34.6822	20.1733	15.2516	15.2732	50.8385	46.2302	41.7901	30.5415	21.7003	1.33341	1.60075	1.44817	4.90836	5.5051	4.30034	4.0584	5.11612	4.33437	3.93089	3.93293	5.66785	5.53076	5.38509	4.9327	4.43964	FALSE
F08F8.1	WBGene00017267	numr-2	32.8573	2.92346e-10	9.15953e-08	0.206647	0.101036	0.338373	19.6459	0.68136	33.7644	26.2668	20.5338	14.5639	44.3108	36.6927	3.005	4.47001	12.4136	18.2226	17.4787	-2.27476	-3.30706	-1.56331	4.29616	-0.553511	5.07743	4.71517	4.35993	3.86432	5.46959	5.19742	1.58737	2.16028	3.63385	4.18766	4.12753	FALSE
H02F09.3	WBGene00019146		32.8231	2.96255e-10	9.15953e-08	0.151196	0.0903514	0.358044	14.3444	0.524722	20.6394	22.6347	6.35571	18.6448	33.8933	24.8084	2.82785	3.05927	8.9114	10.919	13.0602	-2.72551	-3.46831	-1.48179	3.84242	-0.930376	4.36733	4.50046	2.66805	4.2207	5.08293	4.63275	1.4997	1.61319	3.15565	3.44877	3.70711	FALSE
F28B4.3	WBGene00017892		32.6362	3.18591e-10	9.69378e-08	1.86077	1.8186	3.85985	1125.13	925.063	724.017	1003.12	1257.1	738.307	814.706	481.05	1373.89	1481.59	1857.06	1258.1	1335.44	0.895901	0.862827	1.94854	10.1359	9.85341	9.49988	9.97027	10.2959	9.52808	9.67014	8.91004	10.424	10.5329	10.8588	10.297	10.3831	FALSE
T20D3.2	WBGene00011856		32.566	3.27435e-10	9.80719e-08	2.0256	3.56881	2.90349	324.502	223.539	278.548	242.371	387.373	157.934	143.111	196.282	319.922	510.641	569.935	436.036	407.669	1.01835	1.83544	1.53779	8.34208	7.80439	8.12178	7.92107	8.59758	7.30318	7.16099	7.61679	8.32158	8.99617	9.15465	8.7683	8.67126	FALSE
F56F10.1	WBGene00018984		32.3209	3.60403e-10	1.06285e-07	2.22866	2.76595	3.36307	73.3284	77.4109	62.2822	51.8292	88.5202	36.5842	39.6804	34.5012	81.5582	109.654	116.12	82.4768	93.1047	1.15618	1.46778	1.74978	6.1963	6.27446	5.96075	5.69569	6.46794	5.19315	5.31036	5.10858	6.34976	6.77682	6.85947	6.36592	6.54078	FALSE
B0218.8	WBGene00015052	clec-52	32.0025	4.08563e-10	1.18663e-07	7.03488	8.34414	3.17369	45.3229	65.0599	26.3875	25.5056	51.8468	10.9743	12.9337	20.762	77.0907	107.725	65.8833	29.7664	29.8602	2.81453	3.06076	1.66616	5.50217	6.0237	4.72178	4.67274	5.69618	3.45606	3.69306	4.37588	6.26849	6.7512	6.04184	4.89561	4.90015	FALSE
C03G6.14	WBGene00015399	cyp-35A1	21.0203	4.34177e-10	1.2422e-07	1505.39	81.2525	62.7041	14.0021	0.0111325	45.6858	1.01893	5.09302	0.0107285	0.18742	0.371494	16.4085	15.8597	24.4655	25.6871	34.0355	10.5559	6.34434	5.97049	3.80758	-6.48908	5.51367	0.0270603	2.34852	-6.54241	-2.41565	-1.42859	4.03637	3.9873	4.61267	4.68297	5.08897	FALSE
T11F8.3	WBGene00004374	rme-2	31.7993	4.42817e-10	1.24829e-07	2.29688	3.27633	1.80259	452.003	897.459	388.533	263.756	445.289	301.853	185.498	291.254	693.336	607.741	525.071	470.568	336.775	1.19968	1.71208	0.850073	8.82019	9.8097	8.60189	8.04306	8.7986	8.2377	7.53526	8.18613	9.43741	9.24731	9.03637	8.87826	8.39564	FALSE
T04H1.9	WBGene00006539	tbb-6	31.5053	4.97861e-10	1.38312e-07	0.181196	0.153734	0.543998	63.9768	1.95028	67.7712	140.064	70.9396	31.9918	187.964	74.2256	5.79741	28.888	40.3841	69.2039	47.7947	-2.46438	-2.70149	-0.878327	5.99948	0.963681	6.0826	7.12994	6.14852	4.99963	7.55432	6.21384	2.53541	4.8524	5.33572	6.11278	5.57878	FALSE
C27H5.6	WBGene00016175		31.4479	5.09431e-10	1.39504e-07	0.0260961	0.158519	0.164949	9.71576	0.14635	25.5837	13.9712	6.04548	1.84884	14.8762	25.2284	0.0482435	2.35505	4.16185	10.3188	6.29714	-5.26002	-2.65728	-2.5999	3.28033	-2.77251	4.67715	3.80439	2.59586	0.88662	3.89494	4.65698	-4.37352	1.23576	2.05723	3.36721	2.6547	FALSE
C29F7.2	WBGene00007811		31.0338	6.01769e-10	1.62469e-07	4.17661	3.95812	4.16201	117.261	60.5398	152.369	60.1642	77.0916	66.8712	43.619	28.9026	279.251	172.668	120.286	190.371	152.751	2.06233	1.98482	2.05728	6.87358	5.91981	7.25142	5.91083	6.2685	6.06331	5.44688	4.85313	8.12542	7.43186	6.91032	7.57267	7.25504	FALSE
Y105C5B.15	WBGene00013654		30.6051	7.16237e-10	1.90688e-07	2.88068	2.81507	1.97702	298.781	112.831	515.662	151.356	296.294	86.1763	109.186	264.98	248.273	307.305	523.926	407.297	556.354	1.52641	1.49317	0.983328	8.22294	6.81801	9.01028	7.2418	8.21089	6.42922	6.77065	8.04974	7.95578	8.26353	9.03322	8.66994	9.11986	FALSE
Y40H7A.10	WBGene00012747		30.429	7.69736e-10	2.02124e-07	2.67905	3.33309	2.43666	210.702	190.574	178.295	172.242	274.07	92.1005	92.1259	128.587	246.778	306.995	313.317	256.82	271.091	1.42172	1.73686	1.28491	7.71906	7.57421	7.47812	7.4283	8.0984	6.52514	6.52554	7.0066	7.94707	8.26207	8.29148	8.00461	8.08263	FALSE
T27E4.2	WBGene00002017	hsp-16.11	30.3424	7.97566e-10	2.06602e-07	0.219358	0.110173	0.450904	177.812	5.48439	280.625	377.705	224.04	71.2892	460.314	218.596	15.6425	50.7602	98.6084	216.151	97.8045	-2.18864	-3.18216	-1.14911	7.47421	2.45533	8.1325	8.56112	7.80761	6.15561	8.84648	7.77212	3.9674	5.66563	6.62364	7.75589	6.61183	FALSE
R01H2.3	WBGene00019811	egg-2	30.233	8.34277e-10	2.1323e-07	2.56813	3.80286	2.32329	214.687	342.147	195.028	108.454	231.65	113.665	80.8951	135.922	291.907	307.622	315.82	247.011	160.362	1.36072	1.92708	1.21617	7.74609	8.41847	7.60754	6.76094	7.8558	6.82865	6.33798	7.08663	8.18937	8.26501	8.30296	7.94843	7.32519	FALSE
C17H1.4	WBGene00007657		30.173	8.55157e-10	2.14422e-07	0.0663203	0.119911	0.339709	17.7937	0.317998	9.84123	31.4704	18.0551	48.2982	50.2761	18.1534	3.1826	6.07199	6.18213	13.1272	4.46351	-3.91441	-3.05997	-1.55763	4.15329	-1.65291	3.29884	4.97593	4.17434	5.5939	5.6518	4.18217	1.6702	2.60217	2.6281	3.71449	2.15818	FALSE
C54D10.14	WBGene00138721		30.1556	8.61313e-10	2.14422e-07	0.178853	0.171039	0.620206	14.7039	1.88722	13.2231	26.6589	12.6609	31.1211	36.4021	10.7724	5.55839	6.2238	6.66104	12.4205	8.96566	-2.48316	-2.5476	-0.689181	3.87813	0.916262	3.72499	4.73655	3.6623	4.95982	5.18595	3.42927	2.47467	2.6378	2.73575	3.63465	3.16441	FALSE
K04H4.2	WBGene00010573		29.7616	1.01413e-09	2.47423e-07	0.136524	0.188536	0.638744	22.3873	0.368638	12.043	46.9069	17.9326	30.7925	58.2675	20.665	4.19577	10.9947	13.2043	19.5848	18.3084	-2.87277	-2.40709	-0.646691	4.48461	-1.43972	3.59012	5.55173	4.16452	4.94451	5.86462	4.36912	2.06893	3.45874	3.72293	4.29166	4.19444	FALSE
F11A5.12	WBGene00008678	stdh-2	29.7484	1.01969e-09	2.47423e-07	56.1464	10.0516	5.74184	5.06388	0.136416	19.0894	0.535018	1.15443	0.067323	0.35021	0.98853	3.77497	3.50064	5.66866	7.82194	15.5149	5.81112	3.32935	2.52151	2.34024	-2.87392	4.2547	-0.90234	0.207182	-3.89276	-1.51371	-0.0166426	1.91647	1.80762	2.50301	2.96753	3.95559	FALSE
F22B3.4	WBGene00009035		29.6999	1.04052e-09	2.49321e-07	2.13288	2.61688	2.59013	344.144	726.077	244.515	189.816	296.884	255.171	167.784	174.222	544.279	439.077	451.361	335.489	292.311	1.0928	1.38785	1.37302	8.42687	9.50398	7.93378	7.56846	8.21376	7.99532	7.39046	7.44478	9.0882	8.77833	8.81814	8.39012	8.19136	FALSE
F57G4.11	WBGene00195165		29.5955	1.0869e-09	2.5722e-07	0.104018	0.200138	0.455106	9.77742	0.054716	8.46868	18.3238	15.5338	19.552	18.497	11.4246	2.03365	3.69925	5.19594	5.71834	5.35141	-3.2651	-2.32093	-1.13573	3.28945	-4.19189	3.08214	4.19565	3.95734	4.28924	4.20922	3.51407	1.02407	1.88723	2.37738	2.5156	2.41992	FALSE
T27E4.8	WBGene00002015	hsp-16.1	29.5114	1.12586e-09	2.63189e-07	0.221185	0.115767	0.442143	168.686	5.42312	266.924	358.067	216.567	65.7471	420.211	214.961	14.5508	48.6915	95.0877	205.511	90.0097	-2.17667	-3.1107	-1.17741	7.39819	2.43912	8.06028	8.48408	7.75867	6.03885	8.71497	7.74793	3.86303	5.6056	6.57119	7.68307	6.49201	FALSE
C28C12.5	WBGene00004993	spp-8	29.1323	1.32059e-09	3.03722e-07	2.42847	5.24014	2.68014	235.542	156.232	263.095	171.805	305.457	91.7443	73.6298	149.831	222.795	385.841	401.569	296.834	265.431	1.28005	2.3896	1.42231	7.87984	7.28755	8.03944	7.42463	8.25483	6.51955	6.20222	7.22719	7.79958	8.59186	8.6495	8.21351	8.05219	FALSE
B0507.10	WBGene00015227		29.1138	1.33093e-09	3.03722e-07	0.117083	0.194242	0.81575	58.8729	3.01982	27.2138	130.869	76.1979	135.479	144.959	27.8731	15.8633	28.1827	22.7387	59.9253	23.1301	-3.0944	-2.36407	-0.293802	5.87953	1.59446	4.76627	7.03198	6.25168	7.08193	7.1795	4.8008	3.98762	4.81674	4.50708	5.90509	4.5317	FALSE
T09F5.9	WBGene00011668	clec-47	28.3523	1.84225e-09	4.15459e-07	2.53505	4.3762	3.89419	140.193	190.682	77.7821	131.178	197.179	83.9725	61.5262	37.155	212.856	269.283	144.707	171.329	91.278	1.34201	2.12968	1.96132	7.13127	7.57502	6.28137	7.03538	7.62336	6.39185	5.94313	5.21549	7.73374	8.07298	7.17699	7.42062	6.5122	FALSE
K10B2.3	WBGene00019606	clec-88	28.229	1.94292e-09	4.33067e-07	2.44266	3.15935	2.5913	307.357	544.314	205.349	176.225	336.16	195.948	122.343	166.583	478.652	386.568	431.724	359.506	266.881	1.28845	1.65963	1.37368	8.26377	9.0883	7.68193	7.46128	8.39301	7.61432	6.93479	7.3801	8.90283	8.59458	8.75397	8.48987	8.06005	FALSE
R12E2.10	WBGene00020035	egg-5	32.8703	2.00727e-09	4.42268e-07	2.13201	3.02202	1.98963	192.985	326.577	168.203	114.653	205.386	131.013	88.8554	122.466	279.355	268.453	243.729	200.374	165.342	1.09222	1.59552	0.992498	7.59234	8.35128	7.39406	6.84113	7.68219	7.03356	6.47339	6.93624	8.12596	8.06853	7.92914	7.64655	7.36931	FALSE
T27E4.3	WBGene00002019	hsp-16.48	28.014	2.13264e-09	4.60929e-07	0.230475	0.0767228	0.293984	53.5126	3.4751	83.7628	96.7513	46.7978	24.3276	143.404	93.2926	5.60517	10.9428	27.4611	67.6101	34.4932	-2.11732	-3.7042	-1.76619	5.74181	1.79706	6.38824	6.59621	5.54837	4.60452	7.16394	6.54369	2.48676	3.45191	4.77931	6.07917	5.10824	FALSE
F13E9.15	WBGene00045208		28.006	2.14005e-09	4.60929e-07	0.899606	0.426034	0.1566	40.0696	14.2507	120.638	25.0949	22.0579	17.92	36.6517	124.504	16.1254	15.6154	19.4841	25.8265	37.1589	-0.152635	-1.23096	-2.67484	5.32443	3.83296	6.91454	4.64932	4.46322	4.1635	5.19581	6.96005	4.01126	3.9649	4.28423	4.69078	5.21564	FALSE
T27E4.9	WBGene00002020	hsp-16.49	27.9022	2.23899e-09	4.76879e-07	0.230473	0.0768379	0.29437	53.4978	3.47507	83.6769	96.626	46.8994	24.3279	143.399	93.2515	5.60519	10.9584	27.4849	67.6146	34.4668	-2.11733	-3.70204	-1.7643	5.74141	1.79704	6.38676	6.59434	5.5515	4.60454	7.16389	6.54305	2.48676	3.45397	4.78057	6.07926	5.10713	FALSE
F42A10.6	WBGene00018342		27.5892	2.5675e-09	5.4084e-07	2.65363	4.95808	4.35414	135.447	142.847	94.6554	66.375	135.411	56.3097	42.3748	78.4104	149.393	210.069	341.372	110.822	194.371	1.40796	2.30978	2.12239	7.08159	7.15833	6.56461	6.05257	7.0812	5.81531	5.40513	6.29297	7.22297	7.71472	8.4152	6.7921	7.60267	FALSE
T02G6.5	WBGene00011388		27.3121	2.90098e-09	6.04444e-07	1.94015	4.36777	1.97054	42.8573	38.4631	33.8918	30.5376	60.9065	24.9335	15.4902	36.6859	48.3966	67.6866	72.2699	43.8229	38.8735	0.956166	2.1269	0.978589	5.42147	5.2654	5.08286	4.93252	5.92852	4.64001	3.95328	5.19715	5.59683	6.0808	6.17532	5.45361	5.28072	FALSE
T12B5.14	WBGene00050913		27.1956	3.05459e-09	6.26773e-07	5.288	6.59128	3.41759	10.7281	4.71737	9.05694	3.90183	11.2403	2.6189	2.76713	7.68808	13.8486	18.236	26.2735	15.0218	11.1469	2.40272	2.72056	1.77298	3.42333	2.23798	3.17902	1.96415	3.4906	1.38896	1.46839	2.94262	3.79167	4.18872	4.71554	3.90899	3.47857	FALSE
Y60C6A.1	WBGene00022013		27.1817	3.07354e-09	6.26773e-07	0.193247	0.151024	0.10117	7.25333	0.100813	21.7443	6.27099	2.12116	3.60203	7.70079	27.1661	0.696166	1.16341	2.74732	3.38447	7.31247	-2.37148	-2.72715	-3.30515	2.85864	-3.31024	4.44257	2.64869	1.08485	1.84881	2.94501	4.76373	-0.522496	0.218357	1.45803	1.75893	2.87036	FALSE
F01D5.3	WBGene00008494		27.0269	3.29243e-09	6.64343e-07	2.50886	4.33256	4.44474	39.1896	7.29375	49.0598	20.9418	38.2665	6.54233	12.6506	24.8962	16.4089	54.8181	110.667	62.7177	60.103	1.32703	2.11522	2.1521	5.2924	2.86666	5.61647	4.38832	5.25801	2.7098	3.66114	4.63785	4.03641	5.77658	6.79008	5.9708	5.90937	FALSE
T14B4.4	WBGene00006636	tsp-10	26.9072	3.47315e-09	6.93509e-07	11.8443	11.3553	11.9388	10.2382	19.5403	1.47697	3.57089	8.0438	3.48892	2.10557	0.606559	41.2179	23.7801	7.13653	5.76657	5.46217	3.56612	3.5053	3.57758	3.35588	4.28838	0.562643	1.83629	3.00788	1.80278	1.07421	-0.72128	5.3652	4.57168	2.83522	2.52771	2.44947	FALSE
F33H12.2	WBGene00005551	sri-39	26.8498	3.56334e-09	6.97534e-07	0.18776	0.406891	0.119658	8.59955	0.732713	15.9342	9.62361	9.29293	10.2706	9.78045	24.5309	1.92644	3.97923	2.93463	6.49672	4.39194	-2.41304	-1.29729	-3.06301	3.10426	-0.44868	3.99406	3.26658	3.21613	3.36045	3.2899	4.61653	0.945936	1.99249	1.55318	2.69971	2.13486	FALSE
C17H1.7	WBGene00007660		26.8481	3.56609e-09	6.97534e-07	0.171886	0.268481	0.633191	35.3075	3.44669	28.7543	55.5226	46.2649	66.7828	71.1967	32.6723	11.4798	19.112	20.6858	35.8445	19.2935	-2.54048	-1.89711	-0.659287	5.1419	1.78521	4.8457	5.795	5.53185	6.0614	6.15374	5.02999	3.52102	4.2564	4.37057	5.16368	4.27005	FALSE
F23B2.12	WBGene00003957	pcp-2	26.7934	3.6546e-09	7.07626e-07	3.99997	3.47877	10.9181	12.4315	22.2795	3.59978	4.57179	10.1882	8.84669	6.13997	1.29412	35.3813	21.3384	14.1868	12.2426	6.70622	1.99999	1.79858	3.44865	3.63592	4.47764	1.84791	2.19276	3.34882	3.14514	2.61823	0.371967	5.14491	4.41538	3.82648	3.61383	2.7455	FALSE
T25C12.3	WBGene00012018		26.6476	3.90169e-09	7.47915e-07	2.43783	1.88944	5.03067	314.115	555.722	139.322	244.386	229.317	266.712	186.785	62.9205	650.205	352.922	316.539	312.249	331.213	1.2856	0.917959	2.33075	8.29515	9.11822	7.12228	7.93302	7.8412	8.05914	7.54523	5.97546	9.34475	8.46321	8.30624	8.28655	8.37162	FALSE
F48C1.9	WBGene00018601		26.5551	4.06762e-09	7.72002e-07	0.113458	0.215001	0.303937	18.2069	1.04353	52.1904	14.216	8.5691	3.09119	16.413	54.9715	0.35174	3.52811	16.7063	18.3049	26.0501	-3.13976	-2.21759	-1.71815	4.18641	0.0614789	5.70571	3.82944	3.09914	1.62816	4.03677	5.78061	-1.50742	1.8189	4.06232	4.19415	4.70322	FALSE
C35D10.14	WBGene00016450	clec-5	26.4827	4.20278e-09	7.89835e-07	0.479198	0.540435	0.229706	67.7795	36.2577	73.7242	98.3055	70.7222	90.1855	80.5946	98.5262	43.242	43.5467	22.6384	78.1333	60.174	-1.0613	-0.887808	-2.12214	6.08278	5.18021	6.20407	6.6192	6.14409	6.49482	6.33261	6.62244	5.43436	5.44449	4.5007	6.28787	5.91107	FALSE
Y80D3A.7	WBGene00004236	ptr-22	26.3999	4.36321e-09	8.12023e-07	0.165066	0.264899	0.275332	61.373	4.37743	93.356	108.005	92.5742	67.3898	107.386	86.7341	11.13	28.4816	23.8855	51.1655	51.344	-2.59888	-1.91649	-1.86076	5.93953	2.13008	6.54467	6.75495	6.53254	6.07446	6.74666	6.43853	3.47638	4.83196	4.57806	5.6771	5.68212	FALSE
T01G9.3	WBGene00011345	dma-1	26.3134	4.53761e-09	8.36359e-07	0.260398	0.390853	0.422039	67.1036	6.94946	60.6677	128.862	81.9475	90.9336	113.02	93.0176	23.6697	44.1478	39.246	65.3337	52.8172	-1.94121	-1.3553	-1.24455	6.06832	2.7969	5.92286	7.00969	6.35663	6.50674	6.82043	6.53943	4.56497	5.46427	5.29447	6.02975	5.72294	FALSE
F08G5.6	WBGene00008584		26.1418	4.9059e-09	8.9563e-07	8.22642	2.53679	3.98815	110.582	23.9576	171.396	57.6683	139.965	18.651	56.3984	21.004	153.483	143.217	83.9404	288.74	119.941	3.04026	1.343	1.99572	6.78898	4.58241	7.42119	5.84971	7.12892	4.22118	5.81758	4.39259	7.26193	7.16205	6.39129	8.17362	6.90618	FALSE
C31E10.7	WBGene00007848	cytb-5.1	25.9955	5.24481e-09	9.4847e-07	2.18175	3.31148	2.06595	98.6	61.0068	80.4432	59.4422	97.2006	79.5335	43.4049	57.2146	173.527	143.807	118.229	152.085	115.663	1.12549	1.72748	1.0468	6.62352	5.9309	6.3299	5.89342	6.60289	6.31349	5.43979	5.83831	7.43902	7.16799	6.88544	7.24873	6.85379	FALSE
F26G5.1	WBGene00017843		25.9431	5.37198e-09	9.62387e-07	2.73439	3.44512	1.74516	80.1227	116.956	78.6051	47.964	97.0874	40.7115	32.9952	55.3401	111.326	113.693	96.6001	89.4632	55.1427	1.45122	1.78456	0.803357	6.32414	6.86982	6.29655	5.58388	6.60121	5.34736	5.04419	5.79025	6.79865	6.829	6.59395	6.48322	5.7851	FALSE
F57B10.12	WBGene00003184	mei-2	25.9182	5.43373e-09	9.64437e-07	2.40525	3.4545	1.77348	339.976	502.688	373.717	199.114	363.754	179.86	136.969	257.639	432.621	473.164	456.935	385.012	291.741	1.26619	1.78848	0.826583	8.40929	8.97352	8.5458	7.63745	8.50682	7.49073	7.09771	8.00921	8.75696	8.8862	8.83585	8.58876	8.18855	FALSE
M01G12.12	WBGene00004509	rrf-2	25.8604	5.57977e-09	9.81272e-07	0.207637	0.223046	0.69965	119.267	8.30541	102.591	286.868	134.03	139.309	300.808	89.2426	28.929	67.0905	62.4384	127.299	68.6029	-2.26787	-2.16459	-0.515295	6.89806	3.05405	6.68076	8.16424	7.06641	7.12214	8.2327	6.47966	4.85444	6.06804	5.96436	6.99208	6.1002	FALSE
F44E5.5	WBGene00009692		25.6133	6.25238e-09	1.08956e-06	0.215181	0.0593682	0.446941	562.083	13.4531	587.502	1319.23	652.264	146.802	2237.22	539.404	31.5723	132.826	241.217	706.991	235.85	-2.21638	-4.07417	-1.16184	9.13464	3.74986	9.19845	10.3655	9.34931	7.19772	11.1275	9.07522	4.98059	7.0534	7.91419	9.46555	7.88173	FALSE
W04G5.7	WBGene00012267		25.4858	6.63242e-09	1.14538e-06	0.130716	0.0734956	0.131923	3.81898	0.0960676	5.10717	6.13462	2.29041	5.84681	6.85946	7.71949	0.749373	0.517633	1.02827	3.14199	2.39378	-2.93549	-3.7662	-2.92223	1.93319	-3.37981	2.35252	2.61697	1.19561	2.54765	2.77809	2.94851	-0.416243	-0.949998	0.0402165	1.65168	1.25929	FALSE
F58B4.5	WBGene00010238		25.4057	6.8837e-09	1.17816e-06	8.61037	3.26262	1.97893	26.429	10.8804	32.6777	10.6203	15.5054	8.81503	10.8911	15.26	75.8254	35.5215	30.1575	33.9299	34.4775	3.10608	1.70603	0.984719	4.72405	3.44366	5.03024	3.40876	3.9547	3.13997	3.44507	3.93168	6.24461	5.15062	4.91445	5.08449	5.10759	FALSE
K04A8.8	WBGene00005005	spp-20	25.3686	7.00329e-09	1.18802e-06	0.275883	0.292029	0.152282	55.6179	1.08495	118.238	77.9398	45.68	55.5339	76.6815	130.785	15.3716	22.4768	19.9652	51.8162	48.8706	-1.85787	-1.77582	-2.71519	5.79748	0.117635	6.88555	6.28429	5.51349	5.7953	6.26081	7.03106	3.9422	4.49037	4.31941	5.69533	5.6109	FALSE
T06D4.1	WBGene00020290		31.1801	7.20553e-09	1.2116e-06	2.62467	2.79043	2.50026	22.3162	43.5661	12.7091	11.9564	24.0325	14.8505	10.4565	11.677	38.9813	29.2999	29.1916	22.0509	18.0554	1.39214	1.48049	1.32208	4.48002	5.44513	3.66779	3.57972	4.58692	3.89244	3.38632	3.54559	5.28471	4.87282	4.86748	4.46277	4.17436	FALSE
T01C3.3	WBGene00011320		25.2582	7.37278e-09	1.21967e-06	2.05536	3.39185	2.29025	71.4079	109.424	61.6724	35.8528	82.0652	46.185	27.4284	46.7037	94.9305	93.0359	107.053	82.6501	66.3457	1.03939	1.76207	1.19551	6.15801	6.77379	5.94655	5.16401	6.3587	5.52935	4.7776	5.54547	6.5688	6.53972	6.74218	6.36894	6.05193	FALSE
R05H5.3	WBGene00011038		25.2494	7.40334e-09	1.21967e-06	1.97362	3.33971	1.94331	363.727	550.888	303.136	236.871	413.87	240.414	148.318	261.599	474.5	495.312	508.402	415.291	300.632	0.980845	1.73972	0.958519	8.50671	9.10562	8.24382	7.88796	8.69303	7.90937	7.21255	8.03121	8.89026	8.95219	8.98983	8.69798	8.23185	FALSE
C15C8.3	WBGene00007605		25.2375	7.44441e-09	1.21967e-06	3.38357	4.33944	2.83315	23.4327	33.5142	20.437	14.9625	21.2468	9.152	8.63339	10.2427	30.9722	37.4693	29.0202	34.9772	27.4897	1.75855	2.11751	1.50241	4.55045	5.0667	4.35311	3.90328	4.40918	3.19409	3.10993	3.35652	4.9529	5.22764	4.85899	5.12834	4.78082	FALSE
ZC47.13	WBGene00013844	fbxa-50	25.186	7.62565e-09	1.23878e-06	0.238582	0.658446	0.351031	52.1399	4.47827	47.8382	87.1424	68.0086	93.1673	72.279	69.0842	22.1938	47.5873	24.2548	41.0151	43.4921	-2.06744	-0.602863	-1.51033	5.70431	2.16294	5.58009	6.4453	6.08765	6.54175	6.1755	6.11028	4.47208	5.5725	4.6002	5.35808	5.44268	FALSE
C25F9.1	WBGene00005832	srw-85	25.0997	7.93982e-09	1.27898e-06	0.240782	0.473651	0.272401	11.7892	1.39428	14.5105	15.7903	10.0207	18.0805	18.4687	16.3062	4.33122	8.73653	4.45677	11.3981	13.8391	-2.0542	-1.0781	-1.87619	3.5594	0.479518	3.85903	3.98097	3.32492	4.17636	4.20701	4.02735	2.11477	3.12706	2.156	3.51072	3.79068	FALSE
T05C12.10	WBGene00004264	qua-1	24.9656	8.45554e-09	1.3507e-06	0.354635	0.209806	0.231971	6.47269	1.42989	9.43	8.10422	2.67539	8.33468	10.762	11.605	2.94589	2.25612	2.69745	5.74096	6.29281	-1.49559	-2.25287	-2.10799	2.69437	0.5159	3.23726	3.01867	1.41975	3.05913	3.42787	3.53667	1.55871	1.17384	1.4316	2.52129	2.6537	FALSE
C38D9.2	WBGene00008010		24.9	8.72075e-09	1.38155e-06	0.161311	0.153827	0.509262	13.3676	0.398079	24.9632	20.6477	8.21945	8.34269	22.1238	26.263	1.34597	3.40421	13.3732	9.6991	15.9835	-2.63208	-2.70062	-0.97352	3.74066	-1.32887	4.64173	4.36791	3.03904	3.06051	4.46753	4.71496	0.428646	1.76732	3.74127	3.27785	3.99851	FALSE
F44E5.4	WBGene00009691		24.8803	8.80196e-09	1.38299e-06	0.21824	0.0600929	0.436934	574.18	12.4691	598.45	1342.79	659.459	145.412	2294.98	556.629	31.7217	137.965	243.423	722.733	239.977	-2.19601	-4.05666	-1.19451	9.16536	3.64029	9.22509	10.391	9.36514	7.184	11.1643	9.12057	4.9874	7.10816	7.92732	9.49732	7.90675	FALSE
C14B1.9	WBGene00007580		25.9571	8.88704e-09	1.38501e-06	2.36433	2.96909	1.62679	124.992	226.769	113.505	70.7756	103.861	77.494	56.7438	93.3747	183.229	168.465	151.914	133.483	115.919	1.24143	1.57002	0.70203	6.9657	7.82508	6.82661	6.14518	6.69852	6.27601	5.82639	6.54496	7.51751	7.3963	7.24711	7.06051	6.85697	FALSE
F18A1.7	WBGene00017548		24.8044	9.12286e-09	1.41029e-06	2.41909	3.29237	1.44894	464.087	785.085	442.487	265.148	497.983	305.879	188.429	341.154	739.96	620.393	494.323	503.043	318.406	1.27446	1.71913	0.534998	8.85825	9.61671	8.78949	8.05065	8.95995	8.25682	7.55787	8.41428	9.5313	9.27704	8.94931	8.97454	8.31472	FALSE
F14F9.3	WBGene00017466		24.7742	9.25393e-09	1.41911e-06	0.298715	0.557551	0.341323	31.7733	0.997111	71.0021	35.7012	24.9944	19.8143	31.8647	78.9344	5.91405	17.7708	26.9373	21.2816	41.982	-1.74316	-0.842824	-1.55079	4.98974	-0.00417412	6.14979	5.1579	4.64353	4.30847	4.99389	6.30258	2.56415	4.15143	4.75153	4.41153	5.3917	FALSE
C01G6.3	WBGene00007225		24.65	9.81422e-09	1.49309e-06	0.981745	4.25582	2.6738	360.574	381.679	146.359	278.531	579.596	374.733	162.075	173.483	367.895	689.761	463.853	430.332	256.416	-0.0265794	2.08944	1.41889	8.49415	8.57622	7.19337	8.1217	9.1789	8.54972	7.34052	7.43865	8.52315	9.42995	8.85752	8.74931	8.00234	FALSE
F08H9.6	WBGene00008594	clec-57	24.5247	1.0416e-08	1.57217e-06	7.15374	5.78555	6.62019	6.2907	10.2529	3.81825	2.49926	5.64215	2.50779	1.72621	1.03462	17.9324	9.99313	6.77385	7.29281	3.92523	2.8387	2.53245	2.72687	2.65322	3.35795	1.93291	1.3215	2.49625	1.32642	0.787605	0.0490951	4.1645	3.32094	2.75998	2.86647	1.97278	FALSE
C42C1.8	WBGene00016586		27.5499	1.0988e-08	1.64553e-06	2.12735	2.33626	2.5453	98.3484	155.332	84.0588	58.9103	115.594	64.9304	51.2587	55.9522	138.149	119.793	142.464	100.533	90.364	1.08905	1.2242	1.34783	6.61983	7.27921	6.39333	5.88045	6.85292	6.02082	5.67972	5.80612	7.11008	6.9044	7.15446	6.65153	6.49768	FALSE
K09F6.9	WBGene00019592		24.255	1.18475e-08	1.76051e-06	0.247697	0.0769566	0.738778	68.9925	10.0499	67.9582	122.058	41.1025	48.1623	219.213	81.6665	11.954	16.8894	60.4335	61.0614	74.7179	-2.01335	-3.69981	-0.436788	6.10837	3.32911	6.08658	6.93142	5.36115	5.58983	7.77619	6.35167	3.57942	4.07805	5.91728	5.93219	6.22338	FALSE
H04M03.3	WBGene00019153		24.2053	1.21333e-08	1.78911e-06	2.60705	2.88026	2.69985	30.2901	57.6855	22.5308	16.8812	38.1227	19.1179	12.9569	13.9139	49.8626	37.323	37.6461	32.3523	21.7642	1.38242	1.5262	1.43288	4.92078	5.85014	4.49383	4.07735	5.25258	4.25685	3.69565	3.79846	5.63989	5.22199	5.23443	5.01579	4.44389	FALSE
T27E7.6	WBGene00012091		24.1678	1.23539e-08	1.80773e-06	0.116426	0.202125	0.414114	14.4902	0.190164	9.12817	25.721	23.0013	33.2596	33.4385	10.4911	3.86317	6.7702	4.34215	12.1329	4.74632	-3.10252	-2.30668	-1.2719	3.85701	-2.39469	3.19033	4.68487	4.52364	5.0557	5.06344	3.39109	1.94978	2.7592	2.11841	3.60085	2.24681	FALSE
T09F3.3	WBGene00001683	gpd-1	29.4466	1.35003e-08	1.96051e-06	2.19751	3.02516	1.51345	400.622	862.484	318.856	205.633	404.718	270.912	166.045	293.307	595.34	502.33	443.946	414.98	286.196	1.13587	1.59701	0.597842	8.6461	9.75235	8.31676	7.68393	8.66077	8.08168	7.37543	8.19627	9.21757	8.97249	8.79424	8.6969	8.16086	FALSE
C08E3.13	WBGene00015605		23.9484	1.37314e-08	1.97908e-06	0.0344846	0.141208	0.243871	4.77538	0.0992169	5.90233	10.2874	6.82551	5.97989	10.549	5.74556	0.206382	1.49384	1.40692	4.22551	1.87515	-4.8579	-2.82411	-2.03581	2.25562	-3.33327	2.56128	3.36281	2.77094	2.58012	3.39904	2.52245	-2.27661	0.579021	0.492539	2.07912	0.907003	FALSE
K02E7.10	WBGene00019314		23.826	1.45697e-08	2.08423e-06	0.0772673	0.189165	0.543301	11.3084	1.36203	3.79909	20.5245	14.5524	40.5177	22.8627	6.10615	3.1179	4.33435	3.3415	9.22471	2.72577	-3.694	-2.40228	-0.880175	3.49932	0.445757	1.92565	4.35928	3.86319	5.34048	4.51493	2.61026	1.64057	2.11581	1.74049	3.2055	1.44666	FALSE
C54D10.8	WBGene00008302		23.8038	1.47276e-08	2.0912e-06	0.139138	0.419136	0.607452	13.5248	0.459508	12.1846	26.6997	17.3725	25.4202	21.0137	12.6898	3.53918	8.77464	7.71124	13.8765	9.40967	-2.84541	-1.25451	-0.719157	3.75754	-1.12184	3.60699	4.73875	4.11873	4.6679	4.39326	3.6656	1.82342	3.13334	2.94696	3.79457	3.23414	FALSE
F52D2.2	WBGene00004351	rgs-8.1	23.7525	1.50992e-08	2.1282e-06	1.97345	3.06631	3.30003	16.9415	27.7768	12.1271	12.2222	17.2	11.6051	6.07305	7.98579	22.9287	18.739	26.3657	17.0164	16.7871	0.980717	1.6165	1.72248	4.08249	4.79581	3.60016	3.61144	4.10434	3.53669	2.60242	2.99744	4.51909	4.22797	4.72059	4.08885	4.06928	FALSE
Y59E1A.2	WBGene00021988	rgs-8.2	23.7181	1.53538e-08	2.1483e-06	1.97615	3.05978	3.29965	16.9408	27.7766	12.152	12.2212	17.2003	11.6049	6.07293	7.98589	22.96	18.6985	26.3632	17.0167	16.7579	0.982696	1.61343	1.72231	4.08243	4.7958	3.60312	3.61131	4.10436	3.53667	2.60239	2.99745	4.52105	4.22485	4.72046	4.08888	4.06677	FALSE
Y39H10B.3	WBGene00194902		23.6912	1.55558e-08	2.16079e-06	0.159354	0.189714	0.900943	7.73269	0.458684	8.77234	14.8969	9.40419	12.5674	11.364	6.73367	2.00549	2.16041	6.05641	7.15367	7.95635	-2.64969	-2.3981	-0.150492	2.95097	-1.12443	3.13296	3.89694	3.2333	3.65162	3.5064	2.75139	1.00396	1.11131	2.59846	2.83868	2.99211	FALSE
W02A2.1	WBGene00001394	fat-2	27.4174	1.649e-08	2.27408e-06	2.21275	2.78303	1.66743	1029.47	767.306	674.595	885.426	1184.26	682.832	592.001	766.69	1510.99	1647.45	1278.43	1232.65	1116.57	1.14584	1.47665	0.737628	10.0077	9.58366	9.39788	9.79023	10.2098	9.41539	9.20946	9.5825	10.5613	10.686	10.3202	10.2675	10.1249	FALSE
F59A7.11	WBGene00044519		23.5434	1.67189e-08	2.27668e-06	13.0694	11.7096	3.05539	14.2611	0.0554978	66.0596	1.90426	7.06264	0.208222	0.580916	8.06527	2.76243	6.87596	24.6907	8.46421	40.8841	3.70812	3.54962	1.61136	3.83402	-4.17143	6.0457	0.92923	2.82021	-2.26381	-0.7836	3.01172	1.46594	2.78156	4.6259	3.08138	5.35347	FALSE
F55E10.6	WBGene00018885		23.5277	1.68481e-08	2.27668e-06	2.63719	3.91932	2.9089	32.6146	57.9466	16.7272	22.1964	39.405	20.5143	15.6654	9.28438	54.0975	61.3841	27.0253	41.3649	24.275	1.399	1.9706	1.54047	5.02744	5.85665	4.06412	4.47226	5.30031	4.35856	3.96951	3.21481	5.75749	5.93979	4.75624	5.37033	4.6014	FALSE
Y51H7C.3	WBGene00021781		23.5256	1.68652e-08	2.27668e-06	2.4298	4.73277	1.78741	108.322	122.514	113.829	61.4915	134.209	52.1618	36.8199	87.6962	126.744	174.259	156.75	129.656	74.0098	1.28084	2.24268	0.837871	6.75919	6.9368	6.83072	5.94232	7.06834	5.70492	5.20241	6.45444	6.98577	7.44509	7.29232	7.01854	6.20964	FALSE
Y39B6A.22	WBGene00012681		23.3671	1.8227e-08	2.44331e-06	99.8927	16.4602	6.09315	2.89987	0.0500121	3.99945	0.388431	1.00926	0.0356984	0.275134	0.577452	3.57511	4.53104	3.55864	4.78846	7.90106	6.64231	4.04091	2.60719	1.53599	-4.32158	1.9998	-1.36427	0.0132982	-4.808	-1.86179	-0.792228	1.83799	2.17984	1.83132	2.25956	2.98205	FALSE
C34C6.7	WBGene00007919		23.3112	1.87351e-08	2.49399e-06	0.540201	0.214339	0.413962	49.3109	5.19073	71.8333	48.8911	28.1208	40.3945	88.6971	108.829	21.8213	19.0091	45.0424	39.5804	67.0341	-0.888433	-2.22203	-1.27243	5.62384	2.37594	6.16658	5.6115	4.81357	5.33609	6.47081	6.76593	4.44766	4.24862	5.49321	5.30672	6.06682	FALSE
Y46H3A.3	WBGene00002016	hsp-16.2	23.2283	1.95161e-08	2.58002e-06	0.320104	0.130133	0.50362	43.8019	0.90314	83.1891	73.4715	46.2017	10.0248	92.415	73.0508	3.20177	12.0166	36.7867	50.7179	32.817	-1.64339	-2.94194	-0.989594	5.45292	-0.146979	6.37832	6.19911	5.52987	3.3255	6.53006	6.19083	1.67887	3.58695	5.20111	5.66442	5.03637	FALSE
W02F12.3	WBGene00020948		23.1925	1.98641e-08	2.60804e-06	2.39991	2.81497	2.07355	190.665	363.471	128.391	107.097	188.873	124.994	83.6965	117.393	299.992	235.585	243.433	227.189	159.287	1.26298	1.49312	1.0521	7.5749	8.5057	7.0044	6.74277	7.56127	6.96571	6.3871	6.8752	8.22878	7.88011	7.92738	7.82775	7.31548	FALSE
ZC178.1	WBGene00022535		23.0685	2.11196e-08	2.75403e-06	0.166347	0.133881	0.866893	26.8545	2.49691	32.9464	47.8258	33.4802	28.3397	75.0804	22.5581	4.70947	10.0807	19.6349	15.5601	21.6579	-2.58773	-2.90098	-0.206074	4.74709	1.32014	5.04205	5.57972	5.06524	4.82475	6.23036	4.49557	2.23556	3.33352	4.29535	3.95978	4.43682	FALSE
Y46E12BL.3	WBGene00021596	spsb-2	26.4617	2.2192e-08	2.87431e-06	2.40568	2.53871	3.06405	16.4202	29.8857	9.52053	11.7021	12.4993	11.7735	7.92466	7.86951	28.3619	20.1839	24.2092	14.7614	13.977	1.26645	1.3441	1.61544	4.0374	4.90139	3.25104	3.5487	3.64377	3.55747	2.98635	2.97627	4.82588	4.33513	4.59748	3.88375	3.80499	FALSE
T22D1.5	WBGene00020684		23.6687	2.57891e-08	3.30019e-06	2.40592	2.86166	1.50647	124.502	163.031	138.814	74.3636	140.643	71.0506	53.7536	98.1742	170.938	153.821	147.976	149.236	116.547	1.26659	1.51685	0.591173	6.96002	7.349	7.11701	6.21653	7.13589	6.15077	5.74829	6.61727	7.41733	7.26511	7.20922	7.22145	6.86477	FALSE
H22K11.1	WBGene00000216	asp-3	22.66	2.58871e-08	3.30019e-06	1.56351	2.36256	2.71659	1038.05	1351.65	599.308	1000.66	1186.24	854.381	717.373	439.833	1335.84	1694.72	1194.82	1177.54	879.13	0.644787	1.24035	1.4418	10.0197	10.4005	9.22715	9.96674	10.2122	9.73874	9.48658	8.78081	10.3835	10.7268	10.2226	10.2016	9.77993	FALSE
C32H11.12	WBGene00007875	dod-24	22.6516	2.59966e-08	3.30019e-06	1.01503	1.73638	10.4921	100.829	20.4491	48.8085	87.8547	225.293	51.0869	77.3111	20.6317	51.8588	134.257	216.436	115.791	108.119	0.0215222	0.796081	3.39123	6.65577	4.35396	5.60906	6.45705	7.81566	5.67488	6.2726	4.36679	5.69652	7.06885	7.7578	6.85537	6.75647	FALSE
T04D3.5	WBGene00011434		22.5069	2.79564e-08	3.52564e-06	1.29775	3.54116	2.27729	65.4775	91.58	32.4589	48.8004	102.033	56.8428	27.5911	37.0684	73.7622	97.6434	84.4882	83.865	48.2824	0.376015	1.82422	1.18732	6.03293	6.51696	5.02054	5.60882	6.67289	5.8289	4.78613	5.21212	6.20481	6.60945	6.40068	6.39	5.59343	FALSE
F15D4.5	WBGene00008862		22.484	2.82806e-08	3.54321e-06	0.216124	0.584852	0.52499	83.179	4.49755	88.1876	145.919	132.604	90.0507	142.198	101.806	19.4638	83.1614	53.4534	77.2522	52.1501	-2.21007	-0.773857	-0.929638	6.37815	2.16914	6.4625	7.18903	7.05098	6.49267	7.15176	6.66968	4.28272	6.37784	5.74021	6.2715	5.7046	FALSE
T13B5.5	WBGene00020472	lips-11	22.4658	2.8541e-08	3.55261e-06	0.226304	0.0935352	0.203285	9.48527	0.238176	20.8524	9.25566	6.86429	6.7013	12.8954	17.9928	1.51246	1.19819	3.6685	11.0072	18.7934	-2.14367	-3.41835	-2.29843	3.24569	-2.0699	4.38214	3.21034	2.77911	2.74444	3.68878	4.16934	0.596894	0.260853	1.87519	3.46037	4.23215	FALSE
C49G7.3	WBGene00016781		22.4496	2.87743e-08	3.55855e-06	4.08927	2.39712	1.60424	27.2674	39.629	33.5841	11.1122	16.2968	11.1023	11.9896	27.6863	45.4624	28.8592	44.4147	17.3894	36.8159	2.03184	1.2613	0.681887	4.76911	5.30848	5.06971	3.47407	4.02652	3.47278	3.58371	4.7911	5.5066	4.85096	5.47297	4.12014	5.20226	FALSE
F07G6.10	WBGene00045271		22.3955	2.95708e-08	3.6336e-06	3.39077	5.44271	3.24409	11.4269	7.65002	7.36878	5.83029	15.8949	4.82553	4.53463	6.54372	16.364	24.6854	21.2234	13.2681	7.19564	1.76161	2.44433	1.69781	3.51437	2.93546	2.88143	2.54357	3.99049	2.27069	2.18098	2.71011	4.03245	4.62559	4.40758	3.72989	2.84712	FALSE
T08E11.4	WBGene00020360	math-41	22.3688	2.99726e-08	3.65953e-06	0.32167	0.282665	0.484554	27.5779	8.39283	35.4697	50.1892	33.1052	25.5255	46.4433	39.3238	8.20699	13.1126	19.0302	27.7703	20.1482	-1.63634	-1.82283	-1.04527	4.78544	3.06916	5.14852	5.64931	5.04899	4.67387	5.5374	5.29733	3.03685	3.71288	4.25022	4.79547	4.33258	FALSE
F58B3.9	WBGene00010234	ttr-50	22.2757	3.14184e-08	3.81176e-06	0.990984	4.09482	2.59952	142.484	179.426	40.9768	116.874	236.061	182.805	67.6739	53.3235	181.156	277.112	138.607	151.26	69.0866	-0.0130664	2.0338	1.37825	7.15465	7.48725	5.35674	6.86881	7.88301	7.51416	6.08053	5.7367	7.50109	8.11433	7.11485	7.24089	6.11033	FALSE
C25A1.9	WBGene00007710	rsa-1	25.5164	3.49543e-08	4.17796e-06	2.02076	3.16132	1.43379	254.87	347.059	198.455	156.211	326.818	168.465	124.223	213.793	340.441	392.707	306.572	257.696	201.146	1.0149	1.66053	0.519836	7.99362	8.43904	7.63267	7.28736	8.35234	7.3963	6.95679	7.74007	8.41126	8.61731	8.26008	8.00953	7.6521	FALSE
Y51F10.7	WBGene00021768		22.0637	3.49927e-08	4.17796e-06	2.7487	3.8375	2.98971	73.4293	140.166	40.1181	39.4773	75.3122	66.3355	28.2996	16.1683	182.376	108.61	48.3333	92.8978	44.2933	1.45875	1.94017	1.58	6.19828	7.13099	5.32618	5.30295	6.23481	6.05171	4.82271	4.01509	7.51077	6.76301	5.59494	6.53757	5.46902	FALSE
M02D8.4	WBGene00019730	asns-2	22.05	3.52389e-08	4.17796e-06	0.236686	0.568711	2.07693	660.676	418.215	91.1478	1199.19	1212.15	1662.41	1163.27	85.8295	393.464	661.573	178.259	632.265	164.956	-2.07895	-0.814233	1.05445	9.3678	8.7081	6.51014	10.2278	10.2434	10.6991	10.184	6.4234	8.62009	9.36976	7.47783	9.30439	7.36594	FALSE
T23G11.2	WBGene00001647	gna-2	22.0461	3.53085e-08	4.17796e-06	2.24848	3.12684	1.39883	238.158	418.862	222.007	138.719	230.049	141.649	102.979	199.142	318.507	321.986	278.582	261.7	178.326	1.16895	1.64471	0.48422	7.89577	8.71033	7.79446	7.11603	7.84579	7.14618	6.6862	7.63765	8.31518	8.33085	8.12196	8.03177	7.47837	FALSE
F22G12.1	WBGene00009061		21.9563	3.69663e-08	4.34729e-06	0.183847	0.232556	0.512568	72.8503	6.8416	58.1868	137.2	91.8008	127.717	156.827	82.4122	23.4684	36.4957	42.2543	68.5682	31.4291	-2.44342	-2.10435	-0.964185	6.18686	2.77433	5.86262	7.10014	6.52044	6.99681	7.29303	6.36479	4.55265	5.18965	5.40103	6.09947	4.97403	FALSE
ZK6.7	WBGene00022642	lipl-5	21.9351	3.73695e-08	4.3679e-06	2.0368	4.7181	2.73548	167.801	135.056	198.583	121.815	220.455	97.3985	51.918	76.0767	198.379	245.039	208.109	237.633	160.141	1.02631	2.2382	1.45179	7.39061	7.07741	7.6336	6.92854	7.78434	6.60583	5.69816	6.24938	7.63212	7.93687	7.70119	7.89259	7.3232	FALSE
F54D10.2	WBGene00018803	fbxa-24	21.8735	3.85674e-08	4.42697e-06	0.25934	0.319454	0.268937	24.4033	1.03297	59.8682	34.6958	17.1605	10.5703	23.3586	70.0934	2.74087	7.46251	18.8526	16.21	17.8994	-1.94708	-1.64632	-1.89466	4.609	0.0467964	5.90372	5.11669	4.10102	3.40195	4.54588	6.13121	1.45464	2.89966	4.23669	4.01881	4.16184	FALSE
B0507.8	WBGene00015225		21.8618	3.87981e-08	4.42697e-06	0.104938	0.164955	0.560418	18.6581	0.688816	11.4515	38.4739	27.8274	41.1786	45.894	12.6101	4.29344	7.5968	7.05744	16.8315	6.03233	-3.25239	-2.59986	-0.835425	4.22173	-0.53781	3.51746	5.26581	4.79844	5.36382	5.52023	3.65651	2.10213	2.92539	2.81915	4.07309	2.59271	FALSE
F59C12.4	WBGene00045272		21.8575	3.88838e-08	4.42697e-06	0.314482	0.347513	0.575395	190.202	25.4425	293.386	396.677	216.288	132.962	359.252	222.694	41.8144	124.844	128.132	225.945	75.1079	-1.66895	-1.52486	-0.797377	7.57139	4.66917	8.19665	8.63182	7.75681	7.05487	8.48885	7.79892	5.38593	6.96399	7.00149	7.81983	6.23089	FALSE
ZC239.22	WBGene00194717		21.8532	3.89708e-08	4.42697e-06	0.27515	0.545387	0.4957	40.7936	2.1173	68.163	48.5211	37.147	26.1779	36.0263	86.104	7.20089	19.6428	42.6807	42.8322	67.2558	-1.86171	-0.874648	-1.01246	5.35027	1.08222	6.09092	5.60054	5.21517	4.71028	5.17098	6.42801	2.84818	4.29593	5.41551	5.42063	6.07159	FALSE
Y119D3A.1	WBGene00022476	fbxa-75	21.8502	3.90295e-08	4.42697e-06	0.113045	0.311205	0.42728	22.9059	0.628623	13.2989	46.586	37.1751	64.5791	47.3123	11.644	7.2896	14.7399	4.97389	18.749	2.96814	-3.14503	-1.68406	-1.22674	4.51765	-0.669733	3.73323	5.54182	5.21626	6.013	5.56414	3.54151	2.86584	3.88166	2.31437	4.22874	1.56956	FALSE
C26B9.5	WBGene00016134		21.7805	4.04527e-08	4.5614e-06	2.00853	2.54037	2.97921	30.294	30.2344	25.9624	19.5707	30.513	15.9965	17.2065	17.3928	32.1219	43.5459	51.9023	35.0582	38.9014	1.00614	1.34504	1.57493	4.92096	4.91812	4.69835	4.29063	4.93135	3.99968	4.10488	4.12042	5.00549	5.44447	5.69773	5.13168	5.28175	FALSE
C36A4.2	WBGene00007964	cyp-25A2	21.437	4.83072e-08	5.41521e-06	3.27779	3.48456	2.29123	20.7546	27.5464	20.004	10.1897	19.361	7.49119	7.36929	15.3027	24.5597	25.7262	35.0743	28.7503	25.8197	1.71272	1.80098	1.19612	4.37536	4.78379	4.32222	3.34904	4.27508	2.9052	2.88153	3.93571	4.61822	4.68516	5.13234	4.8455	4.6904	FALSE
C17H1.5	WBGene00007658		21.351	5.05175e-08	5.63006e-06	0.104582	0.194627	0.523355	16.9892	0.351387	17.1953	29.7703	19.539	32.1886	39.2515	19.0526	3.3624	7.70545	9.90958	15.5841	5.81153	-3.2573	-2.36122	-0.934139	4.08654	-1.50887	4.10394	4.8958	4.28828	5.00848	5.29468	4.25192	1.74949	2.94588	3.30882	3.962	2.53892	FALSE
T25E12.6	WBGene00012021		21.3158	5.14511e-08	5.70096e-06	1.39118	4.62222	3.07559	19.9475	21.8625	13.0857	11.4362	20.1358	16.2518	7.0516	12.8141	22.6096	32.5265	39.3568	23.4443	16.8361	0.476307	2.20859	1.62086	4.31813	4.45039	3.70992	3.51553	4.33169	4.02253	2.81795	3.67966	4.49886	5.02354	5.29854	4.55116	4.07349	FALSE
C50F7.2	WBGene00000551	clx-1	21.3046	5.17543e-08	5.70159e-06	0.0606572	0.18298	0.176116	112.256	0.343181	145.785	144.589	103.097	34.8424	166.488	428.527	2.21962	30.7159	76.0133	45.3681	118.022	-4.04318	-2.45024	-2.5054	6.81065	-1.54296	7.1877	7.17581	6.68786	5.12277	7.37927	8.74324	1.15031	4.94092	6.24818	5.5036	6.88291	FALSE
K10D6.2	WBGene00010742		21.2931	5.20657e-08	5.70312e-06	0.349175	0.236997	0.376471	14.9649	2.6349	16.1791	23.1727	15.2295	17.5602	23.1301	25.7622	6.12294	5.49072	9.68338	12.8731	18.2082	-1.51798	-2.07706	-1.40939	3.90351	1.39775	4.01606	4.53435	3.9288	4.13424	4.5317	4.68719	2.61423	2.457	3.27551	3.68629	4.18652	FALSE
Y47G6A.2	WBGene00002144	inx-22	21.3357	5.24054e-08	5.70772e-06	2.17627	2.9877	1.57795	91.8914	130.191	82.0964	59.1116	103.693	56.4641	42.2393	74.5668	122.889	126.164	117.705	99.7915	76.9552	1.12186	1.57903	0.658047	6.52186	7.02449	6.35925	5.88537	6.69617	5.81926	5.40051	6.22046	6.94121	6.97915	6.87903	6.64084	6.26595	FALSE
Y17D7B.3	WBGene00012451		21.2226	5.40161e-08	5.83114e-06	0.166343	0.977779	0.273553	17.719	0.868104	39.7673	24.9254	23.3743	14.1532	14.3584	33.7074	2.3532	14.0369	9.21721	16.5894	13.8624	-2.58777	-0.0324202	-1.87011	4.14723	-0.204061	5.31351	4.63955	4.54685	3.82305	3.84382	5.07499	1.23462	3.81115	3.20433	4.05219	3.7931	FALSE
K09F5.3	WBGene00004999	spp-14	21.218	5.4147e-08	5.83114e-06	2.22327	3.52654	1.86103	869.972	573.492	1187.48	634.858	999.639	292.763	308.437	874.058	650.891	1087.7	1626.64	897.556	1232.02	1.15268	1.81826	0.896101	9.76482	9.16363	10.2137	9.31029	9.96526	8.19359	8.26883	9.77158	9.34627	10.0871	10.6677	9.80986	10.2668	FALSE
ZK177.9	WBGene00022674		21.1201	5.69937e-08	6.10342e-06	0.174331	0.327244	0.482901	16.4673	0.231812	25.5796	26.7754	25.8256	10.7345	23.0888	28.7961	1.86633	7.56089	13.89	16.1719	12.9944	-2.5201	-1.61156	-1.0502	4.04153	-2.10897	4.67692	4.74283	4.69073	3.42418	4.52912	4.8478	0.900201	2.91856	3.79598	4.01542	3.69981	FALSE
C04F6.1	WBGene00006929	vit-5	24.619	5.91425e-08	6.28085e-06	2.03417	1.98104	2.41146	10525.3	16086.2	6297.31	8562.36	11161.5	7579.52	6735.86	5236.55	15418.1	13343.9	12627.9	9812.24	11729.1	1.02444	0.986255	1.26991	13.3616	13.9735	12.6205	13.0638	13.4462	12.8879	12.7176	12.3544	13.9123	13.7039	13.6243	13.2604	13.5178	FALSE
R53.6	WBGene00011275		21.0443	5.93059e-08	6.28085e-06	2.03219	3.7306	1.3375	181.824	215.731	168.483	131.176	211.187	101.909	73.4029	186.072	207.112	273.824	248.882	192.144	141.199	1.02304	1.89941	0.419538	7.5064	7.75309	7.39646	7.03536	7.72238	6.67113	6.19777	7.53972	7.69427	8.09711	7.95932	7.58605	7.14159	FALSE
F59E11.7	WBGene00019113		21.0147	6.02355e-08	6.34426e-06	0.153979	1.06289	0.345917	25.225	4.19759	34.9092	31.0887	33.9816	47.1234	16.6683	48.8168	7.25716	17.7244	16.8876	18.128	21.0697	-2.6992	0.0879917	-1.5315	4.65678	2.06956	5.12554	4.95832	5.08668	5.55837	4.05904	5.6093	2.8594	4.14767	4.07789	4.18015	4.3971	FALSE
DY3.8	WBGene00008440		27.4991	6.21692e-08	6.51214e-06	2.22455	2.67136	1.77679	125.353	198.046	101.145	77.0143	158.771	78.613	57.2633	87.3906	174.897	153.017	155.349	146.762	106.346	1.15352	1.41757	0.829271	6.96985	7.62969	6.66028	6.26705	7.3108	6.2967	5.83954	6.44941	7.45036	7.25755	7.27937	7.19733	6.73262	FALSE
K02G10.15	WBGene00206361		20.9078	6.37243e-08	6.63875e-06	0.234563	0.155209	0.295463	19.0364	0.801087	22.2085	14.7456	14.8646	16.9722	38.1994	59.9374	3.98272	5.92549	17.7095	10.1436	16.4281	-2.09195	-2.68772	-1.75895	4.25069	-0.31997	4.47304	3.88221	3.89381	4.0851	5.25548	5.90539	1.99376	2.56693	4.14645	3.3425	4.03809	FALSE
F55A11.8	WBGene00010081		21.6695	6.46226e-08	6.69595e-06	1.9913	3.33355	1.4039	73.4569	71.8745	77.4289	56.1648	81.474	40.5155	34.2203	71.3006	80.7164	114.076	100.123	72.3575	65.2815	0.993713	1.73706	0.489438	6.19883	6.16741	6.2748	5.8116	6.34827	5.3404	5.09678	6.15584	6.33479	6.83385	6.64563	6.17707	6.0286	FALSE
K08F4.3	WBGene00010678		20.8184	6.68088e-08	6.88526e-06	2.31607	2.86293	1.57049	90.029	124.619	98.0988	51.5461	93.5434	50.3805	38.6838	80.0132	116.693	110.791	125.687	97.5656	81.1087	1.21168	1.51749	0.651217	6.49232	6.96138	6.61616	5.68779	6.54756	5.65479	5.27366	6.32217	6.86657	6.7917	6.97369	6.6083	6.34178	FALSE
C08E8.3	WBGene00007439		20.7529	6.91659e-08	7.09006e-06	0.0359947	0.239239	0.419617	28.9063	0.27668	10.3592	88.2653	87.6382	18.0778	61.1289	12.4038	0.617362	14.7243	5.17627	33.1774	3.63608	-4.79607	-2.06348	-1.25286	4.85331	-1.85371	3.37285	6.46377	6.45349	4.17615	5.93378	3.6327	-0.69581	3.88012	2.37191	5.05213	1.86238	FALSE
Y60C6A.2	WBGene00202498		20.7266	7.01359e-08	7.15125e-06	0.200818	0.0938725	0.127803	5.96596	0.0561616	14.9504	3.96408	1.72786	3.44667	7.24116	23.6493	0.68883	0.688246	3.03511	3.49322	5.6517	-2.31604	-3.41315	-2.968	2.57676	-4.15427	3.90211	1.98699	0.788987	1.7852	2.85622	4.56373	-0.537781	-0.539003	1.60175	1.80456	2.49869	FALSE
ZK1053.4	WBGene00014199		21.9771	7.06758e-08	7.16817e-06	0.82369	3.03695	2.27559	121.874	153.093	36.4739	92.3805	166.75	182.643	70.3779	55.3266	150.443	213.744	125.905	131.429	81.1598	-0.279826	1.60262	1.18624	6.92925	7.25827	5.18879	6.52952	7.38155	7.51289	6.13705	5.7899	7.23307	7.73974	6.97619	7.03813	6.34269	FALSE
C07B5.5	WBGene00003828	nuc-1	29.3979	7.23866e-08	7.30304e-06	1.17127	2.7072	2.59564	128.719	135.578	117.394	74.2288	143.961	82.9581	52.0862	114.864	97.1571	140.997	298.133	94.0667	187.878	0.228071	1.4368	1.37609	7.00808	7.08298	6.87522	6.21391	7.16953	6.37431	5.70283	6.84378	6.60225	7.13953	8.21981	6.55561	7.55365	FALSE
F35E12.5	WBGene00009429		20.5732	7.6096e-08	7.63709e-06	0.547864	0.232115	0.448053	22.7724	4.87396	52.0297	20.9717	18.4601	11.9398	21.5602	45.1755	6.5381	5.02399	20.2485	24.2317	36.9335	-0.868111	-2.10709	-1.15826	4.50921	2.28509	5.70126	4.39037	4.20634	3.57771	4.4303	5.49747	2.70887	2.32883	4.33974	4.59882	5.20686	FALSE
F42C5.3	WBGene00018345		20.452	8.11828e-08	8.10517e-06	0.116594	0.526893	0.263012	46.5478	2.94077	58.3645	69.561	68.1561	90.0262	54.8046	79.5938	10.5112	28.9209	20.9305	40.0342	24.7766	-3.10044	-0.924419	-1.9268	5.54064	1.55619	5.86702	6.12021	6.09077	6.49227	5.77623	6.31458	3.39385	4.85404	4.38754	5.32316	4.63091	FALSE
C16H3.2	WBGene00002272	lec-9	20.3589	8.53354e-08	8.47561e-06	3.02139	3.05615	1.34478	277.465	575.717	245.833	160.604	286.495	142.385	111.368	201.45	430.206	340.362	270.91	318.973	198.907	1.59521	1.61172	0.427366	8.11616	9.16922	7.94153	7.32737	8.16237	7.15365	6.79919	7.65428	8.74888	8.41093	8.08167	8.31729	7.63595	FALSE
Y110A2AR.1	WBGene00022452		20.326	8.6855e-08	8.58208e-06	2.24638	3.37794	2.09849	72.4534	73.9081	70.4963	46.0981	94.8503	39.5846	27.0692	55.2696	88.9226	91.4483	116.013	88.741	68.5417	1.1676	1.75614	1.06935	6.17898	6.20766	6.13948	5.52664	6.56758	5.30687	4.75858	5.78841	6.47448	6.51489	6.85815	6.47153	6.09891	FALSE
F46E10.2	WBGene00018489		20.3151	8.73663e-08	8.58833e-06	0.733281	5.36137	2.77139	187.629	117.73	18.2911	164.635	454.977	305.143	85.9424	21.4572	223.757	460.769	59.4772	203.685	26.7764	-0.447562	2.4226	1.47061	7.55174	6.87934	4.19307	7.36312	8.82965	8.25334	6.4253	4.42339	7.80579	8.8479	5.89427	7.6702	4.74289	FALSE
R07C12.1	WBGene00019931		20.3024	8.79623e-08	8.6028e-06	0.237844	0.16966	0.195653	30.7442	1.46382	58.4636	53.1081	25.0582	22.4624	46.4805	65.8049	5.37897	7.89577	12.9464	30.9688	34.8404	-2.07191	-2.55929	-2.35363	4.94224	0.549734	5.86947	5.73086	4.64721	4.48944	5.53855	6.04012	2.42733	2.98108	3.69448	4.95275	5.12269	FALSE
F16H11.1	WBGene00017530		21.9284	8.88453e-08	8.64505e-06	0.27195	0.356425	0.606963	12.5609	2.81153	8.5707	21.2716	12.9426	25.9227	22.1383	10.4791	7.03027	7.91316	6.4581	12.0698	8.95865	-1.87859	-1.48833	-0.720319	3.65086	1.49135	3.09941	4.41086	3.69406	4.69615	4.46847	3.38945	2.81358	2.98425	2.69111	3.59333	3.16328	FALSE
DH11.3	WBGene00004005	pgp-11	20.2695	8.95326e-08	8.66793e-06	0.166129	0.487445	0.506704	9.89269	1.42583	7.20948	17.7769	14.9337	19.6348	17.098	6.92276	3.26307	8.32081	3.5047	9.73645	5.83593	-2.58962	-1.03669	-0.980783	3.30636	0.511805	2.84989	4.15193	3.9005	4.29534	4.09576	2.79135	1.70623	3.05672	1.80929	3.2834	2.54496	FALSE
F35E12.7	WBGene00009431	dct-17	20.2365	9.11364e-08	8.77886e-06	1.61311	4.64948	5.23782	108.509	45.3247	91.3452	67.5867	150.748	56.3435	40.718	42.1101	90.9028	189.525	220.547	153.23	104.995	0.689844	2.21707	2.38897	6.76168	5.50223	6.51326	6.07867	7.23599	5.81618	5.34759	5.39609	6.50625	7.56625	7.78494	7.25956	6.71417	FALSE
F53A9.7	WBGene00018730		20.1963	9.31312e-08	8.92616e-06	0.211986	0.489828	0.608021	175.156	17.8504	222.958	304.704	274.815	178.021	196.16	253.084	37.737	96.0847	153.881	178.754	153.054	-2.23796	-1.02965	-0.717806	7.4525	4.15788	7.80063	8.25126	8.10232	7.4759	7.61588	7.98347	5.23791	6.58623	7.26567	7.48183	7.2579	FALSE
C54D2.1	WBGene00016915		20.1431	9.58462e-08	9.14068e-06	0.245739	0.0725056	0.35042	5.72653	1.69548	5.57912	9.33045	6.0254	3.88925	16.1597	9.20943	0.95773	1.16709	3.24401	3.77071	2.94131	-2.0248	-3.78576	-1.51284	2.51766	0.761695	2.48004	3.22195	2.59106	1.95949	4.01433	3.20311	-0.0623092	0.222921	1.69778	1.91484	1.55646	FALSE
T05F1.9	WBGene00011494		20.0965	9.82895e-08	9.30602e-06	0.247376	1.70653	0.331556	24.16	3.15919	37.4087	26.3588	33.6597	23.7923	18.4895	50.4145	5.88199	31.5549	16.7228	19.6551	16.7696	-2.01522	0.771069	-1.59267	4.59455	1.65956	5.2253	4.72021	5.07295	4.57242	4.20863	5.65577	2.5563	4.97979	4.06374	4.29683	4.06777	FALSE
F13B10.1	WBGene00006575	tir-1	20.09	9.86343e-08	9.30602e-06	0.308871	0.375236	0.757855	233.722	116.211	101.172	341.944	189.573	479.561	555.309	170.965	148.113	208.387	129.523	216.45	129.227	-1.69493	-1.41413	-0.400007	7.86865	6.86061	6.66066	8.41761	7.56661	8.90557	9.11715	7.41756	7.21056	7.70312	7.01707	7.75789	7.01376	FALSE
T16A1.7	WBGene00004149	trpl-5	20.0825	9.90364e-08	9.30602e-06	0.262138	0.0414376	0.300173	3.28281	0.100585	2.25679	4.5602	5.04046	4.97523	7.70653	5.54881	1.30313	0.318995	1.66581	1.53726	2.07085	-1.9316	-4.59292	-1.73613	1.71493	-3.31351	1.17427	2.1891	2.33356	2.31476	2.94608	2.47218	0.381979	-1.64839	0.736225	0.62036	1.05022	FALSE
F12E12.1	WBGene00017402		19.9547	1.0614e-07	9.92482e-06	2.4411	3.98222	1.70093	25.3603	54.8712	10.933	16.2181	30.1535	15.7127	8.26485	16.0884	38.3638	32.8993	27.3893	33.2032	17.1318	1.28753	1.99357	0.766327	4.6645	5.77798	3.45062	4.01953	4.91426	3.97386	3.04699	4.00795	5.26168	5.03998	4.77554	5.05325	4.0986	FALSE
C03E10.6	WBGene00007283	clec-222	19.8877	1.10074e-07	1.02428e-05	1.75092	4.13542	2.44833	64.2082	115.975	16.8391	46.2447	91.4754	81.4875	27.5321	11.9128	142.677	113.858	29.1612	72.5354	17.2694	0.808112	2.04803	1.2918	6.00469	6.85767	4.07374	5.53122	6.51531	6.34851	4.78304	3.57444	7.15661	6.83109	4.86598	6.18061	4.11014	FALSE
R09H10.3	WBGene00011181		19.8178	1.14348e-07	1.05891e-05	2.21548	4.69994	2.38352	105.458	79.1549	119.041	70.7859	145.871	40.8474	37.3094	68.546	90.4888	175.396	163.382	135.446	99.8482	1.14762	2.23264	1.25309	6.72053	6.30661	6.89532	6.14539	7.18855	5.35217	5.22147	6.099	6.49967	7.45447	7.3521	7.08158	6.64166	FALSE
C55B7.4	WBGene00016943	acdh-1	19.7929	1.1591e-07	1.06821e-05	2.28476	3.53567	1.54706	1156.94	2468.54	946.157	703.499	1199.99	732.025	491.581	681.409	1672.51	1738.05	1054.19	1279.82	775.125	1.19204	1.82199	0.62953	10.1761	11.2694	9.88594	9.4584	10.2288	9.51575	8.94129	9.41238	10.7078	10.7633	10.0419	10.3217	9.59829	FALSE
F09C6.13	WBGene00044183		19.7678	1.17512e-07	1.07779e-05	0.114674	0.0810999	0.517269	2.7913	0.0960317	2.32543	6.14479	2.82497	3.6616	6.5322	1.97872	0.422436	0.535656	1.02265	3.10631	1.37027	-3.12439	-3.62416	-0.951012	1.48094	-3.38035	1.2175	2.61936	1.49824	1.87247	2.70757	0.98457	-1.2432	-0.90062	0.0323167	1.6352	0.454458	FALSE
W09G12.7	WBGene00021121		19.7561	1.18266e-07	1.07954e-05	0.411085	0.184178	0.207104	13.8266	3.89239	14.8504	13.3091	9.41485	25.7923	23.7813	29.153	10.6011	4.37863	6.03807	9.58184	10.8	-1.28249	-2.44083	-2.27158	3.78937	1.96065	3.89243	3.73434	3.23494	4.68887	4.57176	4.86557	3.40614	2.13048	2.59409	3.2603	3.43295	FALSE
F19B10.2	WBGene00017584		19.7308	1.19916e-07	1.08942e-05	1.32753	2.98159	3.15829	17.7553	18.3703	10.9795	15.4237	29.5453	14.6805	10.687	7.00427	19.4909	31.8391	22.0723	18.0892	12.8689	0.408741	1.57608	1.65914	4.15018	4.1993	3.45675	3.94708	4.88486	3.87582	3.41779	2.80823	4.28473	4.99273	4.46416	4.17706	3.68582	FALSE
R13F6.1	WBGene00020064	kbp-1	21.39	1.29894e-07	1.1745e-05	1.74429	3.24	1.5773	106.664	147.18	95.1102	78.7871	136.757	78.9591	43.7516	77.6985	137.738	141.774	122.583	122.008	81.1826	0.802639	1.69599	0.657456	6.73693	7.20144	6.57153	6.29989	7.09548	6.30303	5.45126	6.27982	7.10579	7.14745	6.93762	6.93083	6.3431	FALSE
Y34B4A.9	WBGene00021325		19.5751	1.30601e-07	1.17534e-05	1.72557	3.17289	2.35302	161.866	176.646	153.768	124.711	208.289	98.5163	69.0272	100.808	169.998	218.99	237.21	219.4	151.571	0.787077	1.6658	1.23452	7.33866	7.46472	7.26461	6.96244	7.70244	6.62229	6.10909	6.65547	7.40937	7.77472	7.89002	7.77742	7.24385	FALSE
F15B9.7	WBGene00001475	fmi-1	19.557	1.31904e-07	1.18153e-05	0.247285	0.167092	0.482006	26	4.87608	16.6321	33.7427	18.1667	53.87	67.3393	27.8273	13.3521	11.2221	13.4729	19.0916	24.9011	-2.01575	-2.58128	-1.05288	4.70044	2.28572	4.0559	5.0765	4.18322	5.75141	6.07338	4.79843	3.739	3.48827	3.75199	4.25486	4.63814	FALSE
Y38H6C.1	WBGene00012615	dct-16	19.5409	1.33078e-07	1.1865e-05	2.93786	2.58245	1.05148	497.065	1750.92	348.595	252.556	435.52	257.235	169.311	337.874	755.739	437.273	355.279	483.97	367.575	1.55477	1.36874	0.0724159	8.95729	10.7739	8.44541	7.98046	8.76659	8.00694	7.40353	8.40034	9.56174	8.77239	8.47281	8.91877	8.5219	FALSE
Y16B4A.2	WBGene00012445		19.407	1.43274e-07	1.26994e-05	3.15491	3.84211	4.41641	25.7494	72.729	9.17696	14.0786	24.4206	13.7823	9.59097	7.82576	43.4413	36.9244	34.582	22.7917	17.7687	1.6576	1.9419	2.14287	4.68646	6.18446	3.19802	3.81543	4.61003	3.78474	3.26168	2.96823	5.441	5.2065	5.11195	4.51044	4.15126	FALSE
F35B12.5	WBGene00009385	sas-5	19.3987	1.4393e-07	1.26994e-05	1.84526	3.0587	1.9082	119.632	162.909	121.218	82.3924	135.968	83.6821	52.7601	82.7699	154.432	161.327	157.952	137.61	97.0863	0.883824	1.61292	0.932214	6.90246	7.34792	6.92146	6.36444	7.08712	6.38685	5.72137	6.37103	7.27082	7.33384	7.30334	7.10444	6.6012	FALSE
B0507.1	WBGene00015218		19.3925	1.44424e-07	1.26994e-05	0.279556	0.314637	0.6263	14.6641	4.35059	15.8946	28.894	17.5813	15.9011	25.5617	14.0565	4.41795	8.02751	8.77979	12.7223	13.155	-1.83879	-1.66824	-0.675073	3.87422	2.12121	3.99047	4.8527	4.13597	3.99106	4.67591	3.81316	2.14338	3.00495	3.13419	3.66929	3.71754	FALSE
Y32F6A.5	WBGene00012530		19.3488	1.47963e-07	1.29511e-05	1.88375	2.64595	2.05287	732.029	358.074	824.963	683.243	1074.15	334.313	375.257	516.669	629.774	992.856	1060.66	1001.71	848.461	0.913604	1.40378	1.03764	9.51576	8.48412	9.68819	9.41625	10.069	8.38506	8.55173	9.0131	9.29869	9.95544	10.0507	9.96825	9.7287	FALSE
T20D4.7	WBGene00020613		19.3348	1.49106e-07	1.29581e-05	0.152165	0.297454	0.212608	5.26531	0.275098	9.46101	6.73663	4.4738	7.33741	6.23871	9.98376	1.11612	1.85089	2.12138	5.89109	4.78418	-2.71629	-1.74926	-2.23373	2.39652	-1.86198	3.24199	2.75203	2.1615	2.87527	2.64125	3.31958	0.158489	0.888217	1.085	2.55854	2.25827	FALSE
F01D5.5	WBGene00008495		19.3124	1.50976e-07	1.29581e-05	1.96973	2.71016	3.65827	40.586	8.16963	57.6043	27.2486	53.8652	11.9322	18.3313	24.8404	23.5037	49.6757	90.862	54.2651	61.8675	0.977999	1.43838	1.87116	5.34291	3.03027	5.8481	4.76811	5.75128	3.57678	4.19624	4.63461	4.55482	5.63447	6.50561	5.76195	5.95111	FALSE
F59D8.1	WBGene00006927	vit-3	19.3112	1.51071e-07	1.29581e-05	2.81178	1.68742	3.33149	2090.27	10191.3	455.684	795.119	1101.43	1467.24	895.109	355.843	4125.54	1510.42	1185.44	1293.39	1119.17	1.49148	0.754818	1.73617	11.0295	13.3151	8.83189	9.63503	10.1052	10.5189	9.80592	8.4751	12.0104	10.5607	10.2112	10.3369	10.1282	FALSE
F19C7.1	WBGene00017591		19.31	1.51175e-07	1.29581e-05	1.67687	2.8082	2.14667	324.638	231.164	302.473	274.904	430.184	179.149	164.295	222.934	300.409	461.306	478.614	444.834	386.787	0.74577	1.48964	1.1021	8.34269	7.85277	8.24066	8.10278	8.74881	7.48502	7.36014	7.80047	8.23078	8.84958	8.90272	8.79712	8.59539	FALSE
F53F8.3	WBGene00010000		19.307	1.51422e-07	1.29581e-05	2.63872	3.33542	1.58455	28.7987	39.6104	23.6627	17.5975	35.7791	15.8362	10.6206	22.0925	41.7881	35.4317	35.0183	38.0839	22.1459	1.39984	1.73787	0.664074	4.84793	5.30781	4.56454	4.1373	5.16104	3.98515	3.40879	4.46549	5.38502	5.14697	5.13004	5.25111	4.46897	FALSE
F57C12.4	WBGene00003408	mrp-2	19.1834	1.62185e-07	1.38175e-05	0.254162	0.43496	0.630977	41.792	9.00109	30.1566	67.0798	34.2157	71.377	94.5144	41.4544	18.1369	41.0911	26.1523	32.5534	30.597	-1.97618	-1.20104	-0.66434	5.38516	3.1701	4.9144	6.06781	5.09659	6.15739	6.56246	5.37345	4.18086	5.36075	4.70887	5.02474	4.93532	FALSE
K11D2.2	WBGene00010769	asah-1	19.0951	1.70357e-07	1.44494e-05	2.80883	3.59453	1.93087	51.712	43.4783	55.8097	26.2507	51.2619	18.7092	20.1415	53.6825	52.5548	72.4008	103.655	38.7388	81.298	1.48997	1.8458	0.949253	5.69243	5.44222	5.80244	4.71428	5.67982	4.22568	4.3321	5.74638	5.71575	6.17793	6.69565	5.27571	6.34515	FALSE
K11D12.3	WBGene00005655	srr-4	19.0867	1.71164e-07	1.44539e-05	0.348495	0.363589	0.321885	12.7208	3.65564	19.8935	18.1337	9.93172	15.0666	18.6769	20.547	5.2673	6.79099	6.57585	9.70508	13.9872	-1.52079	-1.45962	-1.63538	3.66911	1.87012	4.31423	4.1806	3.31204	3.91328	4.22318	4.36086	2.39706	2.76362	2.71718	3.27874	3.80603	FALSE
C17G1.6	WBGene00003553	nas-37	19.0742	1.72362e-07	1.44912e-05	0.6283	0.216205	0.354762	15.3471	15.5735	20.7851	15.7536	6.23901	19.4906	27.7811	21.331	12.2532	6.02948	7.53639	12.4328	16.1405	-0.670475	-2.20953	-1.49508	3.93989	3.96102	4.37748	3.97761	2.64132	4.28471	4.79603	4.41488	3.61509	2.59203	2.91387	3.63608	4.01261	FALSE
Y47D7A.1	WBGene00004813	skr-7	19.0638	1.7336e-07	1.45115e-05	1.83939	3.35909	2.7003	92.9282	133.896	69.6592	62.7519	115.194	57.2798	34.418	61.3054	105.36	115.616	165.538	104.026	78.0202	0.879225	1.74807	1.43312	6.53804	7.06497	6.12224	5.97159	6.84792	5.83996	5.10509	5.93794	6.71918	6.85319	7.37102	6.70081	6.28578	FALSE
Y119D3A.3	WBGene00022478	fbxa-35	19.0105	1.7861e-07	1.48841e-05	0.161937	0.667474	0.562254	10.2079	0.055684	10.2947	14.5903	17.6616	11.5026	13.3016	14.2477	1.87484	8.8638	7.99239	10.0243	8.7121	-2.62649	-0.583218	-0.830705	3.35162	-4.16659	3.36382	3.86694	4.14255	3.52389	3.73353	3.83265	0.906768	3.14793	2.99863	3.32543	3.12302	FALSE
C25F9.2	WBGene00007723		19.0001	1.79649e-07	1.48841e-05	0.448751	0.0459423	0.179916	5.00868	0.71912	16.5423	3.29014	1.32393	2.18989	7.48337	13.9114	0.982866	0.347248	2.5003	2.02887	5.60988	-1.15601	-4.44403	-2.47461	2.32443	-0.475695	4.04809	1.71815	0.404822	1.13086	2.90369	3.7982	-0.0249339	-1.52596	1.3221	1.02068	2.48797	FALSE
C03D6.6	WBGene00007278	lab-1	18.9887	1.80796e-07	1.48841e-05	2.33391	3.91573	1.86074	45.5612	56.8378	52.122	25.3848	51.6711	25.3271	16.9635	33.71	59.112	66.4177	62.7285	50.5064	39.9201	1.22275	1.96928	0.895876	5.50973	5.82878	5.70382	4.66589	5.69129	4.66261	4.08436	5.0751	5.88538	6.0535	5.97105	5.6584	5.31904	FALSE
T26F2.3	WBGene00045401		18.9875	1.80917e-07	1.48841e-05	0.147309	0.500308	0.35357	55.1528	2.82905	42.471	111.644	91.2915	100.709	91.9653	54.6008	14.8552	46.058	19.2923	57.0113	23.4959	-2.76308	-0.999111	-1.49993	5.78536	1.50032	5.40841	6.80276	6.51241	6.65405	6.52302	5.77085	3.8929	5.52538	4.26995	5.83318	4.55433	FALSE
C52A10.1	WBGene00016862		18.971	1.82603e-07	1.49232e-05	0.346203	0.361118	0.661272	47.0782	11.7188	42.1296	81.348	62.6576	46.7512	103.559	48.023	16.175	37.3778	31.7725	45.4425	34.1136	-1.53031	-1.46946	-0.596684	5.55699	3.55076	5.39676	6.34603	5.96942	5.54693	6.69431	5.58565	4.01569	5.22411	4.98971	5.50597	5.09227	FALSE
C25F9.11	WBGene00045411		18.9642	1.83291e-07	1.49232e-05	0.157902	0.179201	0.425901	43.1853	2.94876	59.3987	82.2252	33.1467	36.274	91.3712	68.7141	5.73164	16.3551	29.2191	40.2381	45.4569	-2.66289	-2.48035	-1.23141	5.43247	1.56011	5.89236	6.36151	5.05079	5.18086	6.51367	6.10253	2.51895	4.03167	4.86884	5.33049	5.50643	FALSE
Y39B6A.20	WBGene00000214	asp-1	18.9569	1.84052e-07	1.49232e-05	1.6952	2.96929	3.70584	501.783	883.855	375.051	371.357	607.715	347.553	225.029	168.9	589.165	668.204	625.902	582.327	475.278	0.761459	1.57012	1.8898	8.97092	9.78767	8.55094	8.53666	9.24725	8.44109	7.81397	7.40002	9.20253	9.38414	9.28979	9.18568	8.89263	FALSE
C52D10.7	WBGene00004815	skr-9	18.9525	1.84506e-07	1.49232e-05	2.25873	2.63948	3.45194	15.442	17.0027	11.403	11.0108	18.9012	6.96982	6.1972	11.0584	15.7394	16.3731	38.1014	16.7771	13.141	1.17551	1.40025	1.78741	3.94878	4.08769	3.51134	3.46085	4.24041	2.80112	2.63162	3.46707	3.97631	4.03325	5.25177	4.06842	3.716	FALSE
ZC395.5	WBGene00022597		18.8067	2.00251e-07	1.61286e-05	2.20858	4.3469	1.8709	108.086	70.0998	83.7024	92.3827	187.393	46.4356	46.534	68.97	102.549	202.28	129.037	144.091	71.7775	1.14312	2.11999	0.903729	6.75604	6.13134	6.3872	6.52955	7.54992	5.53716	5.54021	6.1079	6.68017	7.66021	7.01164	7.17084	6.16546	FALSE
R09F10.1	WBGene00019986		18.7822	2.03032e-07	1.62842e-05	1.84278	3.31349	2.82599	85.8772	41.8934	94.4517	75.4833	111.673	32.1645	34.6757	63.4376	59.2722	114.897	179.274	103.223	115.904	0.881881	1.72835	1.49875	6.4242	5.38865	6.5615	6.23809	6.80314	5.0074	5.11585	5.98727	5.88928	6.84419	7.48602	6.68962	6.85679	FALSE
F36H5.3	WBGene00018102	math-28	18.7472	2.07084e-07	1.654e-05	0.176142	0.281749	0.339649	9.43005	0.547504	8.16125	19.0167	14.7124	13.8717	19.5904	9.4323	2.4428	5.51997	3.20213	9.20301	4.0282	-2.50519	-1.82752	-1.55788	3.23726	-0.869058	3.02879	4.2492	3.87896	3.79407	4.29207	3.23761	1.28854	2.46466	1.67903	3.20211	2.01013	FALSE
ZK896.7	WBGene00014138	clec-186	26.6728	2.0845e-07	1.658e-05	1.56513	2.12497	2.88062	72.2622	58.4085	47.426	79.798	99.0622	42.6269	48.36	36.4505	66.6845	102.589	104.97	100.287	77.0298	0.64628	1.08745	1.52638	6.17517	5.86811	5.56761	6.31828	6.63026	5.41369	5.59574	5.18787	6.05928	6.68073	6.71383	6.64799	6.26735	FALSE
W08A12.4	WBGene00021081		18.7272	2.09427e-07	1.65889e-05	0.157063	0.520082	0.513199	28.1956	2.05424	29.4995	53.8822	46.0746	45.0656	40.9983	28.678	7.07682	21.3197	14.7173	26.1421	14.0926	-2.67058	-0.943189	-0.962411	4.8174	1.03861	4.88262	5.75174	5.5259	5.49396	5.35749	4.84187	2.8231	4.41411	3.87944	4.7083	3.81687	FALSE
T08A9.9	WBGene00004990	spp-5	18.6576	2.17832e-07	1.71836e-05	2.22883	1.78536	3.94722	213.542	241.043	120.948	143.644	185.091	143.021	154.109	99.5161	318.767	275.116	392.818	204.865	276.722	1.15629	0.836215	1.98084	7.73838	7.91314	6.91824	7.16636	7.53209	7.16008	7.2678	6.63686	8.31636	8.1039	8.61772	7.67853	8.11229	FALSE
Y40B10A.1	WBGene00021486	lbp-9	18.6442	2.19485e-07	1.71907e-05	2.25829	2.50924	1.57827	374.667	640.357	389.762	223.373	410.396	204.502	187.805	284.302	461.828	471.257	448.723	428.584	266.06	1.17523	1.32725	0.658342	8.54947	9.32273	8.60645	7.80331	8.68087	7.67597	7.55309	8.15128	8.85121	8.88037	8.80968	8.74343	8.05561	FALSE
W09B6.2	WBGene00006387	taf-6.1	18.6424	2.19715e-07	1.71907e-05	1.72589	3.55577	1.67825	71.9345	85.2991	62.2738	52.8011	78.1092	48.3029	31.9175	63.1909	83.3751	113.47	106.053	69.503	61.017	0.787337	1.83016	0.746955	6.16861	6.41446	5.96055	5.7225	6.28742	5.59404	4.99627	5.98165	6.38155	6.82616	6.72864	6.119	5.93114	FALSE
C50F7.5	WBGene00016845		18.6202	2.22496e-07	1.73375e-05	0.149447	0.179227	0.349193	649.192	60.7813	1716.1	677.244	328.438	356.075	772.238	1548.84	53.2526	138.412	540.878	420.49	1105.39	-2.74229	-2.48014	-1.5179	9.3425	5.92555	10.7449	9.40353	8.35948	8.47604	9.5929	10.597	5.73478	7.11282	9.07916	8.71593	10.1103	FALSE
M01E11.5	WBGene00000474	cey-3	18.5879	2.26599e-07	1.75857e-05	2.07781	2.70291	1.98157	443.944	801.927	407.513	235.063	433.745	274.113	198.432	317.148	569.558	536.332	628.482	500.642	399.805	1.05506	1.43451	0.986642	8.79423	9.64733	8.6707	7.8769	8.7607	8.09863	7.6325	8.30901	9.1537	9.06698	9.29573	8.96763	8.64315	FALSE
Y105C5A.1270	WBGene00194646		18.5371	2.33232e-07	1.80275e-05	0.0740683	0.414622	0.143261	4.23552	0.183856	3.40174	8.81921	6.84487	9.26881	5.11555	4.5244	0.684897	2.12192	0.6475	4.77317	1.15694	-3.755	-1.27013	-2.80329	2.08254	-2.44335	1.76627	3.14065	2.77502	3.21238	2.35489	2.17773	-0.546042	1.08537	-0.627048	2.25495	0.210317	FALSE
T03G6.1	WBGene00020194		18.4976	2.38525e-07	1.83382e-05	0.195457	2.02664	0.515938	20.6325	1.87484	16.5621	25.6332	42.0741	22.6891	19.8226	21.4508	4.4303	40.184	11.0664	24.1541	10.8971	-2.35508	1.01909	-0.954731	4.36685	0.906764	4.04981	4.67994	5.39486	4.50393	4.30907	4.42296	2.1474	5.32855	3.46811	4.5942	3.44587	FALSE
F35C5.8	WBGene00009396	clec-65	18.4929	2.39165e-07	1.83382e-05	2.21457	3.57988	1.48177	373.724	217.317	365.949	369.22	475.752	181.262	173.75	299.83	401.422	621.987	444.272	489.484	387.287	1.14703	1.83991	0.567325	8.54583	7.76366	8.5155	8.52834	8.89407	7.50193	7.44087	8.228	8.64897	9.28074	8.7953	8.93512	8.59726	FALSE
ZK1320.3	WBGene00014253		19.5849	2.49422e-07	1.90485e-05	2.08999	2.78193	1.50223	176.195	145.319	182.778	141.058	217.016	79.2573	84.9554	171.485	165.655	236.318	257.614	202.671	220.063	1.0635	1.47609	0.587103	7.46103	7.18308	7.51395	7.14014	7.76165	6.30847	6.40863	7.42194	7.37204	7.88458	8.00907	7.66299	7.78177	FALSE
C02F12.7	WBGene00015356	tag-278	18.3889	2.53761e-07	1.9303e-05	0.256358	0.184222	0.560888	19.1429	3.29027	13.9272	27.2886	27.7529	32.4289	48.7641	16.9316	8.32116	8.98885	9.51237	15.8473	13.5389	-1.96377	-2.44048	-0.834216	4.25873	1.7182	3.79983	4.77023	4.79456	5.01921	5.60775	4.08164	3.05679	3.16814	3.24981	3.98617	3.75904	FALSE
C43C3.1	WBGene00002067	ifp-1	18.3819	2.54778e-07	1.93037e-05	0.216004	0.161435	0.488463	9.43018	3.54154	11.0735	16.2642	9.24001	12.9199	21.8325	8.42494	2.79089	3.52326	4.13925	8.29412	6.5359	-2.21087	-2.63097	-1.03368	3.23728	1.82438	3.46904	4.02363	3.20789	3.69152	4.4484	3.07467	1.48073	1.81691	2.04937	3.05209	2.70838	FALSE
F59D8.2	WBGene00006928	vit-4	18.3344	2.61797e-07	1.97575e-05	2.57372	1.8149	3.63811	2954.7	10420.4	825.382	1617.77	1824.86	2279.2	1434.87	660.391	5865.98	2604.14	2402.47	2084.61	2156.54	1.36386	0.85989	1.86319	11.5288	13.3471	9.68892	10.6598	10.8336	11.1543	10.4867	9.36718	12.5182	11.3466	11.2303	11.0256	11.0745	FALSE
T03D8.4	WBGene00001723	grl-14	18.2956	2.67672e-07	2.01216e-05	0.351684	0.390663	0.282258	16.1292	3.11732	20.1778	22.6565	14.1489	12.6783	23.541	36.3266	4.45389	9.17527	10.2308	12.8323	19.4845	-1.50765	-1.356	-1.82492	4.0116	1.64031	4.3347	4.50185	3.82262	3.66428	4.5571	5.18295	2.15507	3.19775	3.35485	3.68171	4.28426	FALSE
C17H1.13	WBGene00044708		18.2644	2.72501e-07	2.03454e-05	0.0773964	0.351504	0.498367	17.1455	0.303657	9.65195	40.2001	25.0687	42.2448	28.749	14.5861	3.2735	10.1891	7.27722	15.6293	2.69704	-3.69159	-1.50839	-1.00472	4.09976	-1.71948	3.27082	5.32913	4.64782	5.4007	4.84544	3.86652	1.71084	3.34895	2.86339	3.96618	1.43138	FALSE
F47B3.4	WBGene00018528		18.2579	2.73512e-07	2.03454e-05	0.199582	0.179791	0.150027	4.99577	1.41853	9.2498	2.82174	2.16954	1.99279	4.91674	19.5659	0.397751	0.884062	2.93648	3.42918	6.59358	-2.32494	-2.4756	-2.7367	2.32071	0.504396	3.20942	1.49658	1.11739	0.99479	2.2977	4.29027	-1.33006	-0.177781	1.55409	1.77786	2.72106	FALSE
Y54G9A.5	WBGene00013208		21.9728	2.73833e-07	2.03454e-05	1.68384	3.27943	1.76751	45.2833	58.2593	41.8439	33.9833	45.4575	32.2143	20.689	36.1133	54.2833	67.8553	63.8084	49.8061	35.4613	0.751758	1.71345	0.821716	5.50091	5.86442	5.38695	5.08675	5.50645	5.00963	4.37079	5.17446	5.76244	6.08439	5.99567	5.63825	5.14817	FALSE
B0205.13	WBGene00044644		18.2413	2.76131e-07	2.04145e-05	0.515153	0.365206	0.264802	13.4761	1.72769	34.1323	14.6862	6.41555	7.83401	15.3296	32.8254	4.03647	5.62489	8.66576	11.304	13.8467	-0.956926	-1.45322	-1.91701	3.75233	0.788844	5.09307	3.87639	2.68157	2.96975	3.93825	5.03674	2.01309	2.49183	3.11533	3.49876	3.79147	FALSE
F49B2.1	WBGene00009861	fbxb-8	18.2365	2.76893e-07	2.04145e-05	0.952275	4.98246	3.47852	22.4974	23.747	12.2094	14.2532	34.9738	25.9522	8.75983	8.57502	24.7145	43.6355	29.8514	27.7752	10.0804	-0.0705501	2.31686	1.79847	4.49169	4.56967	3.60992	3.83322	5.1282	4.69779	3.1309	3.10014	4.62728	5.44743	4.89972	4.79572	3.33349	FALSE
F08B1.1	WBGene00006923	vhp-1	18.2218	2.79239e-07	2.04616e-05	0.327025	0.248772	0.414557	163.45	49.5934	146.396	209.368	103.308	233.978	356.938	288.771	76.5325	88.8056	119.781	120.788	157.745	-1.61253	-2.0071	-1.27036	7.3527	5.63208	7.19374	7.7099	6.69081	7.87023	8.47953	8.17378	6.258	6.47258	6.90426	6.91633	7.30145	FALSE
R03H10.6	WBGene00019858		18.2191	2.79667e-07	2.04616e-05	0.144739	0.112073	1.01871	20.1395	1.10229	17.0526	39.4272	12.475	18.2386	69.3571	12.1714	2.6889	7.78359	12.4395	15.0884	20.7386	-2.78847	-3.15749	0.0267375	4.33195	0.14051	4.09192	5.30112	3.64097	4.18892	6.11597	3.60542	1.42702	2.96044	3.63686	3.91537	4.37424	FALSE
Y38E10A.26	WBGene00012604	nspe-2	18.2098	2.8116e-07	2.04926e-05	0.110445	0.302978	0.0878388	5.95745	0.277552	7.90969	12.6196	9.42895	3.45083	6.68913	13.684	0.379515	2.03815	1.20719	6.4492	4.51907	-3.1786	-1.72272	-3.509	2.57469	-1.84917	2.98362	3.65759	3.2371	1.78694	2.74182	3.77441	-1.39777	1.02726	0.271647	2.68912	2.17603	FALSE
C26B2.3	WBGene00003625	nhr-31	18.1907	2.84269e-07	2.06407e-05	0.252756	0.219267	0.54083	17.0791	5.51159	11.4033	28.147	18.3094	26.1483	49.7489	13.4167	6.60927	10.9132	7.26962	13.5094	10.7425	-1.98419	-2.18924	-0.886753	4.09416	2.46247	3.51137	4.81491	4.19452	4.70864	5.63659	3.74596	2.72449	3.448	2.86188	3.75589	3.42526	FALSE
Y38E10A.15	WBGene00012593	nspe-7	18.1281	2.94675e-07	2.13156e-05	0.0662767	0.314806	0.228274	120.802	1.50617	58.6709	319.961	331.582	119.939	225.974	91.552	7.87107	72.5496	20.9788	135.733	51.9685	-3.91535	-1.66747	-2.13116	6.9165	0.590886	5.87457	8.32175	8.37322	6.90616	7.82002	6.51652	2.97656	6.1809	4.39086	7.08462	5.69957	FALSE
F42A9.8	WBGene00018337		18.1092	2.9791e-07	2.1394e-05	2.05522	3.27606	1.5937	96.9533	111.107	117.498	70.6683	105.031	53.3927	41.8526	84.0803	109.744	137.11	133.992	107.955	82.7228	1.03929	1.71196	0.67238	6.59922	6.79581	6.87649	6.14299	6.71467	5.73857	5.38725	6.3937	6.778	7.09919	7.066	6.75428	6.37021	FALSE
F57A10.4	WBGene00010185		18.1042	2.9876e-07	2.1394e-05	2.1127	3.3259	1.7968	30.3565	29.4062	24.4415	20.2682	36.3878	16.4677	13.3681	26.7058	34.7961	44.4591	48.0234	36.386	30.9432	1.07909	1.73374	0.845433	4.92393	4.87805	4.61126	4.34114	5.18538	4.04157	3.74073	4.73908	5.12085	5.47441	5.58566	5.18531	4.95155	FALSE
Y49E10.18	WBGene00013037		18.1022	2.99107e-07	2.1394e-05	2.41331	3.38471	2.54354	38.3654	51.2288	34.8766	21.2348	35.6847	23.4608	16.8031	17.8246	56.619	56.8728	45.3374	46.136	49.3516	1.27101	1.75903	1.34684	5.26173	5.67888	5.12419	4.40836	5.15723	4.55218	4.07065	4.15579	5.82321	5.82967	5.50263	5.52782	5.62502	FALSE
R12A1.4	WBGene00001578	ges-1	18.0433	3.09437e-07	2.20506e-05	1.98962	4.05516	2.01439	59.0083	62.601	69.8423	34.8914	62.1144	26.302	21.8001	41.8243	52.3317	88.3954	84.248	73.5518	77.7228	0.992496	2.01976	1.01034	5.88285	5.96811	6.12603	5.1248	5.95686	4.7171	4.44626	5.38627	5.70961	6.4659	6.39657	6.20069	6.28027	FALSE
T16G12.8	WBGene00011809		17.9854	3.19969e-07	2.27002e-05	1.78281	3.68335	1.56252	28.2569	33.1337	22.7114	21.1747	35.508	20.3681	10.175	25.3329	36.3193	37.4307	39.6438	33.3829	21.0039	0.834152	1.88102	0.64387	4.82053	5.05023	4.50534	4.40427	5.15007	4.34824	3.34696	4.66294	5.18267	5.22615	5.30902	5.06104	4.39258	FALSE
R06C7.9	WBGene00011066	ztf-15	26.5935	3.21025e-07	2.27002e-05	2.26344	2.65063	1.55152	83.9257	119.304	72.9696	60.8222	91.8526	48.5529	42.3694	73.7445	109.918	112.375	114.499	80.5598	76.8546	1.17852	1.40634	0.633679	6.39104	6.8985	6.18922	5.92653	6.52125	5.60148	5.40495	6.20446	6.78029	6.81217	6.8392	6.33199	6.26406	FALSE
F23B2.10	WBGene00009077		17.9739	3.22106e-07	2.27002e-05	0.0960509	0.302958	1.15418	8.4034	0.27811	5.52803	19.7758	15.7024	12.7009	16.8555	4.12767	1.22103	5.1158	4.76803	8.63538	3.66138	-3.38006	-1.72281	0.206866	3.07097	-1.84627	2.46676	4.30567	3.97291	3.66686	4.07514	2.04533	0.288097	2.35496	2.25339	3.11026	1.87239	FALSE
R09H10.5	WBGene00011182		26.5669	3.25543e-07	2.28584e-05	1.9121	2.3611	2.21991	88.4857	227.207	55.4066	55.5655	90.3685	67.3382	44.873	39.1252	128.809	105.907	86.8931	93.8466	63.9068	0.935161	1.23946	1.1505	6.46737	7.82786	5.79199	5.79612	6.49775	6.07335	5.48778	5.29003	7.00909	6.72665	6.44117	6.55223	5.9979	FALSE
C14B1.2	WBGene00007573		17.9	3.36193e-07	2.352e-05	2.40717	2.86704	1.44665	90.4173	128.765	104.27	51.0092	89.6901	49.9742	37.5415	86.046	120.304	107.653	124.494	100.448	76.2784	1.26734	1.51956	0.532721	6.49853	7.00859	6.70418	5.67269	6.48688	5.64311	5.23042	6.42704	6.91054	6.75025	6.95993	6.65031	6.2532	FALSE
Y22F5A.5	WBGene00003091	lys-2	17.8652	3.43046e-07	2.39122e-05	2.92417	3.34835	1.68531	357.147	385.796	295.434	233.379	391.62	173.27	157.318	268.979	506.658	526.763	453.306	559.932	291.31	1.54803	1.74345	0.753012	8.48037	8.59169	8.20669	7.86653	8.61331	7.43688	7.29754	8.07135	8.98487	9.04101	8.82434	9.12911	8.18641	FALSE
C17H1.6	WBGene00007659		17.7917	3.58035e-07	2.47264e-05	0.113617	0.337302	0.440122	20.3679	1.16214	19.8178	35.4146	41.9912	40.8773	29.0638	21.4164	4.64709	9.89036	9.42069	15.9465	9.45705	-3.13775	-1.56789	-1.18403	4.34822	0.216782	4.30873	5.14627	5.39201	5.35323	4.86115	4.42064	2.21633	3.30602	3.23583	3.99516	3.24139	FALSE
F37F2.3	WBGene00001773	gst-25	17.7902	3.58328e-07	2.47264e-05	12.3988	7.58463	24.7609	3.36566	0.241754	5.5878	0.589098	2.72765	0.27098	0.494997	0.113549	3.39784	3.64802	2.76805	6.65374	9.8428	3.63213	2.92308	4.62999	1.75089	-2.04839	2.48228	-0.763421	1.44766	-1.88374	-1.01451	-3.13861	1.76462	1.86711	1.46887	2.73417	3.29907	FALSE
C05B5.16	WBGene00219280		17.789	3.58597e-07	2.47264e-05	0.0800723	0.289743	0.261218	11.4015	0.146341	11.3561	27.4034	20.3252	9.91198	22.1613	12.7311	0.800432	6.46945	3.35084	12.272	4.10412	-3.64255	-1.78715	-1.93668	3.51115	-2.77259	3.5054	4.77628	4.3452	3.30917	4.46997	3.67028	-0.32115	2.69364	1.74452	3.61729	2.03707	FALSE
F21H7.2	WBGene00009028		17.7667	3.63268e-07	2.49195e-05	0.326403	0.389181	0.361455	18.5635	2.55223	47.2907	20.8763	16.0559	7.51039	17.7414	44.8268	2.44714	6.88669	16.2005	13.0735	23.3594	-1.61527	-1.36149	-1.46811	4.2144	1.35176	5.56348	4.38379	4.00503	2.90889	4.14905	5.48629	1.2911	2.78381	4.01797	3.70858	4.54593	FALSE
Y61B8B.1	WBGene00005582	sri-70	17.762	3.64278e-07	2.49195e-05	0.0978245	0.0868265	0.496694	4.11025	0.0554859	2.86771	8.29696	4.23899	5.3001	9.59415	4.18288	0.518708	0.834252	2.08216	5.80709	2.42467	-3.35366	-3.52572	-1.00957	2.03923	-4.17174	1.5199	3.05258	2.08372	2.40602	3.26215	2.0645	-0.947006	-0.261446	1.05808	2.53782	1.27779	FALSE
ZK858.3	WBGene00014117	clec-91	23.065	3.65297e-07	2.49195e-05	2.27723	2.48695	1.49661	296.63	480.393	224.752	190.086	356.875	190.065	159.458	213.029	432.827	396.609	318.862	335.414	198.428	1.18728	1.31438	0.581702	8.21252	8.90807	7.81219	7.57051	8.47927	7.57035	7.31703	7.73491	8.75765	8.63157	8.31679	8.3898	7.63247	FALSE
ZK822.1	WBGene00014089		17.7389	3.69219e-07	2.507e-05	0.238528	0.598036	0.813703	33.477	2.79626	22.9483	58.6214	46.5113	57.3084	66.4658	24.2907	13.6583	39.7181	19.7698	30.3972	15.0453	-2.06777	-0.741695	-0.297425	5.0651	1.4835	4.52032	5.87335	5.53951	5.84067	6.05454	4.60233	3.77171	5.31172	4.30523	4.92587	3.91124	FALSE
Y62E10A.15	WBGene00013381	cyp-31A5	17.7347	3.70119e-07	2.507e-05	2.11055	4.47489	1.45633	97.462	124.985	104.737	55.0999	109.517	51.3187	34.6046	89.3411	108.309	154.854	130.11	102.794	68.0269	1.07762	2.16185	0.542339	6.60677	6.96562	6.71062	5.78398	6.77501	5.68141	5.11289	6.48125	6.75901	7.27476	7.02359	6.68361	6.08803	FALSE
T21H3.1	WBGene00020662		17.6829	3.81478e-07	2.57464e-05	1.99266	2.79053	2.02346	817.536	856.538	771.047	753.078	1017.25	444.094	410.043	556.592	884.928	1144.19	1126.24	937.161	858.022	0.994695	1.48054	1.01682	9.67514	9.74237	9.59067	9.55666	9.99047	8.79472	8.67963	9.12048	9.78942	10.1601	10.1373	9.87215	9.74487	FALSE
F33H12.4	WBGene00005586	sri-74	17.677	3.82792e-07	2.57464e-05	0.223551	0.269175	0.433784	14.7237	0.230289	13.603	35.6274	27.3067	15.7926	28.6333	11.7335	3.53055	7.71469	5.0877	17.3872	3.76981	-2.16133	-1.89338	-1.20495	3.88007	-2.11848	3.76585	5.15491	4.77118	3.98117	4.83962	3.55256	1.81989	2.94761	2.34701	4.11996	1.91449	FALSE
C17C3.18	WBGene00002096	ins-13	17.6294	3.93589e-07	2.63801e-05	0.937694	1.65736	0.136998	27.0051	78.4945	21.5587	23.1804	27.9469	25.8132	14.5637	40.5998	24.2025	24.1463	5.56371	18.4204	10.0046	-0.0928102	0.72889	-2.86777	4.75516	6.29452	4.4302	4.53483	4.80461	4.69004	3.86431	5.3434	4.59708	4.59373	2.47605	4.20324	3.32259	FALSE
F26F2.3	WBGene00009168		17.5746	4.0642e-07	2.71095e-05	0.157516	0.315198	0.413135	8.37623	0.367171	6.89675	14.525	11.9124	17.3484	16.4762	8.51815	2.73264	5.19329	3.51915	7.96351	2.25065	-2.66643	-1.66567	-1.27531	3.0663	-1.44547	2.78592	3.86046	3.57439	4.11673	4.04231	3.09054	1.4503	2.37665	1.81523	2.9934	1.17034	FALSE
C31B8.4	WBGene00016281		17.571	4.073e-07	2.71095e-05	0.149098	0.31538	0.361691	13.5519	0.595169	11.8877	25.9115	26.5253	28.0381	22.3493	12.7586	4.18905	7.07395	4.62469	10.7479	4.34943	-2.74567	-1.66484	-1.46717	3.76042	-0.74863	3.57139	4.69552	4.7293	4.80932	4.48215	3.67339	2.06662	2.82252	2.20936	3.42598	2.12082	FALSE
R13A5.10	WBGene00020052		17.553	4.11605e-07	2.73012e-05	0.235699	0.706392	0.349449	10.9051	4.558	8.38191	16.1039	19.7325	19.1545	14.152	11.3341	4.50817	9.99012	3.95542	9.8027	4.92906	-2.08498	-0.501459	-1.51685	3.44693	2.1884	3.06728	4.00934	4.30251	4.25961	3.82294	3.5026	2.17254	3.3205	1.98383	3.29318	2.30131	FALSE
C38D9.7	WBGene00008015	fbxa-174	17.5445	4.13657e-07	2.73427e-05	0.115624	0.20127	0.37222	4.62638	0.279971	4.42212	7.32098	2.54985	7.23383	12.2787	5.39396	0.836935	2.46618	2.00752	4.42938	2.99438	-3.11248	-2.31279	-1.42577	2.20988	-1.83665	2.14474	2.87204	1.35041	2.85476	3.61808	2.43134	-0.256813	1.30228	1.00542	2.14711	1.58226	FALSE
F26D10.12	WBGene00009156	clec-196	17.5092	4.22328e-07	2.782e-05	0.771802	6.65003	2.08576	198.939	184.601	37.426	169.491	460.558	263.651	78.3226	43.6298	203.486	520.851	91.0283	201.047	40.9454	-0.373698	2.73336	1.06057	7.63618	7.52827	5.22597	7.40507	8.84724	8.04249	6.29136	5.44724	7.66878	9.02473	6.50824	7.65139	5.35563	FALSE
F15H10.5	WBGene00008872		17.501	4.24361e-07	2.78582e-05	0.0423917	0.147348	0.267204	3.06704	0.0993235	3.78338	5.36161	4.9308	3.98987	4.85564	5.8884	0.169151	0.715366	1.57361	2.10862	0.858091	-4.56007	-2.7627	-1.90399	1.61685	-3.33172	1.91968	2.42267	2.30182	1.99634	2.27966	2.55788	-2.56361	-0.483246	0.654076	1.0763	-0.220797	FALSE
Y47D7A.8	WBGene00004820	skr-14	17.4884	4.27519e-07	2.79697e-05	1.86239	3.22634	2.42234	32.4424	54.6867	16.3379	22.7033	43.2794	23.6932	13.9226	19.0876	44.1349	44.9651	46.208	35.8831	23.1095	0.897154	1.6899	1.2764	5.01981	5.77312	4.03015	4.50483	5.43561	4.5664	3.79936	4.25457	5.46385	5.49074	5.53007	5.16523	4.53041	FALSE
F57C2.3	WBGene00010195	pot-2	17.7576	4.29811e-07	2.8024e-05	2.1926	2.9265	1.46034	50.4486	68.6422	61.8672	30.9305	47.2915	26.3595	20.6545	53.1466	57.8196	60.4518	77.6105	52.0266	44.6106	1.13265	1.54918	0.5463	5.65674	6.10102	5.9511	4.95096	5.56351	4.72025	4.36838	5.73191	5.85349	5.91771	6.27818	5.70118	5.47931	FALSE
ZC247.1	WBGene00013859		17.4723	4.316e-07	2.80452e-05	0.401006	0.199411	0.700349	4191.91	3493.52	3996.9	4265.89	2333.73	6548.08	8852.01	4535.39	2625.84	1765.18	3176.38	2671.84	4414.81	-1.31831	-2.32618	-0.513854	12.0334	11.7705	11.9647	12.0586	11.1884	12.6769	13.1118	12.147	11.3586	10.7856	11.6332	11.3836	12.1081	FALSE
C23H5.8	WBGene00016027		17.4598	4.34782e-07	2.81566e-05	2.69234	4.64202	1.42406	1200.44	654.56	1307.05	770.7	1462.35	291.605	419.568	1414.95	785.078	1947.68	2014.97	1609.46	1345.97	1.42886	2.21475	0.510006	10.2293	9.35438	10.3521	9.59003	10.5141	8.18787	8.71276	10.4665	9.61669	10.9275	10.9765	10.6524	10.3944	FALSE
F11G11.2	WBGene00001755	gst-7	17.4537	4.3634e-07	2.81623e-05	2.42866	3.16659	1.60816	135.246	237.846	162.359	63.724	151.172	76.4641	52.267	93.3507	185.707	165.512	150.121	143.644	109.156	1.28016	1.66293	0.68541	7.07945	7.89388	7.34305	5.99377	7.24005	6.25671	5.70783	6.54459	7.53688	7.37079	7.22998	7.16635	6.77024	FALSE
K09A9.1	WBGene00010700	nipi-3	17.4285	4.42863e-07	2.84874e-05	0.34734	0.220117	0.605747	266.936	83.4844	256.394	428.046	197.274	322.329	671.019	264.756	111.964	147.636	160.415	242.234	266.135	-1.52558	-2.18366	-0.723213	8.06035	6.38343	8.00222	8.74162	7.62406	8.33239	9.39021	8.04852	6.80689	7.2059	7.32567	7.92026	8.05601	FALSE
F10E9.7	WBGene00017358		19.2277	4.49031e-07	2.87875e-05	1.92439	3.10621	1.32739	81.4048	92.4087	95.1714	50.0285	86.2134	52.4171	36.9075	81.283	100.894	114.657	107.902	83.9686	71.887	0.944402	1.63516	0.408593	6.34704	6.52996	6.57246	5.64468	6.42984	5.71196	5.20584	6.34488	6.65669	6.84118	6.75358	6.39178	6.16766	FALSE
T05C12.6	WBGene00003241	mig-5	18.0676	4.53654e-07	2.8987e-05	1.72131	1.9415	2.81188	69.2624	113.161	45.3645	58.9831	53.7198	63.4608	46.9596	32.7467	109.285	91.2342	92.0818	59.3224	58.3685	0.783511	0.957173	1.49153	6.114	6.82223	5.50349	5.88223	5.74738	5.98779	5.55335	5.03328	6.77195	6.5115	6.52484	5.8905	5.86712	FALSE
Y67H2A.8	WBGene00001393	fat-1	18.8011	4.56321e-07	2.90605e-05	2.33173	2.0522	2.05561	90.3231	122.989	59.9425	52.7916	77.6752	66.4977	56.7876	52.4961	155.068	116.655	108.053	79.8691	114.284	1.2214	1.03717	1.03957	6.49702	6.94239	5.90551	5.72224	6.27938	6.05523	5.8275	5.71414	7.27675	6.8661	6.75559	6.31956	6.83647	FALSE
C17E7.4	WBGene00015899		26.9363	4.72413e-07	2.99857e-05	2.36847	2.53121	1.50204	79.0539	105.213	68.6093	50.8017	97.3877	46.405	42.042	59.5114	109.916	106.477	89.4502	92.646	65.8415	1.24395	1.33983	0.586922	6.30476	6.71717	6.10033	5.6668	6.60567	5.53621	5.39376	5.89509	6.78026	6.73439	6.48301	6.53366	6.04093	FALSE
K10C2.1	WBGene00019617		17.3053	4.7626e-07	3.01301e-05	1.99793	1.24786	4.9578	140.689	324.425	43.3136	81.0088	82.3507	139.791	112.127	37.3045	279.253	139.876	184.868	77.6237	119.058	0.998507	0.319458	2.3097	7.13636	8.34174	5.43675	6.34001	6.36371	7.12712	6.80899	5.22128	8.12543	7.12801	7.53035	6.27843	6.89553	FALSE
W04A8.4	WBGene00012239		17.2604	4.89116e-07	3.08417e-05	0.269515	0.369366	1.39471	98.7643	47.8123	21.101	163.122	109.75	233.391	226.359	42.884	62.9061	83.6141	59.8218	85.5264	32.8196	-1.89156	-1.43688	0.479964	6.62592	5.57931	4.39924	7.34981	6.77807	7.86661	7.82247	5.42237	5.97513	6.38567	5.9026	6.4183	5.03649	FALSE
ZK337.1	WBGene00013969	tep-1	17.2482	4.92664e-07	3.09635e-05	0.438781	0.322246	0.301495	69.9907	22.3502	83.2285	72.368	53.0998	101.298	115.953	128.377	44.4541	37.3771	38.7236	57.7135	82.2586	-1.18843	-1.63376	-1.72979	6.12909	4.48222	6.37901	6.17728	5.73064	6.66246	6.8574	7.00425	5.47425	5.22408	5.27514	5.85084	6.3621	FALSE
Y45F10C.4	WBGene00012880		17.2239	4.99809e-07	3.13099e-05	2.21957	2.40198	1.95492	114.818	77.9302	97.4995	100.573	169.348	60.8846	66.7297	81.933	135.142	160.3	160.169	168.18	96.9805	1.15028	1.26422	0.967108	6.84321	6.28411	6.60732	6.6521	7.40384	5.928	6.06026	6.35637	7.07833	7.32463	7.32345	7.39386	6.59962	FALSE
C01G8.1	WBGene00015312		17.2147	5.02536e-07	3.13782e-05	2.34081	1.93739	2.82615	422.611	716.596	277.879	281.669	306.449	327.286	245.158	212.541	766.122	474.98	600.684	399.789	427.641	1.22701	0.954116	1.49884	8.72319	9.48502	8.11831	8.13786	8.2595	8.35441	7.93757	7.7316	9.58143	8.89172	9.23046	8.64309	8.74026	FALSE
C13C4.2	WBGene00007547	nhr-154	23.8015	5.05051e-07	3.14329e-05	0.382092	0.339231	0.444097	11.9694	3.06494	13.4422	15.0594	8.72884	12.2027	17.9272	22.1908	4.67098	6.09131	9.91836	10.8772	16.0388	-1.38801	-1.55966	-1.17105	3.58128	1.61586	3.7487	3.91259	3.12579	3.60913	4.16408	4.47189	2.22373	2.60675	3.3101	3.44323	4.00349	FALSE
AC3.5	WBGene00007071		17.971	5.17765e-07	3.20233e-05	0.284184	0.696642	1.28451	100.994	50.2866	61.1151	165.108	186.522	191.667	128	50.4742	54.4655	89.117	64.8222	107.135	59.6082	-1.8151	-0.521512	0.361213	6.65813	5.6521	5.93346	7.36726	7.5432	7.58246	7	5.65747	5.76727	6.47763	6.01842	6.74328	5.89744	FALSE
C06A5.8	WBGene00015505		17.164	5.1788e-07	3.20233e-05	2.03714	3.59214	1.15378	97.3632	94.4583	150.013	66.2456	97.1456	48.2837	37.594	104.677	98.3676	135.033	120.772	100.872	87.6734	1.02654	1.84485	0.206369	6.6053	6.56161	7.22894	6.04975	6.60208	5.59347	5.23243	6.70981	6.62011	7.07716	6.91614	6.65639	6.45407	FALSE
F02H6.4	WBGene00008537		22.3247	5.22154e-07	3.21838e-05	2.20099	2.9149	1.51879	41.8436	42.7087	40.5404	24.8618	46.4372	28.7563	20.5685	35.7546	63.2973	60.067	54.3457	46.5398	33.1199	1.13815	1.54345	0.602925	5.38694	5.41646	5.34129	4.63586	5.53721	4.84581	4.36236	5.16006	5.98407	5.9085	5.76409	5.54039	5.04962	FALSE
F47B3.5	WBGene00018529		17.1329	5.27569e-07	3.24134e-05	0.147202	0.230816	0.158163	4.02031	1.08279	6.9108	2.36765	1.903	1.631	3.38018	15.8077	0.240081	0.78041	2.49766	2.94778	4.8689	-2.76413	-2.11519	-2.66051	2.00731	0.11475	2.78885	1.24346	0.928274	0.705761	1.7571	3.98255	-2.05841	-0.357696	1.32058	1.55963	2.2836	FALSE
C30F12.3	WBGene00016262		17.1241	5.3033e-07	3.24789e-05	1.0281	0.616413	0.182889	20.4781	7.96051	39.7217	16.9786	14.4319	8.26726	17.6129	73.2991	8.49722	10.8512	13.4049	12.943	17.8603	0.0399785	-0.69803	-2.45096	4.35601	2.99286	5.31186	4.08564	3.85119	3.04741	4.13856	6.19572	3.08699	3.43978	3.74468	3.6941	4.15869	FALSE
M02F4.7	WBGene00019738	clec-265	17.1076	5.3557e-07	3.26953e-05	3.76203	4.53395	1.8134	47.6383	107.62	27.8935	18.868	50.3608	17.4476	15.577	33.1846	65.6028	70.5961	60.1711	62.055	26.6607	1.91151	2.18077	0.858694	5.57405	6.7498	4.80186	4.23787	5.65423	4.12496	3.96134	5.05244	6.03569	6.14152	5.911	5.95548	4.73664	FALSE
C16C8.4	WBGene00015842		16.9853	5.761e-07	3.5058e-05	1.97227	3.09244	1.21645	77.8064	67.5413	107.146	49.7449	78.8444	37.9993	36.6668	90.3742	74.9502	113.392	109.952	78.1162	74.8322	0.979857	1.62874	0.28268	6.28182	6.0777	6.74344	5.63648	6.30094	5.2479	5.1964	6.49784	6.22786	6.82518	6.78073	6.28755	6.22559	FALSE
K08F9.3	WBGene00010686		16.9696	5.81544e-07	3.52773e-05	0.107395	0.302298	0.668324	8.7077	0.273633	2.83488	17.783	18.1356	23.5313	14.443	5.26178	2.52405	4.38234	3.51508	7.29616	2.01606	-3.219	-1.72596	-0.58138	3.12229	-1.86968	1.50329	4.15243	4.18075	4.55651	3.8523	2.39555	1.33574	2.1317	1.81356	2.86714	1.01154	FALSE
C25E10.8	WBGene00016097		19.157	5.84116e-07	3.53215e-05	0.650942	0.49572	0.367376	146.544	13.5019	326.398	128.898	106.665	52.8591	119.607	399.39	34.4052	59.2786	146.734	145.731	208.459	-0.619399	-1.0124	-1.44467	7.19519	3.75509	8.35049	7.01008	6.73694	5.72408	6.90215	8.64165	5.10455	5.88944	7.19706	7.18716	7.70362	FALSE
ZC410.4	WBGene00006663	twk-8	17.7632	5.88365e-07	3.54666e-05	0.47275	0.343882	0.539184	27.3418	12.7158	20.3276	40.1165	29.3304	40.9103	59.3909	23.3122	19.3129	20.4645	12.5736	23.2432	22.2536	-1.08085	-1.54001	-0.891151	4.77303	3.66855	4.34537	5.32612	4.87433	5.35439	5.89217	4.54301	4.27149	4.35505	3.65233	4.53874	4.47597	FALSE
F32A7.3	WBGene00009304	eva-1	16.9433	5.90778e-07	3.55004e-05	0.263236	0.478757	0.505333	30.2157	4.92563	30.1638	46.7602	48.3989	34.3704	43.6829	40.836	9.04696	20.9054	20.6277	35.3528	22.6557	-1.92557	-1.06264	-0.984693	4.91723	2.30031	4.91474	5.54721	5.5969	5.10309	5.449	5.35177	3.17743	4.38581	4.36651	5.14375	4.50181	FALSE
C54D10.7	WBGene00008301	dct-3	16.9251	5.97262e-07	3.57778e-05	0.16722	0.308213	0.45416	45.1331	7.93734	30.997	82.1249	82.2724	88.6026	76.6337	39.7605	14.8274	23.6469	18.0584	49.3538	22.1854	-2.58018	-1.698	-1.13873	5.49611	2.98866	4.95406	6.35975	6.36234	6.46928	6.25991	5.31326	3.8902	4.56358	4.1746	5.62509	4.47154	FALSE
T11F9.3	WBGene00003539	nas-20	16.8722	6.16491e-07	3.68147e-05	2.36447	2.51653	3.58161	13.289	12.2921	7.88677	9.93286	14.8645	8.05402	8.1641	8.10907	19.0499	20.5947	29.0056	10.9496	8.42925	1.24152	1.33144	1.84061	3.73216	3.61966	2.97943	3.31221	3.8938	3.00971	3.02929	3.01954	4.25171	4.3642	4.85826	3.4528	3.0754	FALSE
C48B4.7	WBGene00008170		19.033	6.19707e-07	3.68918e-05	2.05185	3.51726	1.47066	20.9095	20.9415	17.9474	15.6755	29.9598	11.2305	8.66402	18.2241	23.0402	30.4452	26.8572	25.1268	19.9144	1.03692	1.81445	0.556463	4.38609	4.38829	4.1657	3.97044	4.90496	3.48935	3.11504	4.18777	4.52608	4.92814	4.74723	4.65116	4.31574	FALSE
K12G11.1	WBGene00010788	sulp-4	16.8425	6.27593e-07	3.72456e-05	0.633269	0.247955	0.893807	29.0234	11.3354	36.449	48.7839	25.538	23.269	59.3975	27.6853	14.7173	14.7507	24.6999	26.5768	31.8821	-0.659109	-2.01185	-0.161964	4.85915	3.50276	5.18781	5.60833	4.67457	4.54034	5.89233	4.79105	3.87944	3.88271	4.62643	4.7321	4.99467	FALSE
T07C4.1	WBGene00011559	umps-1	16.8236	6.3476e-07	3.75547e-05	1.52399	3.1914	1.89738	118.773	127.207	122.488	77.8784	152.744	80.739	53.6633	95.5734	123.046	171.245	181.334	126.838	104.249	0.607856	1.67419	0.924006	6.89206	6.99104	6.9365	6.28315	7.25498	6.33519	5.74586	6.57854	6.94306	7.41992	7.50251	6.98685	6.70388	FALSE
Y49E10.16	WBGene00013035		16.8817	6.37057e-07	3.75746e-05	1.82777	2.20818	2.3437	88.1	106.701	63.6902	69.7147	91.5292	68.2039	56.2261	44.6668	124.657	124.088	104.76	102.753	94.4974	0.870084	1.14286	1.22879	6.46107	6.73743	5.993	6.12339	6.51616	6.09178	5.81317	5.48113	6.96182	6.95522	6.71094	6.68304	6.5622	FALSE
F40E10.1	WBGene00001828	hch-1	16.775	6.53587e-07	3.84313e-05	0.327463	0.976461	3.03301	585.713	96.2906	59.8753	1266.81	966.993	1343.32	832.125	83.9791	439.899	812.552	254.718	614.105	126.066	-1.6106	-0.0343662	1.60075	9.19405	6.58932	5.90389	10.307	9.91736	10.3916	9.70066	6.39196	8.78103	9.66632	7.99276	9.26234	6.97803	FALSE
F35C8.5	WBGene00018036		16.7451	6.65473e-07	3.90106e-05	2.90738	3.285	2.08801	32.2298	28.3339	45.8034	20.2876	35.3577	13.7519	13.3481	18.1949	39.9799	43.8498	37.991	48.8612	35.4914	1.53972	1.71589	1.06213	5.01032	4.82446	5.51738	4.34252	5.14395	3.78156	3.73857	4.18547	5.3212	5.4545	5.24759	5.61062	5.1494	FALSE
F43D9.4	WBGene00004798	sip-1	20.2939	6.68155e-07	3.90484e-05	2.24285	2.17307	1.66782	6534.11	12235.8	5637.74	3503.65	5541.41	4835.16	3918.38	4818.91	10844.5	8515.12	8037.11	5412.68	5054.08	1.16533	1.11973	0.737964	12.6738	13.5788	12.4609	11.7746	12.436	12.2393	11.936	12.2345	13.4047	13.0558	12.9725	12.4021	12.3032	FALSE
Y102A11A.2	WBGene00022412		16.7201	6.75613e-07	3.93642e-05	0.190212	0.169489	0.522776	7.74037	3.28541	5.3296	13.4871	6.65187	11.6886	19.4786	9.13896	2.22331	3.30545	4.79401	5.44196	5.55181	-2.39432	-2.56074	-0.935734	2.9524	1.71607	2.41403	3.75351	2.73376	3.54703	4.28381	3.19203	1.15271	1.72485	2.26123	2.44413	2.47296	FALSE
C50F4.6	WBGene00001910		16.7069	6.80986e-07	3.9557e-05	1.35718	2.84184	2.09151	231.478	230.42	204.727	209.952	281.243	153.6	112.472	195.743	208.469	319.65	409.385	235.292	203.245	0.440614	1.50683	1.06454	7.85473	7.84812	7.67756	7.71392	8.13567	7.26303	6.81342	7.61282	7.70369	8.32035	8.67732	7.87831	7.66707	FALSE
Y57G11A.1	WBGene00013289	tag-273	16.6585	7.01196e-07	4.0608e-05	0.401719	0.257452	0.68457	71.8672	21.6612	59.3814	115.605	68.709	111.1	162.706	72.745	44.6328	41.8958	49.8099	57.786	52.5415	-1.31574	-1.95762	-0.546731	6.16726	4.43704	5.89194	6.85306	6.10243	6.79571	7.34612	6.18478	5.48003	5.38873	5.63836	5.85265	5.71539	FALSE
ZK1127.11	WBGene00001872	him-14	16.6406	7.08835e-07	4.09267e-05	2.32969	3.13897	1.06439	92.7469	116.153	108.58	61.2946	117.881	44.4908	38.6555	95.5127	103.657	121.329	101.662	108.706	73.293	1.22014	1.65029	0.0900209	6.53523	6.85988	6.76262	5.93769	6.88119	5.47543	5.2726	6.57762	6.69568	6.92278	6.66764	6.76429	6.1956	FALSE
F15A4.10	WBGene00008844		16.6337	7.11788e-07	4.09738e-05	2.11967	3.97804	1.52638	15.0746	23.401	9.67868	8.58782	20.5897	9.24927	6.22741	10.9168	19.6093	24.7668	16.6967	16.1955	9.02459	1.08384	1.99206	0.610118	3.91405	4.5485	3.27481	3.10229	4.36385	3.20934	2.63863	3.44848	4.29346	4.63033	4.06149	4.01752	3.17386	FALSE
F33E2.6	WBGene00009362		16.6214	7.1711e-07	4.10613e-05	0.219112	0.132609	1.51534	8.36553	0.0953008	5.14947	21.6768	8.16235	5.75433	30.2392	3.46569	1.26666	4.01046	5.25852	8.43546	1.83259	-2.19026	-2.91475	0.599643	3.06446	-3.39137	2.36442	4.43808	3.02899	2.52465	4.91835	1.79314	0.341032	2.00377	2.39466	3.07647	0.873884	FALSE
C17E7.12	WBGene00015905		16.6203	7.17592e-07	4.10613e-05	2.65899	4.08125	1.62159	48.4349	67.435	47.3327	30.1881	61.2171	22.3112	16.237	40.8602	59.3256	66.2562	66.2546	55.9658	36.5431	1.41088	2.02901	0.697405	5.59797	6.07543	5.56476	4.91591	5.93586	4.4797	4.02121	5.35262	5.89058	6.04998	6.04995	5.80647	5.19153	FALSE
Y38E10A.14	WBGene00012592		16.6015	7.25816e-07	4.13849e-05	0.189583	0.300246	0.315246	43.4096	2.37483	38.2703	86.8624	76.9991	35.8575	84.5483	63.9815	6.79441	25.5374	20.2058	48.3997	28.6677	-2.3991	-1.73579	-1.66545	5.43994	1.24782	5.25815	6.44066	6.26677	5.1642	6.4017	5.99958	2.76435	4.67454	4.3367	5.59693	4.84136	FALSE
ZC190.4	WBGene00022538		16.5975	7.27566e-07	4.13849e-05	0.385916	0.366583	0.383634	20.1685	9.14382	17.2431	25.4864	11.8382	32.8439	34.2118	34.2695	12.6655	12.5318	13.1349	15.419	17.7817	-1.37364	-1.44779	-1.3822	4.33403	3.1928	4.10794	4.67166	3.56537	5.03755	5.09642	5.09885	3.66283	3.64752	3.71534	3.94663	4.15232	FALSE
B0261.7	WBGene00015095		20.3641	7.37563e-07	4.18294e-05	1.93326	2.74765	1.5204	182.721	221.489	207.771	115.802	186.419	111.552	94.2651	164.521	215.695	258.961	250.17	190.909	167.672	0.951034	1.4582	0.604455	7.5135	7.79109	7.69885	6.85552	7.54241	6.80157	6.55865	7.36213	7.75285	8.01659	7.96676	7.57674	7.38949	FALSE
F56A4.2	WBGene00018910		16.5456	7.50831e-07	4.24059e-05	3.57801	4.04343	2.47542	15.7358	53.2782	2.31978	8.47388	12.6554	9.2375	5.90432	4.99283	33.0528	23.8461	12.3182	16.6237	5.37917	1.83916	2.01558	1.30767	3.97598	5.73547	1.21399	3.08302	3.66168	3.2075	2.56177	2.31986	5.0467	4.57568	3.62272	4.05517	2.42738	FALSE
Y105C5A.13	WBGene00013637		16.5427	7.52152e-07	4.24059e-05	0.102707	0.321031	0.452932	15.8746	0.0560726	16.3119	36.5205	22.2013	26.0224	26.4016	15.772	2.68019	8.51026	7.16276	14.6662	11.8845	-3.28339	-1.63922	-1.14264	3.98865	-4.15656	4.02785	5.19064	4.47257	4.70168	4.72255	3.9793	1.42234	3.0892	2.84052	3.87442	3.57101	FALSE
D1007.16	WBGene00017011	eaf-1	18.2145	7.58686e-07	4.26489e-05	1.75739	2.97057	1.65639	66.9995	85.6231	70.5316	48.2175	85.5754	43.8631	28.7032	54.5465	77.0892	85.2258	90.3926	71.5542	55.4662	0.813438	1.57074	0.728042	6.06608	6.41993	6.1402	5.59148	6.41912	5.45494	4.84314	5.76942	6.26846	6.41322	6.49813	6.16097	5.79354	FALSE
K12F2.1	WBGene00003515	myo-3	16.4942	7.74677e-07	4.34204e-05	0.405738	0.362415	0.998541	63.4296	42.375	39.0582	107.95	75.9524	100.343	130.682	36.9491	40.6933	47.2993	36.8938	57.8317	36.5463	-1.30138	-1.46428	-0.00210645	5.98708	5.40514	5.28755	6.75422	6.24702	6.6488	7.02992	5.20747	5.34672	5.56375	5.20531	5.85379	5.19165	FALSE
K07A1.2	WBGene00010609	dut-1	27.0186	7.77265e-07	4.34385e-05	1.72212	2.63497	1.78058	494.29	700.622	413.817	378.422	557.62	397.376	254.456	342.053	684.345	670.458	609.075	510.971	370.773	0.784182	1.39779	0.832345	8.94921	9.45249	8.69285	8.56385	9.12314	8.63436	7.99127	8.41808	9.41858	9.389	9.25048	8.9971	8.53439	FALSE
Y6E2A.5	WBGene00012399		16.4714	7.85478e-07	4.37699e-05	0.173627	0.67742	0.712629	16.7691	1.65083	15.4665	27.5815	25.5012	29.2159	21.126	15.5919	5.0656	14.3054	11.1151	17.9873	12.2824	-2.52593	-0.561878	-0.488777	4.06773	0.723192	3.95107	4.78563	4.6725	4.86868	4.40094	3.96272	2.34073	3.83849	3.47445	4.16891	3.61852	FALSE
Y41D4B.10	WBGene00001105	dsl-3	16.4177	8.11585e-07	4.50553e-05	0.528264	2.95751	2.59434	108.862	62.1482	24.4252	161.292	221.464	172.036	75.0895	26.6196	90.8805	222.079	69.0632	120.332	33.5597	-0.92067	1.56438	1.37537	6.76635	5.95764	4.6103	7.33353	7.79093	7.42657	6.23054	4.73442	6.5059	7.79493	6.10985	6.91088	5.06866	FALSE
F41H10.8	WBGene00001244	elo-6	16.4126	8.14147e-07	4.50553e-05	2.74208	6.74238	1.91163	386.413	845.692	357.659	140.27	438.04	178.498	87.5287	227.456	489.371	590.209	434.809	508.352	281.209	1.45527	2.75326	0.934802	8.594	9.72399	8.48244	7.13206	8.77492	7.47976	6.45168	7.82944	8.93479	9.20508	8.76424	8.98968	8.1355	FALSE
K07H8.6	WBGene00006930	vit-6	21.8609	8.15922e-07	4.50553e-05	1.89795	1.9506	2.18943	20400.2	27960.5	11995.1	18304.2	23984.3	17059.1	13941.2	9235.71	32377.5	27193.6	20221	21456.4	16436.6	0.924445	0.963915	1.13056	14.3163	14.7711	13.5502	14.1599	14.5498	14.0583	13.7671	13.173	14.9827	14.731	14.3036	14.3891	14.0046	FALSE
B0416.7	WBGene00015182		16.4049	8.17948e-07	4.50553e-05	0.622882	0.328977	0.334385	26.5253	9.79863	53.7301	31.1244	19.3473	11.9779	28.0295	70.0975	7.45578	9.2189	23.4397	20.3439	29.2263	-0.682969	-1.60394	-1.58042	4.72929	3.29258	5.74766	4.95998	4.27406	3.5823	4.80888	6.13129	2.89836	3.2046	4.55088	4.34652	4.86919	FALSE
F47E1.1	WBGene00018565		16.3977	8.21582e-07	4.51258e-05	0.065278	0.219281	0.376755	5.97907	0.364041	9.3231	10.208	11.1088	3.58927	8.29687	10.0772	0.234273	1.81533	3.79624	5.05357	3.14357	-3.93726	-2.18915	-1.4083	2.57992	-1.45783	3.22081	3.35162	3.47363	1.84369	3.05257	3.33303	-2.09374	0.86023	1.92457	2.3373	1.6524	FALSE
F33H12.6	WBGene00018020		16.3907	8.25087e-07	4.51889e-05	0.477104	0.30042	0.250561	6.83094	0.97626	17.8167	7.74497	3.58414	3.51901	10.2298	13.0947	1.67304	3.09295	3.25967	4.28941	9.32397	-1.06763	-1.73495	-1.99677	2.77208	-0.0346623	4.15516	2.95326	1.84163	1.81517	3.35471	3.71092	0.742471	1.62898	1.70473	2.10078	3.22094	FALSE
F55G11.8	WBGene00010128		16.3215	8.60693e-07	4.70046e-05	0.778363	2.55169	7.20341	25.548	12.5703	6.26991	34.3322	64.5178	29.9202	17.8611	2.88381	23.2857	45.5888	20.8402	34.8468	7.37538	-0.361485	1.35145	2.84868	4.67514	3.65195	2.64845	5.10149	6.01163	4.90305	4.15875	1.52798	4.54137	5.51061	4.3813	5.12295	2.88272	FALSE
F53B6.8	WBGene00009963	fipr-26	16.2874	8.78838e-07	4.77741e-05	0.305597	0.195438	0.247868	55.9836	6.36277	118.883	79.7485	49.3578	18.0134	52.9559	134.185	5.52562	10.3291	33.3394	55.1277	66.2964	-1.7103	-2.35522	-2.01236	5.80693	2.66966	6.8934	6.31739	5.62521	4.171	5.72672	7.06808	2.46614	3.36864	5.05916	5.7847	6.05086	FALSE
D1005.3	WBGene00016997	cebp-1	16.2857	8.79767e-07	4.77741e-05	0.276905	0.16818	0.539257	37.4142	9.16541	27.1033	53.8456	29.3218	53.6802	115.179	42.0457	14.8797	19.3652	22.8158	27.4035	27.6179	-1.85254	-2.57192	-0.890955	5.22552	3.1962	4.7604	5.75076	4.8739	5.74632	6.84774	5.39389	3.89528	4.27539	4.51196	4.77629	4.78753	FALSE
T21E3.1	WBGene00020652	egg-4	21.8976	8.93901e-07	4.83307e-05	2.05294	2.45955	1.64694	267.071	456.671	271.256	168.419	262.419	175.986	138.082	199.205	361.293	339.591	328.096	273.999	224.777	1.03769	1.2984	0.71979	8.06108	8.83501	8.08351	7.39591	8.03573	7.45932	7.10939	7.63811	8.49702	8.40765	8.35797	8.09803	7.81235	FALSE
C14C11.2	WBGene00015766		22.4242	8.9506e-07	4.83307e-05	2.13535	2.6853	1.72459	43.7557	72.2133	34.3377	26.9163	48.6201	26.2747	21.2263	32.7122	56.0928	56.9139	56.4837	52.0043	38.3117	1.09447	1.42508	0.786253	5.4514	6.17419	5.10172	4.75041	5.60348	4.71561	4.40778	5.03176	5.80974	5.83071	5.81976	5.70056	5.25971	FALSE
T07A5.7	WBGene00045475		16.2445	9.02254e-07	4.85823e-05	0.137452	0.21445	0.340775	6.69522	0.96618	4.54119	9.75283	6.58026	12.5065	13.822	11.2385	1.71098	2.97236	3.81617	6.1883	2.9188	-2.863	-2.22128	-1.55311	2.74313	-0.0496364	2.18307	3.28582	2.71814	3.64461	3.78889	3.49037	0.774822	1.57161	1.93212	2.62954	1.54538	FALSE
F35C5.6	WBGene00009394	clec-63	16.1831	9.36933e-07	5.01736e-05	1.78371	2.66596	1.94799	496.166	559.292	387.642	448.282	601	377.026	279.617	305.932	672.5	745.404	595.964	515.718	417.529	0.83488	1.41466	0.961984	8.95468	9.12746	8.59858	8.80826	9.23122	8.55852	8.12731	8.25707	9.39339	9.54188	9.21908	9.01044	8.70573	FALSE
Y57G11C.20	WBGene00013315		16.1829	9.37042e-07	5.01736e-05	0.250748	0.194702	0.357413	16.6995	0.775837	29.1177	30.3036	17.7842	5.3383	26.0885	32.6142	1.36789	5.11054	11.6862	12.7987	13.1029	-1.99569	-2.36066	-1.48434	4.06173	-0.366175	4.86382	4.92142	4.15253	2.41638	4.70534	5.02743	0.451949	2.35348	3.54674	3.67793	3.71182	FALSE
T11B7.2	WBGene00011707		17.561	1.00532e-06	5.36797e-05	0.319361	0.802894	0.446655	30.3686	6.99357	43.9248	39.9059	34.2243	39.191	30.7295	51.5088	12.5256	24.6491	22.9645	28.0546	26.2953	-1.64674	-0.316719	-1.16277	4.92451	2.80603	5.45696	5.31853	5.09695	5.29245	4.94155	5.68675	3.64681	4.62346	4.52133	4.81017	4.71673	FALSE
F58B3.1	WBGene00003093	lys-4	16.0558	1.01336e-06	5.38998e-05	1.81793	3.69378	2.09674	98.563	293.071	34.7943	81.3645	128.239	82.6004	40.096	34.7916	150.164	148.13	72.9591	76.3092	42.599	0.862294	1.8851	1.06815	6.62297	8.19511	5.12078	6.34633	7.00269	6.36808	5.32539	5.12067	7.23039	7.21072	6.18902	6.25379	5.41275	FALSE
C06E4.8	WBGene00015537		16.0531	1.01507e-06	5.38998e-05	0.228699	0.413598	0.358999	18.0854	2.141	19.0484	31.7911	23.9665	24.5359	25.8532	27.7594	5.61139	10.6946	9.96259	16.6775	14.7958	-2.12848	-1.2737	-1.47795	4.17675	1.09828	4.2516	4.99055	4.58295	4.61682	4.69227	4.79491	2.48836	3.41881	3.31652	4.05983	3.88712	FALSE
ZC21.10	WBGene00044443		15.987	1.05737e-06	5.5991e-05	0.189145	0.0800765	0.389127	25.4937	1.81723	31.2064	54.8109	22.2518	14.3772	77.2637	32.4832	2.7232	6.1667	12.6859	24.9154	20.7843	-2.40243	-3.64248	-1.36169	4.67207	0.861743	4.96377	5.77639	4.47585	3.84571	6.27172	5.02162	1.4453	2.6245	3.66515	4.63897	4.37743	FALSE
F56G4.3	WBGene00010158	pes-2.2	15.9812	1.06119e-06	5.60384e-05	2.27924	2.10251	2.56857	116.919	127.734	84.046	96.12	164.607	54.3059	63.895	87.608	123.777	134.347	225.01	133.565	93.3781	1.18855	1.07211	1.36096	6.86936	6.997	6.39311	6.58676	7.36288	5.76304	5.99763	6.45299	6.9516	7.06982	7.81384	7.0614	6.54501	FALSE
F56G4.2	WBGene00003977	pes-2.1	15.9682	1.0698e-06	5.63377e-05	2.28227	2.10627	2.56855	116.856	127.414	84.3439	96.1999	164.392	54.2175	63.7394	87.554	123.739	134.26	224.87	133.647	93.2418	1.19047	1.07469	1.36096	6.86859	6.99338	6.39821	6.58796	7.361	5.76069	5.99411	6.4521	6.95116	7.06889	7.81295	7.06229	6.5429	FALSE
T05E12.6	WBGene00011487		15.9531	1.07982e-06	5.671e-05	1.92907	4.30689	2.07863	142.939	344.467	74.1989	104.458	179.636	94.6037	55.2161	48.3725	182.488	237.856	100.537	207.102	60.9943	0.947905	2.10665	1.05563	7.15926	8.42822	6.21333	6.70678	7.48893	6.56383	5.78702	5.59612	7.51166	7.89395	6.65158	7.69419	5.9306	FALSE
W05H12.1	WBGene00012289		15.9282	1.09665e-06	5.74365e-05	0.332486	0.271039	0.315639	7.95381	4.79346	6.63677	7.89887	7.46136	10.0942	13.4494	14.5978	3.35933	3.67387	4.58402	7.32822	8.02455	-1.58863	-1.88343	-1.66365	2.99165	2.26107	2.73048	2.98165	2.89944	3.33545	3.74948	3.86767	1.74817	1.8773	2.19661	2.87346	3.00442	FALSE
C07D8.6	WBGene00015565		15.9128	1.10714e-06	5.78278e-05	1.95327	3.89803	3.228	191.781	228.757	150.988	107.907	300.182	125.289	63.9164	87.2344	244.712	249.156	281.477	281.799	127.219	0.965895	1.96275	1.69064	7.58331	7.83767	7.23829	6.75364	8.22969	6.96912	5.99811	6.44683	7.93494	7.96091	8.13687	8.13852	6.99117	FALSE
Y19D10A.9	WBGene00021224	clec-209	15.9003	1.11575e-06	5.81193e-05	3.54547	4.02866	2.43679	16.042	54.3671	2.48692	8.46514	12.6754	9.56296	6.01442	5.12128	33.9077	24.1933	12.4258	16.9248	5.49408	1.82598	2.0103	1.28498	4.00379	5.76466	1.31436	3.08153	3.66396	3.25746	2.58843	2.3565	5.08354	4.59654	3.63526	4.08107	2.45788	FALSE
F45E10.1	WBGene00006788	unc-53	15.8557	1.14714e-06	5.9592e-05	0.31038	0.175877	0.709036	27.9702	8.89477	29.8001	30.0484	17.5732	47.2766	70.9615	31.8948	14.6631	12.5035	22.6805	17.0358	27.5491	-1.68789	-2.50736	-0.496069	4.80582	3.15296	4.89724	4.90921	4.1353	5.56306	6.14897	4.99525	3.87411	3.64426	4.50338	4.0905	4.78393	FALSE
T22G5.2	WBGene00002259	lbp-7	15.7694	1.21043e-06	6.27099e-05	1.65626	4.04505	1.38789	18.9967	15.792	13.311	19.7431	36.5684	16.4209	7.87696	7.51935	27.1991	31.7786	10.4223	29.5731	9.18471	0.72793	2.01616	0.472895	4.24768	3.98112	3.73455	4.30328	5.19253	4.03747	2.97764	2.91061	4.76549	4.98998	3.3816	4.88621	3.19923	FALSE
Y4C6B.6	WBGene00021160	gba-4	15.7334	1.23797e-06	6.3964e-05	1.70283	4.00463	5.73189	18.2125	34.1484	7.34364	12.435	20.1326	21.7629	7.29209	1.81467	37.1398	29.3297	10.5214	22.7262	10.8581	0.767931	2.00167	2.51901	4.18685	5.09375	2.8765	3.63634	4.33146	4.4438	2.86633	0.859704	5.21489	4.87429	3.39525	4.50629	3.4407	FALSE
B0244.8	WBGene00015083	egg-1	15.7071	1.25847e-06	6.48484e-05	2.07783	1.59449	4.06157	315.28	641.766	172.116	210.39	194.771	280.568	218.434	106.805	582.924	348.278	433.765	264.685	282.296	1.05507	0.673094	2.02204	8.30049	9.3259	7.42724	7.71692	7.60563	8.13221	7.77106	6.73884	9.18716	8.4441	8.76077	8.04813	8.14107	FALSE
M01G12.7	WBGene00010821		15.6748	1.28412e-06	6.5993e-05	0.234078	0.40182	0.175679	5.81258	0.100908	12.1518	7.39545	6.08258	6.04169	7.69764	11.8654	1.41523	3.09328	2.08474	4.62377	3.85794	-2.09494	-1.31538	-2.50899	2.53918	-3.30889	3.60309	2.88664	2.60468	2.59495	2.94442	3.56868	0.501036	1.62914	1.05987	2.20907	1.94783	FALSE
H13N06.6	WBGene00006541	tbh-1	20.1091	1.28785e-06	6.60077e-05	2.34035	2.34939	1.39645	195.336	234.277	172.814	144.607	233.056	95.0195	112.914	156.033	222.374	265.242	217.922	261.784	183.558	1.22672	1.23229	0.481766	7.60982	7.87207	7.43307	7.17599	7.86453	6.57015	6.81908	7.2857	7.79685	8.05116	7.76767	8.03223	7.52009	FALSE
F28D1.3	WBGene00009213	thn-1	15.6653	1.29183e-06	6.60349e-05	0.344586	0.383216	0.259616	16.5621	1.14489	53.7025	9.35651	5.24966	6.46426	9.50913	59.7033	2.22758	3.64506	15.5001	6.79891	18.5733	-1.53707	-1.38377	-1.94555	4.04981	0.195205	5.74692	3.22597	2.39222	2.69249	3.24931	5.89974	1.15548	1.86594	3.9542	2.7653	4.21516	FALSE
K09F6.6	WBGene00019589		15.6464	1.30717e-06	6.66088e-05	0.600321	0.242868	0.464017	25.1444	8.39457	33.2147	40.4907	16.1943	17.818	52.4753	35.9525	10.6871	12.7344	16.6814	23.4102	23.7941	-0.736195	-2.04176	-1.10775	4.65216	3.06946	5.05375	5.33952	4.01741	4.15526	5.71357	5.16802	3.4178	3.67066	4.06016	4.54907	4.57253	FALSE
C37A5.8	WBGene00007992	fipr-24	15.643	1.31001e-06	6.66088e-05	0.392148	0.420819	0.315408	130.182	4.01007	242.975	165.828	115.468	36.1545	117.991	359.969	14.1677	49.6408	113.569	126.281	174.392	-1.35053	-1.24873	-1.66471	7.02438	2.00363	7.92467	7.37354	6.85135	5.1761	6.88253	8.49173	3.82453	5.63345	6.82743	6.98049	7.44619	FALSE
Y39G10AR.9	WBGene00021467		15.6316	1.31937e-06	6.69076e-05	2.01325	3.09882	1.21317	151.723	165.607	165.629	99.046	152.692	89.5567	74.6388	158.861	180.307	231.298	192.735	165.322	121.095	1.00952	1.63172	0.278784	7.24529	7.37162	7.37181	6.63003	7.25448	6.48473	6.22185	7.31163	7.49431	7.85361	7.59047	7.36914	6.92	FALSE
C12C8.2	WBGene00007533	cbl-1	15.6127	1.33513e-06	6.75278e-05	2.33287	2.75925	2.38636	46.6262	55.2431	43.5036	30.1233	55.1175	24.281	23.5112	22.5098	56.6495	64.8724	53.7236	80.8534	47.373	1.22211	1.46428	1.25481	5.54307	5.78772	5.44306	4.91281	5.78444	4.60176	4.55528	4.49248	5.82399	6.01953	5.74748	6.33724	5.56599	FALSE
C08E3.10	WBGene00015602	fbxa-158	15.5846	1.35882e-06	6.85451e-05	0.124545	0.481292	0.446437	6.70259	0.143352	7.04265	14.0188	10.4183	10.3708	9.53967	7.2867	1.28937	4.57457	3.27223	6.01855	3.77253	-3.00526	-1.05502	-1.16347	2.74472	-2.80237	2.81612	3.80929	3.38104	3.37446	3.25394	2.86527	0.366668	2.19364	1.71027	2.58942	1.91553	FALSE
Y75B8A.39	WBGene00023483		15.5458	1.39237e-06	7.00534e-05	0.146214	0.209138	0.444894	4.92845	0.551697	4.10229	8.63176	5.78939	10.3741	10.0265	3.97505	1.51549	2.09314	1.76992	4.75204	2.96462	-2.77385	-2.25747	-1.16847	2.30113	-0.858052	2.03643	3.10965	2.53341	3.37491	3.32574	1.99097	0.599787	1.06567	0.823683	2.24855	1.56785	FALSE
F55A12.1	WBGene00018862	wago-2	15.5303	1.40604e-06	7.0556e-05	2.45422	2.42294	2.25832	55.9565	101.619	36.252	34.4666	40.3459	37.7477	26.996	31.0806	92.6571	65.4244	70.2244	50.5319	64.9983	1.29526	1.27676	1.17525	5.80623	6.66703	5.17999	5.10713	5.33435	5.23832	4.75468	4.95794	6.53383	6.03176	6.1339	5.65912	6.02233	FALSE
K02F3.4	WBGene00019327	zip-2	15.5142	1.4203e-06	7.10855e-05	0.451856	0.372224	0.583775	644.712	263.543	559.132	765.441	571.032	793.556	1125.84	1113.44	358.571	419.067	649.979	531.958	572.275	-1.14607	-1.42576	-0.776516	9.33251	8.04189	9.12704	9.58015	9.15743	9.63219	10.1368	10.1208	8.48612	8.71104	9.34425	9.05517	9.16056	FALSE
C28C12.2	WBGene00016178	mesp-1	15.4985	1.43444e-06	7.16061e-05	2.64866	2.11544	1.92996	1685.93	1501.35	1424.14	1280.86	1452.88	839.87	799.728	1713.41	2224.53	1691.78	3306.79	1979.5	1986.63	1.40526	1.08096	0.94857	10.7193	10.552	10.4759	10.3229	10.5047	9.71402	9.64337	10.7427	11.1193	10.7243	11.6912	10.9509	10.9561	FALSE
B0457.6	WBGene00007180		15.4321	1.49574e-06	7.44722e-05	0.507129	0.775904	0.291977	95.2503	40.199	142.018	117.372	138.935	73.9554	96.0176	193.68	37.497	74.5002	56.5539	87.1212	73.6664	-0.979575	-0.36605	-1.77607	6.57365	5.32909	7.14993	6.87495	7.11827	6.20858	6.58523	7.59753	5.2287	6.21917	5.82155	6.44495	6.20294	FALSE
C40A11.4	WBGene00016547		15.3872	1.53875e-06	7.64152e-05	0.916786	4.73372	2.22303	19.4577	14.047	7.46798	19.0236	34.4328	21.1396	9.12758	8.21215	19.379	43.2112	18.2543	23.6521	10.4737	-0.125343	2.24298	1.15253	4.28227	3.81219	2.90072	4.24972	5.10571	4.40187	3.19023	3.03776	4.27642	5.43333	4.19017	4.5639	3.38869	FALSE
W04E12.8	WBGene00012253	clec-50	15.352	1.57339e-06	7.79335e-05	1.39869	2.38981	3.40376	119.975	115.297	112.318	114.305	149.764	99.0388	76.0175	40.728	138.527	181.675	138.629	149.828	113.156	0.484078	1.25689	1.76713	6.90659	6.84922	6.81145	6.83675	7.22655	6.62992	6.24826	5.34795	7.11402	7.50522	7.11508	7.22716	6.82217	FALSE
Y73B6BL.38	WBGene00022257	puf-11	15.325	1.60058e-06	7.90761e-05	2.18044	2.64963	2.41869	82.781	176.045	44.3003	43.793	60.9129	63.9526	37.7896	41.1823	139.446	100.131	99.6113	74.8804	77.6115	1.12462	1.40579	1.27423	6.37123	7.4598	5.46924	5.45263	5.92868	5.99893	5.23992	5.36395	7.12356	6.64574	6.63824	6.22652	6.2782	FALSE
T28D9.2	WBGene00004702	rsp-5	15.3017	1.62439e-06	8.00463e-05	1.72175	3.26891	1.3735	252.162	325.06	265.487	172.29	293.351	157.635	105.654	224.12	271.41	345.365	307.837	307.613	204.075	0.783876	1.70881	0.457861	7.97821	8.34456	8.0525	7.4287	8.19648	7.30045	6.7232	7.80813	8.08433	8.43198	8.26602	8.26497	7.67295	FALSE
T06D8.1	WBGene00011522	srap-1	15.2458	1.683e-06	8.27215e-05	0.754027	0.165301	0.58678	133.792	104.622	200.591	134.307	50.6702	83.3645	194.89	207.503	62.9215	32.1589	121.931	63.8792	216.206	-0.407313	-2.59683	-0.769108	7.06385	6.70905	7.64811	7.06939	5.66306	6.38136	7.60652	7.69699	5.97548	5.00715	6.92992	5.99727	7.75627	FALSE
C48D5.2	WBGene00004213	ptp-1	15.2139	1.7175e-06	8.42013e-05	0.325846	0.225198	0.750734	18.4402	4.83162	15.2148	26.6378	11.1364	31.2532	46.2939	17.1845	10.1868	10.426	12.9032	14.8764	15.583	-1.61774	-2.15073	-0.413626	4.20478	2.27251	3.9274	4.73541	3.47721	4.96593	5.53275	4.10303	3.34863	3.38211	3.68965	3.89495	3.9619	FALSE
F57C2.2	WBGene00010194	btb-19	19.217	1.73501e-06	8.48428e-05	2.11769	2.78054	1.33362	59.0457	91.4443	56.6773	36.0674	61.6257	35.0518	28.2171	56.0237	74.2556	78.493	74.7698	60.2962	50.0863	1.08249	1.47537	0.415344	5.88376	6.51482	5.8247	5.17262	5.94546	5.13142	4.8185	5.80796	6.21443	6.29449	6.22438	5.91399	5.64634	FALSE
B0228.4	WBGene00015061	cpna-2	15.1899	1.74392e-06	8.50618e-05	0.736201	0.256214	0.616149	105.207	112.533	78.5953	123.35	68.5119	127.524	211.621	103.671	93.8809	54.2223	63.8727	97.991	118.182	-0.441828	-1.96458	-0.698649	6.71709	6.8142	6.29637	6.94662	6.09828	6.99462	7.72534	6.69587	6.55276	5.76082	5.99713	6.61458	6.88487	FALSE
Y48A6B.8	WBGene00012969		15.1439	1.79584e-06	8.73716e-05	0.979439	0.289241	0.255213	6.70476	1.35466	10.5196	8.65023	3.83198	3.59321	8.70734	17.6803	3.48042	2.56546	4.50461	5.363	6.94682	-0.0299722	-1.78965	-1.97022	2.74518	0.437934	3.395	3.11274	1.93809	1.84527	3.12223	4.14407	1.79926	1.35922	2.1714	2.42304	2.79635	FALSE
F17C11.7	WBGene00008918		15.134	1.80721e-06	8.77017e-05	1.77713	3.37366	1.26679	222.008	235.379	218.714	143.157	261.063	132.097	99.1492	229.553	234.755	334.472	290.796	249.248	182.006	0.829551	1.75431	0.341175	7.79447	7.87884	7.7729	7.16146	8.02826	7.04545	6.63153	7.84268	7.87501	8.38574	8.18386	7.96144	7.50784	FALSE
Y46B2A.2	WBGene00021577		15.1301	1.81177e-06	8.77017e-05	0.407532	0.242346	0.190436	5.31971	0.570275	15.2604	6.77694	2.15555	3.17763	7.74558	10.2727	1.29377	1.88143	1.95173	2.39561	7.2947	-1.29501	-2.04486	-2.39262	2.41135	-0.810269	3.93172	2.76063	1.10805	1.66795	2.95337	3.36074	0.371583	0.911827	0.964755	1.2604	2.86685	FALSE
C16C8.11	WBGene00015849		15.1247	1.81793e-06	8.77781e-05	2.48734	2.72854	1.953	16.2151	16.7489	17.3876	12.4363	22.9343	7.81123	8.55621	10.3887	19.4294	23.3328	20.298	18.5044	12.7997	1.3146	1.44813	0.965688	4.01926	4.066	4.11999	3.63649	4.51944	2.96555	3.09697	3.37694	4.28017	4.54429	4.34326	4.20979	3.67804	FALSE
F18E2.1	WBGene00008936		15.093	1.85512e-06	8.93488e-05	2.55597	3.27143	1.81126	50.213	65.8269	47.2819	31.3246	51.4344	26.8074	22.0848	36.6387	68.5153	72.2544	66.3598	59.7727	51.3409	1.35387	1.70992	0.85699	5.64999	6.04061	5.56322	4.96922	5.68466	4.74456	4.46498	5.1953	6.09836	6.17501	6.05224	5.90141	5.68204	FALSE
T08E11.1	WBGene00020357		15.0841	1.86569e-06	8.96326e-05	0.129058	0.648552	0.522951	10.5311	0.854613	5.7885	18.622	16.0228	24.3652	15.462	9.78354	3.14433	10.0304	5.11527	10.5403	3.30985	-2.95391	-0.624706	-0.935253	3.39659	-0.226657	2.53319	4.21894	4.00206	4.60675	3.95065	3.29036	1.65275	3.32631	2.35481	3.39784	1.72677	FALSE
K01C8.3	WBGene00006562	tdc-1	15.0795	1.87128e-06	8.96763e-05	2.0808	2.32614	2.27471	40.76	80.7722	27.1849	20.7073	31.5081	32.9178	22.1808	22.9117	68.5072	51.6465	52.1805	34.9303	36.6599	1.05714	1.21794	1.18568	5.34908	6.33579	4.76473	4.37207	4.97765	5.0408	4.47124	4.51801	6.09818	5.6906	5.70544	5.12641	5.19613	FALSE
Y47H10A.5	WBGene00012961		15.0702	1.8824e-06	8.97071e-05	0.185608	0.263338	0.518591	33.4688	4.31272	27.805	48.8917	36.0917	41.2005	75.1791	39.1093	7.6785	19.842	20.2219	38.4825	34.4047	-2.42967	-1.92501	-0.947332	5.06475	2.1086	4.79727	5.61152	5.1736	5.36459	6.23226	5.28944	2.94082	4.31049	4.33785	5.26613	5.10453	FALSE
T05G5.7	WBGene00011501	rmd-1	27.3911	1.88643e-06	8.97071e-05	2.21159	2.40339	1.38126	254.784	617.3	190.765	146.295	223.83	180.372	131.522	167.702	398.918	316.179	231.692	257.822	176.893	1.14508	1.26507	0.465981	7.99313	9.26983	7.57565	7.19273	7.80626	7.49483	7.03916	7.38976	8.63995	8.3046	7.85606	8.01023	7.46674	FALSE
Y41G9A.5	WBGene00021529		15.0652	1.88838e-06	8.97071e-05	0.203988	0.957995	0.428438	56.0867	7.91114	51.9383	82.9299	96.4051	107.983	49.0631	75.759	22.0366	47.0403	32.4667	44.2152	38.4208	-2.29344	-0.0619096	-1.22284	5.80959	2.98389	5.69873	6.37382	6.59104	6.75467	5.61657	6.24334	4.46183	5.55582	5.02089	5.46647	5.26382	FALSE
F49C12.8	WBGene00004463	rpn-7	17.0578	1.89064e-06	8.97071e-05	1.70535	2.68657	1.6295	315.047	389.46	338.857	228.687	327.005	198.358	153.343	270.531	338.271	411.886	440.839	345.016	313.546	0.77007	1.42577	0.704431	8.29942	8.60533	8.40453	7.83723	8.35317	7.63196	7.26062	8.07965	8.40204	8.6861	8.78411	8.43052	8.29253	FALSE
F29F11.1	WBGene00005022	sqv-4	23.3369	1.90434e-06	9.00064e-05	1.98968	2.66044	1.38925	155.225	258.064	130.878	115.349	162.777	108.792	74.8772	110.644	216.474	199.189	153.789	184.292	132.288	0.992537	1.41167	0.474305	7.27822	8.01158	7.03208	6.84986	7.34676	6.76543	6.22645	6.78977	7.75805	7.63799	7.26481	7.52585	7.04754	FALSE
F52H3.7	WBGene00002265	lec-2	15.0504	1.90634e-06	9.00064e-05	0.476551	0.185352	0.590748	495.466	292.886	465.923	520.338	246.753	537.3	906.067	785.62	256.078	167.888	464.064	298.538	787.277	-1.0693	-2.43166	-0.759386	8.95264	8.1942	8.86395	9.02331	7.94693	9.06958	9.82347	9.61769	8.00044	7.39136	8.85818	8.22177	9.62073	FALSE
K02F6.7	WBGene00019341		21.371	1.93343e-06	9.10612e-05	2.34999	2.50356	1.69187	31.8704	56.1812	25.8033	18.4386	28.4394	19.5879	17.9296	22.1825	46.042	44.9596	37.5264	35.7742	27.0095	1.23265	1.32398	0.758616	4.99415	5.81202	4.68948	4.20466	4.82982	4.29189	4.16427	4.47135	5.52488	5.49056	5.22983	5.16085	4.7554	FALSE
F41B4.3	WBGene00018259		18.2854	1.95434e-06	9.18207e-05	0.373862	0.576636	0.555837	84.0876	11.2191	120.063	129.35	90.4261	73.3786	124.882	122.865	27.4182	71.9798	68.2857	92.9106	66.1847	-1.41942	-0.794268	-0.847266	6.39382	3.48788	6.90765	7.01513	6.49867	6.19729	6.96442	6.94093	4.77706	6.16952	6.09351	6.53777	6.04843	FALSE
C33G8.3	WBGene00016361		14.9631	2.01605e-06	9.41004e-05	0.442712	0.422991	0.169433	6.11225	2.40131	8.60637	7.61046	6.80096	7.65108	6.43989	11.0807	3.38892	2.72423	1.8752	4.70143	5.55048	-1.17556	-1.2413	-2.56122	2.6117	1.26382	3.1054	2.92798	2.76574	2.93566	2.68704	3.46997	1.76083	1.44585	0.907042	2.2331	2.47261	FALSE
F29D11.1	WBGene00003071	lrp-1	14.9608	2.01906e-06	9.41004e-05	0.347186	0.264343	0.945797	98.2802	45.3254	53.6336	139.609	82.1334	204.687	245.542	62.7444	71.0768	64.9252	59.3586	74.9945	66.862	-1.52622	-1.91951	-0.0803973	6.61883	5.50225	5.74507	7.12525	6.3599	7.67728	7.93982	5.97141	6.15131	6.02071	5.89138	6.22871	6.06311	FALSE
C25F9.7	WBGene00005833	srw-86	14.9588	2.0216e-06	9.41004e-05	0.113694	0.0799406	0.42176	6.18847	0.926276	5.90158	9.2221	4.36732	4.63134	16.5389	10.5931	0.533572	1.29005	4.48784	4.89091	6.9104	-3.13677	-3.64493	-1.2455	2.62958	-0.110485	2.5611	3.2051	2.12675	2.21143	4.04779	3.40505	-0.906245	0.367427	2.16602	2.2901	2.78877	FALSE
C45G7.2	WBGene00016669	ilys-2	14.9581	2.0225e-06	9.41004e-05	0.217409	0.46529	0.678153	111.106	1.25672	413.796	45.3043	40.9604	19.1801	29.6071	289.53	4.17066	13.7914	196.302	28.6429	250.621	-2.20152	-1.1038	-0.560318	6.79579	0.329661	8.69278	5.50158	5.35616	4.26154	4.88787	8.17757	2.06028	3.7857	7.61693	4.84011	7.96936	FALSE
W01A11.6	WBGene00003385	moc-2	14.9501	2.03299e-06	9.4214e-05	0.310524	0.58416	0.657818	63.9545	24.0889	59.2456	119.622	105.577	78.8535	95.6311	56.4891	24.4821	55.8424	37.1408	66.8065	33.7569	-1.68722	-0.775564	-0.60424	5.99897	4.5903	5.88864	6.90234	6.72215	6.3011	6.57941	5.8199	4.61366	5.80329	5.21493	6.06192	5.07711	FALSE
ZK546.15	WBGene00006619	try-1	15.1263	2.03478e-06	9.4214e-05	2.21612	2.95412	1.36477	28.7311	63.0654	20.1176	13.3788	30.0482	19.6038	14.1872	20.725	43.4353	41.9731	28.3154	28.1961	17.0464	1.14804	1.56273	0.448659	4.84454	5.97878	4.33039	3.74188	4.90921	4.29306	3.82652	4.3733	5.44079	5.39139	4.82352	4.81742	4.09139	FALSE
C32H11.1	WBGene00007864		14.938	2.04888e-06	9.46387e-05	0.776749	0.629148	7.31345	10.3562	0.899447	16.599	7.76755	8.0319	3.06213	7.14948	5.15359	2.37918	4.49809	37.6895	8.31236	14.4053	-0.364479	-0.668529	2.87055	3.37243	-0.152889	4.05302	2.95746	3.00574	1.61454	2.83784	2.36558	1.25046	2.16931	5.23609	3.05526	3.84853	FALSE
F19H6.4	WBGene00008959		14.9098	2.08636e-06	9.6138e-05	2.23652	2.61416	2.94472	18.4343	28.7465	13.717	8.39046	20.9575	12.1275	9.26783	9.52475	27.1219	24.2565	28.0656	20.9528	15.7164	1.16125	1.38635	1.55813	4.20432	4.84531	3.77789	3.06875	4.3894	3.60021	3.21223	3.25168	4.76139	4.6003	4.81073	4.38907	3.9742	FALSE
F54D11.1	WBGene00018811	pmt-2	14.9064	2.10349e-06	9.6695e-05	1.40176	3.00061	1.57659	205.854	702.686	95.5785	128.558	223.235	174.278	84.5364	96.3797	244.29	253.588	151.952	203.897	111.919	0.487238	1.58526	0.656805	7.68548	9.45674	6.57861	7.00627	7.80242	7.44525	6.4015	6.59066	7.93245	7.98635	7.24748	7.6717	6.8063	FALSE
C06C6.5	WBGene00003640	nhr-50	14.8893	2.11406e-06	9.69483e-05	0.292724	0.857009	0.510507	32.1858	9.32995	34.9357	40.2414	44.1351	40.5058	34.7196	46.851	11.8507	29.7155	23.9041	32.8246	32.7215	-1.77239	-0.222618	-0.969997	5.00835	3.22187	5.12663	5.33061	5.46386	5.34006	5.11768	5.55001	3.5669	4.89315	4.57918	5.03671	5.03217	FALSE
B0284.2	WBGene00007132		14.8837	2.1216e-06	9.70617e-05	0.162085	0.245023	0.520214	10.1478	1.10693	5.19386	20.0018	14.7181	21.528	20.4364	7.91837	3.48611	5.02886	4.11867	11.0851	4.40505	-2.62518	-2.02901	-0.942823	3.3431	0.146558	2.37681	4.32206	3.87952	4.42814	4.35307	2.9852	1.80162	2.33023	2.04218	3.47055	2.13916	FALSE
T08A9.2	WBGene00020335	ttr-30	14.8692	2.14153e-06	9.77406e-05	0.667153	0.453075	0.353505	48.3618	12.8087	106.064	37.67	45.7058	25.72	36.1453	129.957	17.1578	16.3936	45.9139	37.9179	65.8943	-0.583909	-1.14218	-1.5002	5.5958	3.67906	6.72879	5.23534	5.51431	4.68482	5.17574	7.02189	4.1008	4.03506	5.52086	5.24481	6.04208	FALSE
F08A8.4	WBGene00008567		14.8501	2.16814e-06	9.87201e-05	3.22429	4.08513	1.94279	34.0537	41.974	26.3979	20.6121	48.046	12.8984	13.0038	18.6604	41.5725	53.1601	36.2128	66.7761	23.9613	1.68898	2.03038	0.958129	5.08974	5.39143	4.72235	4.36542	5.58635	3.68912	3.70086	4.2219	5.37756	5.73227	5.17843	6.06126	4.58264	FALSE
F59H6.5	WBGene00019136		14.8293	2.19741e-06	9.96455e-05	0.601253	0.279026	0.27965	8.00578	1.46071	21.2933	9.4686	4.24086	4.13366	12.7997	13.8525	2.48107	3.58995	3.86177	5.15263	10.1408	-0.733956	-1.84153	-1.8383	3.00104	0.546665	4.41233	3.24315	2.08436	2.04742	3.67804	3.79208	1.31096	1.84396	1.94926	2.36531	3.34211	FALSE
ZK816.5	WBGene00000989	dhs-26	14.8282	2.19887e-06	9.96455e-05	1.31973	3.03052	3.04327	46.7161	8.07874	44.0704	16.0058	32.6414	3.70514	9.60848	85.2071	4.88998	29.1181	259.312	15.7834	50.4728	0.400241	1.59957	1.60562	5.54585	3.01413	5.46174	4.00052	5.02863	1.88953	3.26431	6.4129	2.28983	4.86384	8.01855	3.98033	5.65743	FALSE
T13F2.1	WBGene00001396	fat-4	18.3696	2.23536e-06	0.00010106	1.60233	2.20522	2.25212	169.129	150.564	92.3737	144.062	200.796	166.37	111.286	78.0331	266.63	245.291	175.839	212.251	173.15	0.680167	1.14093	1.17128	7.40198	7.23423	6.52941	7.17054	7.64959	7.37825	6.79813	6.28601	8.0587	7.93835	7.45811	7.72963	7.43588	FALSE
T23B3.2	WBGene00020710		14.7745	2.27654e-06	0.00010268	0.354454	0.239887	0.370739	315.312	68.4168	332.407	409.029	246.797	457.837	715.977	431.481	162.328	171.67	159.949	260.284	344.811	-1.49633	-2.05957	-1.43152	8.30063	6.09628	8.37681	8.67606	7.94718	8.83869	9.48377	8.75315	7.34277	7.42349	7.32147	8.02394	8.42966	FALSE
VZK822L.1	WBGene00001398	fat-6	14.7697	2.28354e-06	0.000102754	2.64277	2.21235	1.30302	238.157	188.527	220.124	173.203	287.865	122.526	157.058	205.741	323.83	347.483	268.097	292.467	259.375	1.40205	1.14558	0.381855	7.89577	7.55863	7.78217	7.43632	8.16925	6.93695	7.29516	7.68469	8.33909	8.4408	8.06661	8.19213	8.0189	FALSE
B0024.4	WBGene00007097		14.76	2.29787e-06	0.000103157	0.352292	0.386876	0.292919	102.73	3.99673	113.738	181.057	158.68	105.876	162.073	142.531	37.3642	62.8114	41.8161	152.369	57.8801	-1.50516	-1.37006	-1.77143	6.68271	1.99882	6.82957	7.5003	7.30998	6.72624	7.3405	7.15513	5.22358	5.97295	5.38599	7.25143	5.855	FALSE
T09F5.20	WBGene00202514		14.747	2.31736e-06	0.000103788	0.155783	0.933039	0.499016	46.1772	3.92862	28.7811	84.0783	83.5512	99.8615	51.4813	41.4139	15.5589	48.0354	20.6807	42.8374	17.4516	-2.68239	-0.0999904	-1.00284	5.52911	1.97402	4.84705	6.39366	6.38459	6.64186	5.68598	5.37204	3.95967	5.58603	4.37021	5.4208	4.12528	FALSE
Y6E2A.4	WBGene00012398		14.724	2.35214e-06	0.0001051	0.258351	0.457108	0.418673	42.4418	6.64065	64.5027	73.6137	57.1226	27.7631	51.0875	76.4947	7.17584	23.3474	32.0265	33.9719	41.1596	-1.95259	-1.12939	-1.2561	5.40741	2.73132	6.01129	6.2019	5.83599	4.7951	5.6749	6.25729	2.84315	4.54519	5.00119	5.08627	5.36316	FALSE
B0416.4	WBGene00015180		14.7055	2.38054e-06	0.000106122	2.20046	2.7076	2.26487	14.8329	15.6996	13.417	9.04919	15.8645	9.06365	8.40492	10.4875	19.9611	22.7667	23.745	15.379	11.8375	1.1378	1.43702	1.17943	3.89073	3.97266	3.74599	3.17779	3.98773	3.18009	3.07123	3.39059	4.31912	4.50886	4.56955	3.94289	3.56529	FALSE
F32D1.7	WBGene00017986		16.1817	2.40423e-06	0.00010693	1.82175	1.73486	2.58346	94.6063	197.3	48.6835	63.7867	73.7497	92.4748	59.1642	41.8863	168.55	102.712	108.152	85.5247	76.7911	0.865325	0.794815	1.3693	6.56386	7.62425	5.60536	5.99518	6.20457	6.53099	5.88665	5.38841	7.39704	6.68247	6.75692	6.41827	6.26287	FALSE
Y73F8A.6	WBGene00000370	ccg-1	24.9099	2.4268e-06	0.000107684	0.535465	0.405397	0.588808	209.091	107.002	276.002	228.673	198.912	199.901	270.612	312.953	107.035	109.727	184.25	222.171	287.518	-0.901135	-1.30259	-0.76413	7.70799	6.7415	8.10853	7.83714	7.63599	7.64314	8.08008	8.2898	6.74194	6.77778	7.52552	7.79553	8.16751	FALSE
Y41D4B.26	WBGene00021525		14.6644	2.44481e-06	0.000108232	0.505746	2.64704	2.98521	19.058	18.1935	2.2175	18.6034	38.74	37.3602	14.1144	3.37376	18.886	37.3609	10.0034	20.6957	6.22843	-0.983514	1.40438	1.57783	4.25233	4.18535	1.14894	4.2175	5.27575	5.22343	3.8191	1.75436	4.23925	5.22346	3.32241	4.37126	2.63887	FALSE
EEED8.1	WBGene00017132	mel-47	14.6604	2.45106e-06	0.000108259	1.59978	3.02562	1.4726	160.972	218.744	170.76	124.915	192.312	112.04	72.7443	130.295	179.242	220.078	191.887	170.861	119.373	0.677872	1.59723	0.558365	7.33066	7.7731	7.41583	6.96481	7.5873	6.80787	6.18476	7.02564	7.48576	7.78187	7.58411	7.41668	6.89933	FALSE
F33H1.2	WBGene00001686	gpd-4	19.6824	2.54469e-06	0.000112127	1.84958	2.57134	1.57969	225.967	519.688	182.06	120.575	238.949	164.056	101.631	152.647	303.431	261.39	241.18	243.443	163.204	0.887196	1.36252	0.659646	7.81997	9.0215	7.50827	6.91378	7.90056	7.35805	6.66719	7.25405	8.24523	8.03006	7.91397	7.92744	7.35053	FALSE
C56C10.1	WBGene00016960	vps-33.2	20.2717	2.55332e-06	0.000112127	1.77009	2.8894	1.50601	66.5567	97.7398	72.6402	44.4721	71.0442	46.9007	30.3533	52.098	83.0126	87.6142	78.4844	68.1243	59.807	0.823819	1.53077	0.590733	6.05651	6.61087	6.1827	5.47483	6.15064	5.55154	4.92378	5.70316	6.37526	6.45309	6.29433	6.0901	5.90224	FALSE
D1086.7	WBGene00008394		14.5958	2.55619e-06	0.000112127	3.7157	2.86355	2.2101	48.3639	13.1172	87.8159	23.5102	32.2086	6.24503	15.6604	65.4635	23.166	44.8101	144.709	38.5816	79.9045	1.89364	1.5178	1.14411	5.59586	3.71338	6.45641	4.55521	5.00937	2.64271	3.96905	6.03262	4.53394	5.48575	7.17702	5.26984	6.3202	FALSE
F58D5.5	WBGene00010244		14.5872	2.57053e-06	0.000112499	0.286509	0.158864	1.04285	31.4595	7.48825	21.9027	48.2228	23.1215	38.7738	123.063	22.2685	11.1293	19.6256	23.2841	18.985	16.6129	-1.80335	-2.65413	0.0605383	4.97543	2.90463	4.45304	5.59164	4.53116	5.27701	6.94325	4.47693	3.47629	4.29467	4.54127	4.24679	4.05423	FALSE
ZC317.7	WBGene00022590		19.481	2.57882e-06	0.000112604	2.1487	2.54495	1.73645	36.7094	56.6403	29.6126	21.452	38.2369	22.6542	17.9978	29.7584	48.6645	45.7782	51.7608	41.2016	35.3637	1.10346	1.34764	0.796139	5.19808	5.82376	4.88814	4.42304	5.2569	4.50171	4.16975	4.89522	5.6048	5.51659	5.69379	5.36463	5.1442	FALSE
F22B5.4	WBGene00009042		14.5782	2.58565e-06	0.000112646	2.87135	8.59206	5.43806	13.9903	4.31241	6.07617	5.96419	10.7628	17.012	3.38707	3.85253	48.9236	29.5582	21.0489	7.2213	8.22881	1.52173	3.103	2.44309	3.80636	2.10849	2.60316	2.57633	3.42798	4.08848	1.76004	1.94581	5.61246	4.88549	4.39567	2.85226	3.04068	FALSE
F27D4.8	WBGene00077543		16.273	2.62529e-06	0.000114114	2.02406	2.96765	1.20312	46.418	58.5684	58.865	32.2784	44.5497	29.5309	20.7609	45.3458	59.7923	61.6267	54.559	49.4492	37.969	1.01725	1.56932	0.266781	5.53661	5.87205	5.87934	5.0125	5.47734	4.88415	4.3758	5.5029	5.90189	5.94548	5.76975	5.62788	5.24675	FALSE
R144.6	WBGene00020096		14.5411	2.64897e-06	0.000114446	1.52941	3.05175	1.619	60.1363	56.9807	63.5388	43.3885	76.3395	42.5409	27.1159	48.8889	65.0675	82.7365	79.1528	73.8825	49.7822	0.612971	1.60964	0.695107	5.91016	5.8324	5.98957	5.43924	6.25436	5.41078	4.76107	5.61144	6.02387	6.37045	6.30657	6.20716	5.63756	FALSE
H32C10.2	WBGene00003019	lin-33	14.5401	2.65055e-06	0.000114446	0.240663	0.46635	0.747864	17.4881	6.40333	17.4347	26.7695	26.7973	25.8112	20.805	17.5907	6.21538	9.69561	13.1527	17.8518	17.8414	-2.05491	-1.10052	-0.419152	4.1283	2.67882	4.12389	4.74252	4.74402	4.68993	4.37886	4.13674	2.63584	3.27733	3.71729	4.158	4.15715	FALSE
C36A4.1	WBGene00007963	cyp-25A1	14.54	2.65085e-06	0.000114446	3.04124	3.35598	3.17642	10.2366	18.4196	7.54835	5.53574	6.83796	4.1359	3.50007	5.57848	12.5774	11.7457	17.7207	13.8195	12.7827	1.60466	1.74673	1.6674	3.35567	4.20317	2.91616	2.46878	2.77357	2.0482	1.80739	2.47987	3.65276	3.55406	4.14736	3.78864	3.67612	FALSE
C56A3.2	WBGene00008341	ttr-44	18.3361	2.66968e-06	0.000115	2.49459	2.30365	1.72198	30.2706	31.8883	19.0074	21.3479	36.8131	16.6969	17.1204	25.5484	41.65	39.4719	43.9967	33.0057	34.7992	1.3188	1.20392	0.784071	4.91984	4.99495	4.24849	4.41602	5.20215	4.06151	4.09765	4.67516	5.38025	5.30275	5.45932	5.04465	5.12098	FALSE
T15B7.2	WBGene00020517	hpo-8	14.5157	2.6931e-06	0.000115749	1.60327	3.02636	1.25849	315.893	460.94	263.056	222.112	411.083	235.225	148.575	268.982	377.139	449.631	338.51	348.505	242.217	0.681022	1.59759	0.331694	8.30329	8.84843	8.03923	7.79514	8.68329	7.8779	7.21505	8.07137	8.55895	8.8126	8.40306	8.44503	7.92015	FALSE
C09F12.1	WBGene00000522	clc-1	14.5071	2.70826e-06	0.00011614	1.74067	3.7041	1.96631	238.613	104.38	166.485	205.438	383.461	153.528	120.934	157.465	267.24	447.942	309.628	324.565	175.335	0.799646	1.88912	0.975492	7.89853	6.70571	7.37925	7.68256	8.58294	7.26236	6.91807	7.29889	8.06199	8.80717	8.27439	8.34237	7.45397	FALSE
ZK652.3	WBGene00044324	tag-277	14.475	2.76574e-06	0.000118102	1.41662	2.53994	2.18783	92.7272	113.878	93.1115	73.4792	92.8617	74.5701	40.7301	62.8614	105.668	103.463	137.575	106.535	98.2725	0.50245	1.34479	1.1295	6.53492	6.83134	6.54089	6.19926	6.53701	6.22052	5.34802	5.9741	6.72339	6.69297	7.10407	6.73518	6.61872	FALSE
F54D10.1	WBGene00004821	skr-15	14.4746	2.76632e-06	0.000118102	1.86845	3.29622	2.1047	22.5362	30.8946	15.7242	16.3005	31.5601	13.4042	7.2872	18.1433	25.048	24.0332	38.1725	26.3442	19.5348	0.901841	1.72081	1.07362	4.49417	4.94928	3.97492	4.02684	4.98003	3.74462	2.86536	4.18136	4.64662	4.58696	5.25446	4.71941	4.28797	FALSE
C49A9.9	WBGene00016763		14.4436	2.82312e-06	0.000120259	0.465427	0.310631	0.902639	28.6014	19.7701	19.084	41.1202	25.9045	46.2311	49.5825	22.0924	21.5169	15.4479	19.9116	27.1058	26.1281	-1.10337	-1.68673	-0.147779	4.83802	4.30525	4.25429	5.36177	4.69513	5.53079	5.63176	4.46548	4.4274	3.94933	4.31554	4.76053	4.70753	FALSE
C44B7.4	WBGene00016626	clhm-1	14.4363	2.83654e-06	0.000120536	0.166511	0.212377	0.368258	3.02664	0.80661	4.48605	2.60566	2.28862	3.54239	4.16594	4.43383	0.598107	0.901821	1.5941	2.73107	5.06104	-2.58631	-2.2353	-1.44121	1.59772	-0.310057	2.16545	1.38165	1.19448	1.82472	2.05864	2.14855	-0.741525	-0.149087	0.672746	1.44947	2.33943	FALSE
Y39A3A.4	WBGene00021435		14.4333	2.84221e-06	0.000120536	0.212486	0.258498	0.513321	8.98799	0.908501	17.6156	12.8238	7.91586	7.83601	15.9814	10.6261	1.66451	4.12969	5.47051	8.74297	10.8523	-2.23456	-1.95177	-0.962068	3.168	-0.138439	4.13878	3.68075	2.98475	2.97012	3.99833	3.40954	0.735098	2.04603	2.45168	3.12812	3.43993	FALSE
F40F4.6	WBGene00018237		14.416	2.87456e-06	0.000121639	1.56394	1.23945	3.2154	666.99	788.605	377.462	573.77	560.317	606.976	520.056	267.368	949.281	644.584	859.739	808.876	866.969	0.645183	0.309697	1.685	9.38152	9.62316	8.56019	9.16433	9.1301	9.2455	9.02252	8.06268	9.89069	9.33222	9.74775	9.65977	9.75984	FALSE
F52D1.1	WBGene00018682	aagr-4	14.7707	2.9005e-06	0.000122466	0.614742	2.60344	1.99436	59.521	56.1991	8.89611	65.4856	87.1467	138.227	42.8285	12.7559	84.9468	111.374	25.4842	56.3337	22.1204	-0.701948	1.38042	0.995923	5.89533	5.81247	3.15317	6.03311	6.44537	7.1109	5.4205	3.6731	6.40849	6.79927	4.67153	5.81593	4.4673	FALSE
T21E8.2	WBGene00004001	pgp-7	14.9259	2.93851e-06	0.000123798	0.27201	1.11359	0.927412	53.4629	33.061	34.2795	73.0703	78.6319	98.2288	62.9863	39.2672	26.7128	70.1227	36.38	49.7499	35.7691	-1.87827	0.155219	-0.108717	5.74047	5.04706	5.09927	6.19121	6.29704	6.61807	5.97697	5.29525	4.73946	6.13181	5.18507	5.63662	5.16064	FALSE
C33F10.4	WBGene00016353		21.0146	2.97729e-06	0.000125037	2.11753	2.48634	1.69265	47.5136	75.257	34.4509	30.9704	41.5337	36.3907	23.4187	36.8448	77.1292	58.2585	62.3874	49.4862	42.8205	1.08238	1.31402	0.759287	5.57027	6.23375	5.10647	4.95282	5.37621	5.1855	4.54959	5.20339	6.2692	5.8644	5.96318	5.62895	5.42023	FALSE
C30H6.12	WBGene00044238		14.3605	2.98096e-06	0.000125037	0.288192	0.332442	0.535313	11.8203	0.864488	25.741	12.6729	5.7681	5.15595	11.7743	27.483	1.49005	3.93025	14.736	7.29528	21.1938	-1.7949	-1.58883	-0.901545	3.5632	-0.210082	4.686	3.66367	2.5281	2.36624	3.55756	4.78047	0.575359	1.97462	3.88127	2.86696	4.40557	FALSE
ZC239.12	WBGene00022570	sdz-35	14.3508	3.00006e-06	0.000125564	0.135459	0.595364	0.414454	8.44595	0.233935	16.7171	8.54994	7.28164	3.49964	8.98157	20.8676	0.473632	5.35092	8.64526	7.83439	9.5962	-2.88408	-0.748157	-1.27072	3.07826	-2.09582	4.06325	3.09591	2.86426	1.80721	3.16697	4.38319	-1.07816	2.41979	3.11191	2.96982	3.26246	FALSE
Y82E9BR.17	WBGene00022349		16.9557	3.03515e-06	0.000126481	0.614414	2.2772	2.12943	142.197	125.91	59.2881	112.548	169.863	261.978	104.301	74.8427	160.972	237.62	159.351	136.405	98.2106	-0.702718	1.18726	1.09046	7.15174	6.97625	5.88967	6.8144	7.40823	8.0333	6.70461	6.22579	7.33066	7.89251	7.31607	7.09175	6.61781	FALSE
M03A1.7	WBGene00000928	dao-2	14.3331	3.03518e-06	0.000126481	0.638109	3.57773	0.718282	67.051	36.9638	25.7169	83.4554	136.217	110.591	38.2505	33.1284	70.5733	136.832	23.8034	69.5099	21.1467	-0.648125	1.83905	-0.477378	6.06719	5.20804	4.68465	6.38293	7.08977	6.78909	5.25741	5.05	6.14105	7.09626	4.5731	6.11915	4.40236	FALSE
K07E12.1	WBGene00000998	dig-1	14.3196	3.06224e-06	0.000127088	0.567314	0.281298	1.01515	284.96	246.512	234.481	355.188	217.698	353.366	606.53	243.365	200.466	170.614	247.039	217.638	272.699	-0.81778	-1.82983	0.0216906	8.15462	7.94552	7.87333	8.47244	7.76619	8.46502	9.24443	7.92698	7.64722	7.4146	7.94859	7.76579	8.09116	FALSE
F15H10.10	WBGene00044014		10.9061	3.06299e-06	0.000127088	0.0727827	0.259219	0.44292	12.7638	0.0114477	3.07801	34.0035	27.5142	20.6193	30.2371	3.67016	1.48676	7.95203	1.64441	17.0603	1.16594	-3.78026	-1.94776	-1.17488	3.67399	-6.4488	1.622	5.08761	4.78211	4.36592	4.91825	1.87584	0.572176	2.99132	0.717574	4.09257	0.221492	FALSE
W03G9.8	WBGene00044431		14.9941	3.10118e-06	0.000128298	1.68238	3.02637	1.19577	117.941	139.24	120.817	79.5876	142.882	78.55	53.1832	120.347	132.151	160.963	143.916	120.531	94.4425	0.750504	1.59759	0.257942	6.88192	7.12143	6.91668	6.31447	7.15868	6.29554	5.7329	6.91106	7.04605	7.33059	7.16908	6.91326	6.56136	FALSE
R09B5.6	WBGene00019978	hacd-1	14.2982	3.10556e-06	0.000128298	1.31913	3.36157	1.99233	141.727	116.403	149.722	75.3073	186.295	59.1113	54.4011	148.733	77.9764	182.871	296.324	176.784	152.687	0.39959	1.74913	0.994456	7.14698	6.86298	7.22614	6.23472	7.54144	5.88536	5.76556	7.21658	6.28497	7.51469	8.21103	7.46584	7.25444	FALSE
C36B1.11	WBGene00007978		14.2834	3.13602e-06	0.000129278	1.91378	2.27106	2.08385	114.791	208.768	67.0938	80.7865	108.104	89.5047	56.4122	67.7916	171.33	128.162	141.237	118.884	115.983	0.936428	1.18337	1.05925	6.84287	7.70576	6.06811	6.33604	6.75627	6.48389	5.81794	6.08303	7.42064	7.00183	7.14197	6.89341	6.85777	FALSE
C54D10.12	WBGene00044787		14.2748	3.15381e-06	0.000129733	0.18673	0.131394	0.529382	4.83341	0.519503	4.56933	8.5382	6.36799	8.21833	12.8129	3.40589	1.53456	1.68361	1.80293	3.21366	2.75383	-2.42098	-2.92803	-0.91762	2.27304	-0.944795	2.19198	3.09393	2.67084	3.03885	3.67952	1.76803	0.617829	0.75156	0.850344	1.68422	1.46144	FALSE
F15H10.9	WBGene00044013		14.2697	3.16443e-06	0.000129891	0.107424	0.211953	0.32073	4.67965	0.100891	0.999179	10.2665	10.7896	9.2588	8.88502	2.75527	0.991105	1.88961	0.884882	5.7375	0.746917	-3.21861	-2.23818	-1.64057	2.2264	-3.30913	-0.00118446	3.35988	3.43158	3.21082	3.15138	1.4622	-0.0128901	0.91809	-0.176443	2.52042	-0.42098	FALSE
H02I12.8	WBGene00010354	cyp-31A2	14.2556	3.19394e-06	0.000130822	2.22304	2.82053	1.26338	136.689	195.674	126.902	68.696	152.056	86.3678	66.1133	132.23	192.002	186.502	167.066	140.915	112.759	1.15253	1.49596	0.337285	7.09475	7.61231	6.98757	6.10216	7.24846	6.43242	6.04687	7.04691	7.58498	7.54305	7.38428	7.13869	6.8171	FALSE
C33A12.19	WBGene00007890		14.2434	3.21961e-06	0.000131342	0.138877	0.636355	0.726435	26.5811	7.8975	10.9988	51.3277	47.8125	56.0734	38.5994	15.6093	7.80783	24.5836	11.3262	28.6093	14.293	-2.84812	-0.652097	-0.461094	4.73233	2.9814	3.45927	5.68167	5.57932	5.80925	5.27051	3.96433	2.96492	4.61962	3.50159	4.83841	3.83724	FALSE
W01C9.2	WBGene00012176		14.2427	3.22114e-06	0.000131342	2.12845	5.03474	2.38518	5.6231	3.12926	2.52439	4.801	5.05713	5.09656	2.41145	2.82301	10.837	12.1779	6.75651	3.52351	5.46706	1.0898	2.33192	1.2541	2.49136	1.64582	1.33593	2.26333	2.33832	2.34952	1.2699	1.49723	3.43789	3.60619	2.75628	1.81702	2.45077	FALSE
ZC449.5	WBGene00022615		14.2399	3.22718e-06	0.000131342	0.358529	0.404861	0.756163	24.6915	10.4181	11.9478	42.2012	23.391	59.0685	51.6426	9.26396	21.1682	20.9267	7.00251	19.0675	13.58	-1.47984	-1.3045	-0.403231	4.62594	3.38102	3.57868	5.39921	4.54788	5.88432	5.69049	3.21163	4.40383	4.38727	2.80787	4.25305	3.76341	FALSE
F26D10.10	WBGene00001606	gln-5	16.4723	3.26985e-06	0.000132796	1.83516	1.80188	2.3687	185.922	397.121	138.114	111.655	157.255	154.594	99.4165	103.03	283.697	179.174	244.137	192.447	157.92	0.875905	0.849503	1.24409	7.53856	8.63343	7.10972	6.8029	7.29696	7.27234	6.63541	6.68693	8.14821	7.48521	7.93154	7.58832	7.30305	FALSE
F48E8.7	WBGene00018613	skpt-1	18.8063	3.30839e-06	0.000134077	1.9876	2.76366	1.20848	90.3403	150.982	97.1741	52.1803	91.0099	57.4643	42.6749	81.1279	114.217	117.948	98.0667	100.006	72.4452	0.991028	1.46658	0.273196	6.4973	7.23823	6.6025	5.70543	6.50795	5.84459	5.41532	6.34213	6.83564	6.88201	6.61569	6.64394	6.17882	FALSE
F41G4.8	WBGene00018311		14.1906	3.33378e-06	0.000134821	0.532486	0.591544	0.263274	37.3944	9.10117	63.0802	39.5478	36.7468	28.3178	40.3132	86.4349	15.0783	23.8458	22.7577	37.1175	41.8375	-0.909185	-0.757441	-1.92536	5.22475	3.18605	5.97911	5.30553	5.19955	4.82363	5.33318	6.43354	3.9144	4.57566	4.50829	5.21403	5.38673	FALSE
Y49E10.14	WBGene00004027	pie-1	20.2008	3.36189e-06	0.000135672	1.96352	2.4931	1.50991	184.027	280.803	174.623	119.438	195.861	119.127	100.55	153.931	233.929	250.652	232.482	184.936	156.033	0.973443	1.31794	0.594461	7.52377	8.13341	7.4481	6.90012	7.61369	6.89636	6.65177	7.26614	7.86993	7.96954	7.86098	7.53089	7.28571	FALSE
F55C5.1	WBGene00010091	ssp-35	14.1713	3.37674e-06	0.000135985	0.141416	0.0614858	0.267031	6.17149	1.41917	6.52909	14.5698	6.74278	1.65049	14.4493	10.1393	0.242084	0.876691	2.73248	6.7936	5.35014	-2.82198	-4.0236	-1.90492	2.62562	0.505045	2.70688	3.86491	2.75334	0.722891	3.85293	3.34188	-2.04642	-0.18986	1.45021	2.76418	2.41958	FALSE
F47B8.10	WBGene00009811		14.1633	3.39464e-06	0.000136419	0.222753	0.0840191	0.716571	3.38172	0.400685	6.79647	5.29756	1.99201	4.50587	7.09619	2.91342	1.00091	0.604002	2.07055	1.97538	3.10624	-2.16648	-3.57314	-0.480819	1.75776	-1.31946	2.76479	2.40533	0.994228	2.17181	2.82705	1.54271	0.00131434	-0.727374	1.05001	0.982127	1.63517	FALSE
R11G1.7	WBGene00044725		14.139	3.44957e-06	0.000138336	0.786921	4.0064	1.85982	49.0057	38.9948	19.7153	48.6222	93.642	71.2447	23.7175	21.1132	56.0638	95.0213	39.2664	52.7759	19.9854	-0.345709	2.00231	0.895166	5.61488	5.28521	4.30124	5.60354	6.54908	6.15471	4.56788	4.40007	5.809	6.57018	5.29522	5.72181	4.32088	FALSE
C34B2.11	WBGene00016396		14.1198	3.49369e-06	0.00013976	0.308446	0.553114	0.414654	12.9638	2.65429	17.6742	18.9275	12.0557	17.1169	14.0709	22.1881	5.28806	7.78514	9.21413	11.8888	13.5526	-1.69691	-0.85435	-1.27002	3.69642	1.40833	4.14357	4.24241	3.59164	4.09735	3.81464	4.47171	2.40274	2.96072	3.20385	3.57153	3.76049	FALSE
C33F10.7	WBGene00016355	lact-5	15.7782	3.49964e-06	0.00013976	0.937726	3.50025	0.745451	55.2297	53.5598	48.8565	44.9838	76.4461	65.0719	27.9679	52.2416	61.0087	97.857	38.9193	51.6003	38.8263	-0.0927621	1.80746	-0.423815	5.78737	5.74308	5.61048	5.49133	6.25637	6.02396	4.8057	5.70713	5.93094	6.6126	5.28241	5.68931	5.27896	FALSE
F15B9.1	WBGene00001387	far-3	14.0735	3.60251e-06	0.000143331	0.621236	0.41514	0.411487	51.8416	14.5228	117.284	38.3279	36.4649	16.8992	41.5875	125.151	10.5	17.2627	51.482	55.1112	91.3796	-0.686787	-1.26833	-1.28108	5.69604	3.86025	6.87386	5.26032	5.18844	4.07889	5.37808	6.96752	3.39232	4.10959	5.686	5.78427	6.5138	FALSE
B0284.4	WBGene00007134		14.0715	3.60725e-06	0.000143331	0.140716	0.089161	0.492325	6.5075	0.316431	3.14963	9.63148	9.31852	21.3103	14.9508	2.82149	3.03844	1.35252	1.37773	5.06235	1.21125	-2.82914	-3.48744	-1.02232	2.7021	-1.66004	1.65518	3.26776	3.2201	4.41348	3.90215	1.49646	1.60333	0.43565	0.462297	2.33981	0.276492	FALSE
F54E7.1	WBGene00018827	pst-2	14.0697	3.61151e-06	0.000143331	1.88168	2.95437	1.38899	54.7229	60.1905	57.1956	35.6063	58.9524	35.9181	25.1305	51.5217	67.5976	74.2027	71.5718	60.8939	50.4873	0.912019	1.56285	0.474031	5.77407	5.91147	5.83783	5.15406	5.88148	5.16664	4.65137	5.68711	6.0789	6.2134	6.16132	5.92823	5.65785	FALSE
F49F1.6	WBGene00018646		14.0416	3.67955e-06	0.00014573	2.73158	2.83266	5.72627	6.73098	1.14055	13.4074	2.84636	6.35496	1.9687	2.54268	2.12128	5.37568	7.20185	12.1419	7.58839	13.8627	1.44974	1.50216	2.5176	2.75082	0.189735	3.74496	1.50912	2.66788	0.977244	1.34635	1.08493	2.42645	2.84837	3.60192	2.92379	3.79314	FALSE
T12G3.1	WBGene00011737		14.0275	3.71415e-06	0.000146797	0.348232	0.237462	1.0644	461.646	132.347	348.682	678.182	409.692	647.131	1105.91	379.599	225.385	262.574	404.061	412.292	438.751	-1.52188	-2.07423	0.0900452	8.85064	7.04818	8.44577	9.40553	8.6784	9.33791	10.111	8.56833	7.81625	8.03658	8.65843	8.68752	8.77726	FALSE
C17H1.10	WBGene00044237		14.0171	3.73998e-06	0.000147446	0.164724	0.259674	0.536208	5.3078	0.191251	5.44976	6.50951	3.72536	11.6083	11.3208	6.24341	1.91678	2.92771	3.3446	3.95379	3.5701	-2.60188	-1.94523	-0.899137	2.40811	-2.38646	2.44619	2.70255	1.89738	3.53708	3.50091	2.64233	0.938688	1.54977	1.74183	1.98324	1.83596	FALSE
T19C3.3	WBGene00020561		14.0134	3.74931e-06	0.000147446	1.08966	0.650939	0.203803	9.69055	3.649	17.7158	9.05899	9.38482	3.61777	7.09272	24.2528	3.93353	4.62458	4.93943	10.0416	13.9955	0.123883	-0.619405	-2.29475	3.27658	1.8675	4.14696	3.17935	3.23033	1.8551	2.82634	4.60008	1.97583	2.20932	2.30435	3.32792	3.80689	FALSE
T22G5.6	WBGene00002260	lbp-8	14.0108	3.7558e-06	0.000147446	5.13557	5.74932	6.36718	3.90982	5.90459	4.16639	1.60228	3.94087	0.724753	0.983558	1.19322	3.71188	5.66344	7.57908	6.30429	1.80456	2.36052	2.52339	2.67065	1.9671	2.56184	2.0588	0.68013	1.97851	-0.464439	-0.0239176	0.254863	1.89215	2.50168	2.92202	2.65633	0.851647	FALSE
C45B11.8	WBGene00077699		14.0085	3.76133e-06	0.000147446	0.175348	0.704391	0.324904	4.73683	1.13071	8.21788	4.83017	2.58078	5.54859	5.04035	10.9105	0.975	3.55747	3.54732	3.93965	3.65826	-2.5117	-0.505551	-1.62191	2.24392	0.177223	3.03877	2.27207	1.36781	2.47212	2.33352	3.44764	-0.0365257	1.83085	1.82673	1.97807	1.87116	FALSE
T25C12.1	WBGene00003003	lin-14	13.9925	3.8016e-06	0.00014872	0.725432	0.159809	0.4475	5.22278	4.47118	8.69959	4.98617	1.95279	3.17026	12.2727	8.44652	2.30084	1.99561	3.79869	2.35349	5.49981	-0.463087	-2.64558	-1.16004	2.38482	2.16066	3.12095	2.31793	0.965538	1.6646	3.61738	3.07836	1.20216	0.996829	1.9255	1.2348	2.45938	FALSE
C43E11.12	WBGene00016609		13.9672	3.86624e-06	0.000150941	1.87416	3.58935	0.984907	79.546	78.9381	85.8634	51.8801	86.7142	39.2867	31.6333	103.238	73.6322	113.541	101.677	84.8902	62.9845	0.906246	1.84372	-0.0219401	6.31372	6.30265	6.42397	5.69711	6.4382	5.29597	4.98337	6.68983	6.20227	6.82707	6.66785	6.40753	5.97692	FALSE
C17H12.6	WBGene00015932		13.957	3.89257e-06	0.00015166	0.993134	2.16562	16.4049	10.6971	4.83173	4.30246	5.40315	10.3552	3.49959	4.43959	2.33971	3.48543	9.60604	38.5418	12.3471	17.7558	-0.00993921	1.11478	4.03606	3.41914	2.27254	2.10516	2.4338	3.37229	1.80719	2.15043	1.22633	1.80134	3.26394	5.26835	3.6261	4.15022	FALSE
ZC434.8	WBGene00013894		23.5036	3.92409e-06	0.000152578	2.15351	2.55363	1.29205	78.4742	133.761	76.5139	48.3354	69.5292	52.713	36.1398	70.1219	113.52	92.3207	90.6848	82.2904	73.0544	1.10669	1.35255	0.369663	6.29415	7.06352	6.25765	5.59501	6.11955	5.72009	5.17552	6.13179	6.8268	6.52858	6.50279	6.36265	6.1909	FALSE
Y87G2A.16	WBGene00013602		13.9195	3.9912e-06	0.000154692	0.240178	1.2175	0.47702	20.6474	2.18517	15.0646	36.6854	43.2714	30.5765	21.6868	15.1796	7.33932	26.3989	7.23792	25.5039	7.12675	-2.05783	0.283923	-1.06788	4.36789	1.12775	3.91309	5.19714	5.43534	4.93435	4.43875	3.92406	2.87565	4.7224	2.85558	4.67264	2.83324	FALSE
ZK355.8	WBGene00086560		13.9182	3.9946e-06	0.000154692	0.192815	0.339559	0.492915	61.7635	1.9897	125.947	51.6891	48.1468	41.5474	73.3978	161.704	8.05292	24.9723	79.6998	32.8252	68.1884	-2.37471	-1.55826	-1.02059	5.94868	0.992549	6.97667	5.69179	5.58937	5.37669	6.19766	7.33721	3.00951	4.64226	6.3165	5.03673	6.09146	FALSE
Y6E2A.7	WBGene00012400		13.9127	4.00935e-06	0.00015495	0.122731	0.174459	0.447781	3.51159	0.0989739	2.48516	6.08635	7.20386	8.2598	5.34691	2.76827	1.01381	0.936081	1.24941	3.09189	1.49865	-3.02643	-2.51904	-1.15913	1.81212	-3.33681	1.31334	2.60558	2.84877	3.04611	2.41871	1.46899	0.0197944	-0.0952954	0.321251	1.62849	0.583666	FALSE
C34B4.1	WBGene00003143	max-1	13.8975	4.0502e-06	0.000156214	0.465733	0.342893	0.59038	24.1655	7.00036	18.7808	37.4109	21.7015	30.6679	45.7894	33.8285	14.2671	15.7219	19.9545	19.4327	21.1928	-1.10242	-1.54417	-0.760284	4.59488	2.80743	4.23119	5.22539	4.43972	4.93866	5.51694	5.08017	3.83462	3.9747	4.31864	4.28041	4.40551	FALSE
F13A7.12	WBGene00008727		13.8817	4.09311e-06	0.000157253	0.163829	0.926665	0.364307	8.29096	1.73969	5.49457	14.9809	9.82374	15.6665	9.53762	10.1157	2.56476	8.82756	3.68812	9.82975	2.84287	-2.60974	-0.10988	-1.45677	3.05154	0.798831	2.45801	3.90505	3.29627	3.96961	3.25363	3.33852	1.35883	3.14202	1.88289	3.29716	1.50735	FALSE
C03G6.5	WBGene00015393		13.8816	4.09356e-06	0.000157253	3.34005	2.86634	1.09919	43.5922	13.2289	76.3075	25.7186	34.2901	12.6275	19.0909	55.4606	42.1762	54.7351	60.9566	48.3238	74.2925	1.73987	1.51921	0.136446	5.446	3.72562	6.25375	4.68474	5.09972	3.6585	4.25481	5.79339	5.39836	5.77439	5.92971	5.59466	6.21515	FALSE
F54H12.5	WBGene00018845		13.8687	4.12882e-06	0.000158006	1.97795	2.0872	3.26171	12.085	18.0842	7.41473	8.8405	13.154	8.55165	6.8697	5.19712	16.9717	14.3899	16.8699	12.9935	13.387	0.984008	1.06157	1.70563	3.59515	4.17666	2.89039	3.14413	3.71743	3.0962	2.78025	2.37771	4.08506	3.84698	4.07638	3.69972	3.74276	FALSE
T07C4.4	WBGene00004986	spp-1	13.8661	4.136e-06	0.000158006	2.11097	3.87208	2.06193	362.647	305.494	534.933	245.958	383.724	101.336	110.701	411.884	213.911	428.712	849.304	283.485	408.274	1.07791	1.95311	1.04399	8.50242	8.255	9.06321	7.94227	8.58392	6.663	6.79052	8.68609	7.74086	8.74386	9.73014	8.14713	8.67339	FALSE
C33H5.6	WBGene00016373	swd-2.1	14.4763	4.14121e-06	0.000158006	1.7709	2.73434	1.77497	42.0302	53.881	37.0751	26.1968	49.7373	27.6055	20.4337	34.6414	48.8899	55.8155	61.5174	47.5093	37.0035	0.824487	1.45119	0.827795	5.39335	5.7517	5.21238	4.71132	5.63626	4.78688	4.35288	5.11442	5.61146	5.80259	5.94292	5.57014	5.20959	FALSE
B0218.6	WBGene00015050	clec-51	13.8625	4.14613e-06	0.000158006	1.96695	4.29588	1.42366	40.2781	43.1927	32.1577	28.3196	69.7371	19.0295	16.6961	22.9759	37.4303	71.7385	32.7157	58.156	37.8234	0.975959	2.10295	0.5096	5.33192	5.43272	5.00709	4.82373	6.12386	4.25016	4.06144	4.52205	5.22614	6.16467	5.03191	5.86186	5.24121	FALSE
ZC47.14	WBGene00013845	fbxa-37	13.8558	4.1647e-06	0.000158399	0.336322	0.757195	0.524472	58.1574	11.1092	73.6496	102.06	78.4629	49.8028	69.5355	83.4568	16.7381	52.6366	43.7797	58.0405	51.241	-1.57208	-0.401264	-0.931063	5.86189	3.47369	6.2026	6.67327	6.29394	5.63815	6.11968	6.38296	4.06507	5.71799	5.45219	5.85899	5.67923	FALSE
ZC410.3	WBGene00013881	mans-4	17.3536	4.26174e-06	0.000161769	1.90732	2.74306	1.53336	50.7188	70.8899	50.4817	34.7992	53.89	35.7636	25.5847	39.381	68.2315	70.1895	60.3672	55.8743	39.9698	0.931549	1.45578	0.616697	5.66445	6.14751	5.65769	5.12098	5.75195	5.16042	4.67721	5.29943	6.09237	6.13318	5.91569	5.80411	5.32084	FALSE
ZK938.7	WBGene00014163	rnh-1.2	13.7907	4.35023e-06	0.000164802	2.05526	3.23712	0.864568	78.8864	66.7731	96.2244	49.6231	95.767	35.389	35.7838	103.178	72.7368	115.835	89.2074	85.7301	63.8602	1.03932	1.69471	-0.209948	6.30171	6.0612	6.58833	5.63294	6.58146	5.14523	5.16124	6.68899	6.18461	6.85592	6.47909	6.42173	5.99685	FALSE
E_BE45912.2	WBGene00017153		13.7741	4.39888e-06	0.000166073	2.53838	3.564	1.24835	18.944	18.1547	27.0747	11.5982	21.6253	9.10722	7.67711	20.1272	23.1174	27.3406	25.1138	18.5941	13.9635	1.34391	1.8335	0.320017	4.24367	4.18227	4.75887	3.53583	4.43465	3.18701	2.94056	4.33107	4.53091	4.77297	4.65041	4.21677	3.80359	FALSE
C01G5.2	WBGene00004179	prg-2	20.4599	4.40112e-06	0.000166073	2.19865	2.33781	1.48751	87.7646	184.859	66.4603	51.0695	82.7937	60.0209	48.1867	61.5397	131.916	112.5	91.6116	79.3566	81.2773	1.13661	1.22516	0.572899	6.45557	7.53028	6.05442	5.67439	6.37145	5.90739	5.59056	5.94345	7.04348	6.81379	6.51746	6.31028	6.34478	FALSE
Y47D7A.13	WBGene00021625		13.7639	4.4292e-06	0.000166804	0.122455	0.864291	0.81726	31.1433	3.33801	20.516	64.4434	57.9674	45.0781	50.1006	19.8946	5.52829	43.3299	16.2396	28.8277	12.4351	-3.02967	-0.210411	-0.291133	4.96085	1.73899	4.35867	6.00996	5.85717	5.49436	5.64676	4.3143	2.46683	5.43729	4.02144	4.84938	3.63634	FALSE
F26F2.4	WBGene00009169		13.7586	4.44496e-06	0.000167069	0.0935561	0.199786	0.686972	4.10604	0.191019	3.11871	8.51612	4.33555	7.09864	9.22664	3.47998	0.665053	1.83904	2.38821	4.08195	1.13326	-3.41802	-2.32347	-0.541678	2.03775	-2.38822	1.64095	3.0902	2.11622	2.82754	3.20581	1.79908	-0.588458	0.878955	1.25593	2.02926	0.180484	FALSE
F33H2.2	WBGene00009366		16.4822	4.51226e-06	0.000169267	1.76878	2.56821	1.61267	150.117	177.733	158.679	106.869	152.279	105.135	85.4371	113.131	185.968	219.379	182.447	169.784	129.533	0.822756	1.36076	0.689455	7.22995	7.47357	7.30997	6.7397	7.25058	6.7161	6.41679	6.82185	7.53891	7.77728	7.51134	7.40756	7.01718	FALSE
C45B2.5	WBGene00001602	gln-1	13.7306	4.52929e-06	0.000169574	0.258476	0.264544	0.994311	10.6251	5.2868	4.94013	14.748	13.9165	19.1997	27.3514	5.96137	4.96388	7.24027	5.93117	10.799	4.03407	-1.9519	-1.91842	-0.00823066	3.40941	2.40239	2.30455	3.88245	3.79872	4.26301	4.77354	2.57564	2.31147	2.85604	2.56832	3.43282	2.01224	FALSE
K04F10.6	WBGene00003499	mut-2	19.0965	4.62136e-06	0.000172508	2.15249	2.38666	1.47822	85.9901	123.801	96.8413	51.8841	83.4637	58.1484	43.9385	70.5066	125.191	104.862	104.238	93.9038	72.2155	1.106	1.255	0.563862	6.4261	6.95188	6.59755	5.69722	6.38308	5.86167	5.45741	6.13969	6.96799	6.71235	6.70374	6.55311	6.17424	FALSE
F52E4.5	WBGene00018702		13.6965	4.63448e-06	0.000172508	0.520551	0.666461	0.362702	75.1707	15.03	105.595	95.1246	97.917	54.4709	86.7954	137.348	28.3475	57.8409	49.8175	84.6053	62.5029	-0.941889	-0.585408	-1.46314	6.2321	3.90977	6.7224	6.57175	6.61349	5.76741	6.43955	7.10169	4.82515	5.85402	5.63858	6.40268	5.96585	FALSE
T13B5.7	WBGene00020474	lips-13	13.6964	4.63465e-06	0.000172508	0.213367	0.215211	0.24801	10.8942	0.100385	30.1666	11.1313	4.26328	2.30442	10.7133	37.5457	0.495298	2.30846	9.24851	4.7993	13.2497	-2.22859	-2.21618	-2.01153	3.44549	-3.31638	4.91488	3.47655	2.09196	1.20441	3.42133	5.23057	-1.01363	1.20693	3.20922	2.26282	3.72789	FALSE
F26F2.1	WBGene00009166		13.666	4.7304e-06	0.000175731	0.146807	0.179632	0.745872	8.14982	0.627251	3.07563	15.3026	6.38228	23.2608	22.3209	4.88804	3.41562	4.02388	3.65171	5.58432	2.02786	-2.76801	-2.47688	-0.422999	3.02677	-0.672886	1.62088	3.9357	2.67407	4.53983	4.48032	2.28926	1.77215	2.00859	1.86857	2.48138	1.01996	FALSE
C48B4.6	WBGene00008169		16.0938	4.75667e-06	0.000176365	2.06227	2.60581	1.18145	115.945	116.335	135.538	81.8936	138.74	61.3588	57.8965	122.394	126.547	150.876	144.616	125.597	108.48	1.04423	1.38173	0.240563	6.85729	6.86215	7.08255	6.35568	7.11624	5.9392	5.85541	6.93539	6.98352	7.23722	7.17609	6.97266	6.76128	FALSE
T10B5.7	WBGene00020393		14.1031	4.86368e-06	0.000179984	1.7688	2.99109	1.08128	77.5361	76.7314	72.8981	61.6441	87.8569	49.4192	37.0552	82.6404	87.4097	110.745	89.3382	83.1037	88.7195	0.822774	1.58067	0.112747	6.2768	6.26175	6.18781	5.94589	6.45708	5.627	5.21161	6.36877	6.44972	6.7911	6.4812	6.37684	6.47118	FALSE
F23C8.4	WBGene00017733	ubxn-1	13.614	4.89935e-06	0.000180612	1.69212	3.14998	1.42729	132.734	142.614	134.06	99.5377	170.044	83.5963	59.3477	115.009	141.456	186.933	164.148	157.856	109.758	0.758835	1.65534	0.513281	7.0524	7.15598	7.06673	6.63717	7.40976	6.38537	5.89112	6.8456	7.14421	7.54638	7.35885	7.30246	6.77818	FALSE
F35E12.6	WBGene00009430		13.6139	4.8995e-06	0.000180612	1.63969	1.18741	3.4234	34.932	31.4338	36.014	22.33	25.6921	21.3926	23.9635	23.7815	35.0693	28.4735	81.4709	34.0512	49.9293	0.713422	0.247815	1.77543	5.12648	4.97424	5.17049	4.48091	4.68325	4.41904	4.58277	4.57177	5.13213	4.83155	6.34821	5.08964	5.64182	FALSE
F15H10.12	WBGene00195181		10.3744	4.95577e-06	0.000182336	0.0637138	0.139153	0.188661	5.4281	0.0113521	3.54343	11.0583	13.5918	10.9121	8.1836	3.9935	0.687452	1.11332	0.763297	5.92623	1.6428	-3.97225	-2.84526	-2.40614	2.44045	-6.46089	1.82515	3.46706	3.76466	3.44786	3.03274	1.99765	-0.540668	0.154863	-0.389683	2.56711	0.71616	FALSE
C44B12.2	WBGene00003893	ost-1	13.5864	4.99131e-06	0.000183292	0.521042	0.328335	0.700576	75.8024	61.6033	58.3393	92.7627	63.3015	116.348	146.344	73.6673	60.6179	48.0479	51.6018	68.4073	61.3909	-0.940529	-1.60676	-0.513387	6.24417	5.94494	5.8664	6.53547	5.98417	6.86231	7.19322	6.20295	5.92167	5.5864	5.68935	6.09608	5.93995	FALSE
F23F1.10	WBGene00017750		13.5153	5.23746e-06	0.000191795	1.83119	2.88183	1.15286	133.423	123.457	179.225	97.6797	135.921	84.0616	60.5449	146.467	153.942	174.482	168.846	140.182	114.483	0.872783	1.52699	0.20522	7.05987	6.94786	7.48563	6.60999	7.08662	6.39338	5.91993	7.19443	7.26625	7.44693	7.39957	7.13116	6.83899	FALSE
Y66H1A.5	WBGene00022047		13.5138	5.24288e-06	0.000191795	2.107	4.31669	1.84377	27.9563	21.3081	20.3011	22.3133	38.5217	14.7485	12.5304	20.0325	31.079	54.1093	36.9246	35.9042	24.4597	1.07519	2.10992	0.88266	4.8051	4.41333	4.34348	4.47983	5.2676	3.8825	3.64736	4.32427	4.95787	5.7578	5.20651	5.16608	4.61233	FALSE
M01H9.1	WBGene00019717	trx-3	13.4992	5.29501e-06	0.000193333	0.185839	0.0933369	0.428613	12.2628	1.97443	8.70457	25.7445	8.68438	19.864	27.836	13.5566	3.75614	2.50545	5.93716	11.4169	11.9397	-2.42788	-3.42141	-1.22225	3.61621	0.981438	3.12177	4.68619	3.11842	4.31209	4.79888	3.76092	1.90925	1.32507	2.56977	3.5131	3.5777	FALSE
ZK1321.3	WBGene00000178	aqp-10	13.7222	5.32588e-06	0.000194091	0.619457	2.814	1.52562	100.73	92.3512	53.6368	92.9612	156.017	164.124	58.4174	53.1377	101.665	164.316	81.0665	123.443	62.4919	-0.690924	1.49262	0.609396	6.65434	6.52906	5.74515	6.53856	7.28556	7.35864	5.86833	5.73166	6.66768	7.36033	6.34103	6.9477	5.9656	FALSE
F10C1.7	WBGene00002054	ifb-2	15.719	5.38142e-06	0.000194795	0.639355	0.335307	0.555172	30.9011	41.5825	27.0953	33.1457	23.7306	41.6485	56.5497	31.8427	26.6294	18.948	17.6737	26.9508	21.4937	-0.645311	-1.57645	-0.848992	4.94959	5.3779	4.75997	5.05075	4.56868	5.38019	5.82145	4.99289	4.73495	4.24397	4.14353	4.75226	4.42584	FALSE
R02F2.4	WBGene00019833		15.5222	5.38635e-06	0.000194795	1.74881	2.81684	1.60105	47.6346	70.6854	44.8919	30.0337	51.4173	33.9468	23.3952	35.2145	59.3683	65.8894	56.4139	48.8135	50.131	0.806372	1.49408	0.679019	5.57394	6.14334	5.48838	4.90851	5.68418	5.0852	4.54814	5.1381	5.89162	6.04198	5.81798	5.60921	5.64763	FALSE
T19B10.6	WBGene00011834		25.3892	5.38845e-06	0.000194795	2.15102	2.16652	1.69204	95.9093	160.832	83.0609	54.7469	95.1892	68.8657	53.6633	68.0379	148.144	116.372	115.214	102.181	79.8588	1.10502	1.11538	0.758763	6.5836	7.32941	6.3761	5.7747	6.57273	6.10571	5.74586	6.08827	7.21086	6.8626	6.84817	6.67498	6.31938	FALSE
C18G1.4	WBGene00003994	pgl-3	13.4729	5.39012e-06	0.000194795	2.29457	1.78612	2.05843	131.669	243.544	96.2686	90.5653	101.889	99.8045	73.2067	84.7202	229.044	130.803	174.394	127.781	125.54	1.19822	0.836829	1.04155	7.04077	7.92804	6.58899	6.50089	6.67086	6.64103	6.1939	6.40463	7.83948	7.03125	7.4462	6.99753	6.97201	FALSE
Y54G2A.6	WBGene00021872	clec-85	13.4713	5.396e-06	0.000194795	1.87919	1.68087	2.6329	585.974	465.267	399.935	569.351	654.984	328.099	448.575	379.552	616.553	754.009	999.323	594.523	818.467	0.910109	0.749209	1.39665	9.19469	8.86192	8.64362	9.15317	9.35532	8.35799	8.80921	8.56815	9.26808	9.55844	9.96481	9.21559	9.67678	FALSE
T02E1.5	WBGene00000967	dhs-3	17.4308	5.42047e-06	0.000194971	1.89463	2.4606	1.59723	127.153	122.44	142.023	107.559	153.116	65.4152	67.9641	91.489	123.951	167.101	146.152	182.936	152.306	0.921914	1.29901	0.675568	6.99042	6.93593	7.14998	6.74899	7.25848	6.03155	6.0867	6.51553	6.95363	7.38457	7.19132	7.5152	7.25083	FALSE
F54C9.4	WBGene00000615	col-38	14.3955	5.42124e-06	0.000194971	2.96773	3.24516	1.66471	7.90097	10.0863	8.46904	5.31513	6.281	3.32063	3.5165	6.62812	9.937	11.4436	10.981	7.50196	7.05003	1.56936	1.69829	0.735275	2.98203	3.33432	3.0822	2.4101	2.65099	1.73146	1.81414	2.7286	3.31281	3.51647	3.45693	2.90727	2.81763	FALSE
C17H1.11	WBGene00044711		13.443	5.50071e-06	0.000197459	0.0653711	0.317099	0.497129	4.62656	0.101038	8.65821	7.31224	4.60177	7.20185	6.06766	5.68559	0.470759	1.93798	2.82618	5.13713	1.83449	-3.9352	-1.65699	-1.00831	2.20994	-3.30703	3.11407	2.87031	2.20219	2.84837	2.60114	2.50731	-1.08694	0.954557	1.49885	2.36096	0.875378	FALSE
F31C3.5	WBGene00009287		17.2657	5.56185e-06	0.000199281	1.7971	2.68291	1.4893	89.7616	119.112	83.2711	68.4054	105.708	68.3338	45.7574	66.7723	122.832	122.804	99.455	98.1682	72.4672	0.845672	1.4238	0.574632	6.48803	6.89618	6.37974	6.09604	6.72394	6.09453	5.51593	6.06118	6.94054	6.94021	6.63597	6.61718	6.17926	FALSE
F40A3.3	WBGene00018218		13.3893	5.70552e-06	0.000204047	1.84743	2.85571	1.1639	90.2248	110.869	110.59	54.5216	96.415	49.5147	41.1072	94.8729	91.4736	117.38	110.425	97.9838	76.1805	0.88552	1.51385	0.218969	6.49545	6.79272	6.78908	5.76876	6.59119	5.62979	5.36132	6.56792	6.51528	6.87505	6.78692	6.61447	6.25135	FALSE
T22C1.7	WBGene00002179	jph-1	13.3794	5.74381e-06	0.000204916	0.448953	0.258875	0.690975	13.3149	10.4153	10.6725	17.2227	10.2511	17.5394	30.6627	14.6333	7.87755	7.93021	10.082	7.95362	11.5351	-1.15536	-1.94967	-0.533295	3.73497	3.38063	3.41582	4.10624	3.3577	4.13253	4.93841	3.87118	2.97775	2.98736	3.33371	2.99161	3.52796	FALSE
T05C3.6	WBGene00020256		13.3775	5.75119e-06	0.000204916	3.69501	3.71704	1.54793	6.29435	14.8081	5.76913	4.37148	6.30946	2.96053	2.00144	4.49342	10.9131	7.41095	6.95712	4.5757	4.19812	1.88558	1.89415	0.630344	2.65406	3.88832	2.52835	2.12812	2.65752	1.56585	1.00104	2.16781	3.44799	2.88966	2.79849	2.19399	2.06974	FALSE
R10H10.3	WBGene00011222		13.3667	5.79395e-06	0.000206056	1.96795	3.35896	1.75476	293.181	315.021	285.822	230.327	368.828	137.102	144.065	206.773	269.806	483.97	362.836	391.925	288.027	0.97669	1.74801	0.811277	8.19565	8.29931	8.15897	7.84754	8.52681	7.0991	7.17057	7.69191	8.07578	8.91877	8.50318	8.61444	8.17006	FALSE
F59E11.5	WBGene00019111		13.3542	5.84333e-06	0.000207428	0.250416	0.513484	0.145021	6.11924	4.89822	3.55208	5.60536	8.84717	7.74205	9.37425	12.6397	1.93814	4.81218	1.82981	4.60642	3.90496	-1.9976	-0.961609	-2.78566	2.61335	2.29226	1.82866	2.48681	3.14522	2.95272	3.2287	3.65989	0.954671	2.26669	0.871693	2.20365	1.96531	FALSE
K10C2.3	WBGene00019619		13.3305	5.93875e-06	0.000210425	3.52196	1.87402	10.3625	12.4635	33.4736	7.60329	3.47973	10.6861	3.51311	3.46875	3.40543	12.2401	6.41476	34.5736	6.03731	8.78996	1.81638	0.906137	3.3733	3.63963	5.06495	2.92662	1.79897	3.41766	1.81275	1.79441	1.76784	3.61354	2.6814	5.1116	2.59391	3.13586	FALSE
C34E11.3	WBGene00044079	tag-241	13.3249	5.96131e-06	0.000210835	0.339372	0.240966	1.00712	14.6148	8.78367	10.5511	20.7167	10.339	29.1977	32.0548	10.4611	9.91023	7.72211	10.5386	9.98543	11.5225	-1.55906	-2.0531	0.0102365	3.86936	3.13482	3.39932	4.37272	3.37003	4.86778	5.00247	3.38697	3.30892	2.94899	3.39761	3.31982	3.52638	FALSE
C04A11.4	WBGene00000074	adm-2	13.3105	6.02039e-06	0.000212532	0.644375	0.269329	0.793439	34.6007	21.7666	43.8068	44.3949	21.9808	35.1921	57.7089	42.6837	22.6636	15.5508	33.8213	29.3949	38.4613	-0.634027	-1.89256	-0.333809	5.11273	4.44404	5.45308	5.47232	4.45817	5.13718	5.85072	5.41561	4.5023	3.95891	5.07986	4.87749	5.26533	FALSE
C54F6.5	WBGene00016923		13.2902	6.10444e-06	0.000215103	0.341992	0.875871	0.386282	32.0393	5.96962	64.0923	34.8591	39.8444	21.4484	25.6463	66.634	7.33114	22.4633	25.7379	28.5598	33.0303	-1.54796	-0.19121	-1.37228	5.00177	2.57764	6.00208	5.12346	5.31631	4.4228	4.68068	6.05819	2.87404	4.4895	4.68582	4.83592	5.04572	FALSE
M01D1.8	WBGene00019703	fbxb-41	14.4902	6.13583e-06	0.000215812	1.70064	2.62939	3.12701	9.23494	8.07088	4.26029	6.33466	8.41505	5.61759	5.15555	6.75418	9.5555	13.5794	21.1119	10.0266	10.1022	0.766077	1.39473	1.64479	3.2071	3.01273	2.09095	2.66327	3.07297	2.48995	2.36613	2.75578	3.25633	3.76335	4.39998	3.32577	3.3366	FALSE
C07G3.2	WBGene00015574	irg-1	13.2728	6.17721e-06	0.00021687	0.270303	1.1182	0.480057	45.2065	8.61903	47.6314	77.4042	81.9381	65.386	47.6535	43.2066	17.6742	53.2845	20.7403	44.6289	27.5597	-1.88735	0.161172	-1.05872	5.49846	3.10753	5.57384	6.27434	6.35646	6.03091	5.57451	5.43318	4.14357	5.73564	4.37436	5.47991	4.78449	FALSE
F08G12.10	WBGene00002124	inx-2	13.2269	6.37427e-06	0.000223109	0.787885	1.96351	3.37179	178.34	200.998	35.8995	147.123	180.769	380.106	130.984	51.4684	299.48	257.183	173.534	149.186	104.472	-0.343943	0.973438	1.75351	7.47849	7.65103	5.16589	7.20088	7.498	8.57026	7.03324	5.68561	8.22632	8.00665	7.43908	7.22097	6.70698	FALSE
W06H8.8	WBGene00006436	ttn-1	13.226	6.3782e-06	0.000223109	0.730753	0.207997	0.696325	338.901	385.467	386.36	438.058	228.813	341.404	638.844	302.448	249.516	132.88	210.637	232.96	329.361	-0.452544	-2.26536	-0.522167	8.40472	8.59046	8.5938	8.77498	7.83802	8.41534	9.31932	8.24054	7.96299	7.05398	7.71861	7.86394	8.36353	FALSE
C23H3.7	WBGene00006611	tre-5	13.1978	6.50287e-06	0.000227056	0.842491	0.290807	0.386539	14.8635	7.56787	20.7641	22.6154	16.1244	8.68476	26.6623	18.3799	7.31142	7.74947	7.08607	17.1089	15.3058	-0.247266	-1.78187	-1.37132	3.8937	2.91989	4.37602	4.49923	4.01117	3.11849	4.73673	4.20006	2.87015	2.9541	2.82499	4.09667	3.93601	FALSE
Y57G11B.5	WBGene00013297		13.1598	6.67451e-06	0.000232625	1.47529	2.73862	1.76021	254.2	303.657	211.587	198.003	382.139	143.632	132.907	201.678	211.898	363.994	354.995	277.992	198.357	0.560997	1.45345	0.815745	7.98982	8.2463	7.72511	7.62938	8.57795	7.16623	7.05428	7.65591	7.72723	8.50777	8.47165	8.1189	7.63196	FALSE
F33E11.2	WBGene00018010		13.6498	6.77761e-06	0.00023579	1.98715	2.23139	2.0427	38.2192	53.3381	40.7502	23.2784	33.6396	23.1836	18.5272	30.1017	46.0733	41.345	61.5402	39.8937	41.6386	0.990699	1.15794	1.03048	5.25622	5.73709	5.34874	4.54092	5.07209	4.53503	4.21158	4.91178	5.52586	5.36964	5.94346	5.31809	5.37985	FALSE
K06A5.8	WBGene00019434	nmtn-1	13.0891	7.00744e-06	0.000243344	0.459579	0.437268	0.266339	10.6661	2.62456	25.6383	11.4882	5.79812	7.9762	10.9063	23.1156	3.66903	4.76649	6.14496	8.16923	14.1416	-1.12161	-1.19341	-1.90866	3.41496	1.39208	4.68023	3.52209	2.53559	2.9957	3.44709	4.53079	1.8754	2.25293	2.6194	3.0302	3.82187	FALSE
F13A7.11	WBGene00008726		13.0697	7.10158e-06	0.000246167	0.339482	0.741888	0.442621	73.47	36.0712	51.1521	114.206	123.618	108.139	86.6147	87.0811	36.7112	64.2581	38.5416	79.7978	48.7347	-1.55859	-0.430727	-1.17586	6.19908	5.17277	5.67672	6.8355	6.94974	6.75674	6.43654	6.44429	5.19815	6.00581	5.26834	6.31828	5.60688	FALSE
C39E9.13	WBGene00004339	rfc-3	13.0537	7.18054e-06	0.000247849	1.74295	2.95928	1.35002	185.825	254.879	230.336	125.739	187.814	118.135	85.8047	172.686	205.906	253.908	233.13	190.34	156.072	0.801531	1.56525	0.432985	7.5378	7.99367	7.8476	6.97429	7.55316	6.8843	6.42298	7.43201	7.68584	7.98816	7.86499	7.57244	7.28607	FALSE
R13A1.3	WBGene00020042		13.0531	7.18355e-06	0.000247849	0.408654	0.278574	0.131054	3.2217	3.67095	3.71095	1.40439	0.776703	4.05797	6.24325	8.20277	1.65714	1.7367	1.08063	1.38009	2.19897	-1.29105	-1.84387	-2.93177	1.68782	1.87615	1.89179	0.489942	-0.364564	2.02076	2.6423	3.03611	0.728697	0.796348	0.111878	0.464759	1.13683	FALSE
T22B11.4	WBGene00020678		13.052	7.18891e-06	0.000247849	0.715846	0.316226	0.368885	38.9918	13.6314	59.2048	58.3165	25.7759	22.7837	58.5839	80.9068	16.3119	18.5299	29.8511	31.0747	39.3581	-0.48228	-1.66097	-1.43876	5.2851	3.76887	5.88764	5.86583	4.68795	4.50993	5.87243	6.33819	4.02785	4.21179	4.89971	4.95767	5.29859	FALSE
Y65B4BL.4	WBGene00022036		14.3458	7.20581e-06	0.000247986	2.11197	2.06283	1.645	444.466	408.171	409.663	416.464	473.061	249.979	239.077	437.904	527.979	493.191	720.271	489.405	463.8	1.07859	1.04463	0.718084	8.79593	8.67303	8.67829	8.70205	8.88588	7.96567	7.90133	8.77447	9.04434	8.946	9.4924	8.93488	8.85736	FALSE
C05D9.2	WBGene00015471	lmp-2	13.0323	7.28712e-06	0.000250335	3.36435	5.05083	1.28588	36.3848	27.186	44.3705	22.4475	47.0602	13.2585	12.2509	29.5369	44.6245	62.0151	37.9935	55.1428	31.2512	1.75033	2.33652	0.362755	5.18527	4.76479	5.47153	4.48848	5.55644	3.72885	3.61482	4.88445	5.47976	5.95455	5.24768	5.7851	4.96584	FALSE
F49E8.2	WBGene00018636		14.7216	7.32514e-06	0.000251191	2.05794	2.45432	1.27641	161.684	227.488	173.453	129.925	183.168	92.6912	81.2946	139.282	190.768	199.507	177.808	194.147	143.664	1.0412	1.29532	0.352095	7.33703	7.82964	7.4384	7.02154	7.51702	6.53436	6.34509	7.12187	7.57567	7.64029	7.47417	7.601	7.16656	FALSE
B0507.9	WBGene00015226		13.0063	7.41894e-06	0.000253953	0.170419	0.291672	0.482409	7.89914	0.191804	8.29259	11.3703	11.2921	17.5386	12.3249	8.87286	2.9888	3.59806	4.29207	8.41341	2.21422	-2.55284	-1.77758	-1.05167	2.98169	-2.3823	3.05182	3.5072	3.49724	4.13246	3.62351	3.1494	1.57957	1.84722	2.10167	3.07269	1.1468	FALSE
F16B4.2	WBGene00017504		13.238	7.45806e-06	0.000254837	0.46142	0.419418	0.45264	16.3029	5.33962	21.8559	23.2079	16.2582	15.8911	20.61	27.3407	7.31945	8.66494	12.3872	15.2821	18.2009	-1.11585	-1.25354	-1.14357	4.02706	2.41674	4.44995	4.53655	4.0231	3.99015	4.36527	4.77298	2.87174	3.11519	3.63078	3.93377	4.18593	FALSE
Y48G8AL.7	WBGene00021687		12.9895	7.50557e-06	0.000255551	1.88172	3.09018	1.21549	42.4383	28.7432	53.231	32.1157	48.4757	20.9972	17.9761	50.0822	39.5329	55.5603	60.8676	46.648	35.699	0.91205	1.62769	0.281539	5.4073	4.84515	5.7342	5.00521	5.59919	4.39212	4.168	5.64623	5.30498	5.79598	5.9276	5.54374	5.15781	FALSE
B0035.3	WBGene00007106		19.583	7.50563e-06	0.000255551	1.96792	2.47902	1.49955	83.3551	120.327	85.536	59.0951	92.5154	54.2573	37.5146	71.0962	106.801	93.0357	106.626	84.6167	85.8746	0.976673	1.30977	0.584526	6.3812	6.91082	6.41846	5.88497	6.53162	5.76174	5.22938	6.1517	6.73878	6.53971	6.73642	6.40287	6.42416	FALSE
T28D6.9	WBGene00003975	pen-2	14.9751	7.53282e-06	0.000256022	1.34423	3.09531	1.68977	37.8501	42.0776	39.0675	28.4705	49.4899	27.8822	16.7865	31.057	37.4833	52.0001	52.5085	41.8043	27.9929	0.426783	1.63009	0.756823	5.24223	5.39498	5.2879	4.8314	5.62906	4.80127	4.06923	4.95685	5.22818	5.70044	5.71448	5.38558	4.80699	FALSE
T26A5.4	WBGene00020820		12.9643	7.63772e-06	0.000259128	1.8581	3.27767	1.36671	259.489	235.016	262.466	149.426	336.287	141.924	116.457	258.409	263.709	381.708	353.17	260.205	236.33	0.893824	1.71267	0.450705	8.01953	7.87661	8.03599	7.22328	8.39355	7.14898	6.86365	8.01351	8.04281	8.57633	8.46422	8.02351	7.88466	FALSE
C44B7.1	WBGene00016623	psmd-9	12.9572	7.67541e-06	0.0002595	1.71624	3.16195	1.23236	67.8427	71.4193	81.4462	41.5414	79.602	40.4903	28.1876	75.233	69.4956	89.1217	92.7181	76.9467	54.911	0.779248	1.66081	0.301424	6.08412	6.15824	6.34777	5.37648	6.31473	5.33951	4.81699	6.23329	6.11885	6.47771	6.53478	6.26579	5.77902	FALSE
Y82E9BL.12	WBGene00022328		12.9571	7.67576e-06	0.0002595	0.140242	0.936611	0.451746	7.1632	0.940206	8.18613	10.8241	13.8263	12.4392	7.32827	7.36743	1.74522	6.86275	3.32665	7.30813	2.68761	-2.83401	-0.0944779	-1.14642	2.8406	-0.0889515	3.03318	3.43618	3.78934	3.63682	2.87347	2.88116	0.803406	2.77879	1.73407	2.8695	1.42632	FALSE
F25H2.5	WBGene00009119	ndk-1	18.6992	7.74058e-06	0.000261231	1.90643	2.49148	1.21296	2831.4	4862.79	2909.64	1900.87	2770.21	1840.29	1360.25	2727.7	3508.39	3389.02	3308.6	2930.95	2318.23	0.930876	1.317	0.278535	11.4673	12.2476	11.5066	10.8924	11.4358	10.8457	10.4097	11.4135	11.7766	11.7267	11.692	11.5172	11.1788	FALSE
K04H4.5	WBGene00010574		12.9381	7.77764e-06	0.00026202	0.220505	0.332557	0.272834	7.6979	0.858517	10.3062	15.7916	8.83361	5.4852	15.458	10.9368	1.20864	5.14465	2.9825	6.71841	5.35871	-2.18112	-1.58833	-1.8739	2.94447	-0.220081	3.36543	3.98109	3.143	2.45554	3.95028	3.45111	0.273381	2.36307	1.57652	2.74812	2.42188	FALSE
F42C5.9	WBGene00018349		12.9265	7.84042e-06	0.000263295	0.377245	0.303598	0.944217	11.9835	8.19371	7.27928	15.1344	7.55379	23.58	26.9093	9.1909	8.90187	8.16312	8.64693	8.58041	7.82043	-1.40643	-1.71977	-0.0828099	3.58297	3.03452	2.8638	3.91976	2.9172	4.55949	4.75003	3.20021	3.15411	3.02912	3.11219	3.10105	2.96725	FALSE
D1086.3	WBGene00008390		12.926	7.84294e-06	0.000263295	3.52383	1.63257	2.40551	155.64	99.0331	107.154	153.453	198.704	51.2319	78.5366	101.051	180.447	128.232	243.049	222.148	262.651	1.81714	0.707143	1.26634	7.28207	6.62984	6.74354	7.26165	7.63448	5.67897	6.29529	6.65894	7.49543	7.00261	7.92511	7.79538	8.037	FALSE
C53A5.11	WBGene00008269		9.86735	7.94362e-06	0.000265745	0.0709223	0.206282	0.354835	3.0806	0.0115122	2.7266	6.83053	3.14914	6.95781	5.84863	2.40535	0.493907	1.20234	0.854521	2.45363	1.06605	-3.81762	-2.27731	-1.49478	1.62321	-6.44069	1.4471	2.772	1.65496	2.79863	2.5481	1.26625	-1.01769	0.265846	-0.226813	1.29492	0.0922798	FALSE
C29A12.1	WBGene00007797		13.6051	7.94364e-06	0.000265745	1.94184	2.65708	1.29029	75.5892	107.626	92.5358	47.8957	71.8107	42.6757	35.8065	74.5957	82.8729	95.1188	96.273	82.2065	64.4822	0.957422	1.40984	0.367694	6.24011	6.74988	6.53194	5.58182	6.16613	5.41534	5.16215	6.22102	6.37283	6.57166	6.58906	6.36118	6.01083	FALSE
F42C5.10	WBGene00018350	ttm-4	12.8854	8.06695e-06	0.000269399	0.444597	0.374761	0.721452	181.412	122.713	144.595	279.784	214.4	260.022	301.378	173.897	115.599	112.936	125.448	160.366	141.477	-1.16943	-1.41596	-0.471025	7.50312	6.93914	7.17587	8.12817	7.74416	8.02249	8.23543	7.44209	6.85299	6.81936	6.97094	7.32522	7.14443	FALSE
F56A8.8	WBGene00010142		12.878	8.10858e-06	0.000270036	2.25434	1.78703	4.13667	6.89939	9.15187	5.60015	4.46774	9.56482	3.53749	4.18056	3.5699	7.97653	7.49304	14.691	5.55643	5.50463	1.1727	0.837565	2.04847	2.78647	3.19407	2.48547	2.15955	3.25774	1.82273	2.0637	1.83588	2.99576	2.90555	3.87686	2.47416	2.46065	FALSE
F09B12.3	WBGene00008607		12.877	8.11418e-06	0.000270036	2.09186	2.86914	2.0539	35.0591	41.5685	34.8189	25.8433	49.87	15.8432	17.4952	26.3665	33.1427	50.1936	54.1553	44.3213	22.9432	1.06479	1.52062	1.03837	5.13172	5.37742	5.1218	4.69172	5.6401	3.98579	4.12888	4.72064	5.05062	5.64943	5.75903	5.46993	4.51999	FALSE
F35C11.5	WBGene00009404		12.8605	8.20788e-06	0.000272681	2.29205	2.46599	2.78385	46.7292	118.945	22.1412	22.01	46.5004	35.7514	21.0431	16.2363	81.9141	51.8557	45.1581	42.0612	42.797	1.19664	1.30217	1.47708	5.54625	6.89415	4.46866	4.46008	5.53917	5.15993	4.39527	4.02115	6.35604	5.69643	5.49691	5.39442	5.41944	FALSE
C28D4.3	WBGene00001607	gln-6	21.9209	8.32545e-06	0.000276108	1.98476	1.83596	1.9577	860.467	1653.3	646.765	456.712	643.81	695.138	554.919	597.194	1379.69	1018.86	1169.19	765.102	740.066	0.988968	0.876535	0.96916	9.74898	10.6911	9.3371	8.83514	9.33049	9.44116	9.11613	9.22206	10.4301	9.99274	10.1913	9.57951	9.53151	FALSE
Y38F2AR.2	WBGene00021420	trap-3	12.9411	8.47649e-06	0.000280632	1.69312	2.58295	1.50666	250.95	460.968	159.342	180.008	344.663	190.282	118.595	167.743	322.168	306.348	252.746	294.442	206.53	0.759682	1.36902	0.591355	7.97126	8.84852	7.31598	7.49192	8.42904	7.57199	6.8899	7.39011	8.33167	8.25903	7.98154	8.20184	7.69021	FALSE
W08F4.3	WBGene00021093		12.7982	8.57109e-06	0.000282798	1.97037	2.41623	1.91921	35.3747	72.208	23.8263	26.2111	29.3056	25.6585	16.1395	20.362	50.5415	38.9981	39.063	37.7438	34.0829	0.978466	1.27276	0.940512	5.14465	6.17409	4.57448	4.71211	4.8731	4.68136	4.01253	4.34781	5.6594	5.28533	5.28773	5.23817	5.09098	FALSE
Y105C5A.12	WBGene00013636		9.78692	8.57143e-06	0.000282798	0.0655968	0.274309	0.501266	7.60715	0.011494	5.37918	14.453	11.8392	13.7768	13.9991	8.1196	0.903616	3.86019	4.09199	6.33186	6.03166	-3.93023	-1.86613	-0.996352	2.92736	-6.44297	2.42739	3.8533	3.5655	3.78417	3.80727	3.02141	-0.146218	1.94867	2.0328	2.66263	2.59256	FALSE
F14D2.15	WBGene00023427		14.0817	8.65916e-06	0.000285202	2.01851	2.70008	1.07012	63.9133	62.0427	79.0856	47.1808	68.2699	33.2583	34.0423	73.0077	67.1504	91.8691	78.1607	69.2316	57.6303	1.01329	1.433	0.0977757	5.99804	5.95519	6.30534	5.56013	6.09318	5.05564	5.08926	6.18998	6.06932	6.52151	6.28837	6.11336	5.84875	FALSE
Y54G2A.13	WBGene00021878		12.7579	8.81559e-06	0.000288907	0.227651	0.202572	0.247487	4.16693	2.27129	6.87194	5.71395	3.7103	2.74265	3.98569	11.332	0.624281	0.806935	2.80474	1.43511	4.91592	-2.1351	-2.30349	-2.01458	2.05898	1.18351	2.78072	2.51449	1.89154	1.45557	1.99483	3.50233	-0.679732	-0.309475	1.48787	0.521162	2.29746	FALSE
F58B6.2	WBGene00019030	inft-1	12.7577	8.81671e-06	0.000288907	0.492311	0.224271	0.502493	30.1163	12.8158	38.3661	42.9759	22.0026	26.3153	73.6153	41.9947	12.9566	16.5457	21.1176	26.8071	18.3119	-1.02236	-2.15668	-0.992824	4.91247	3.67985	5.26176	5.42546	4.4596	4.71783	6.20193	5.39214	3.69561	4.04839	4.40037	4.74455	4.19471	FALSE
C29E6.2	WBGene00007801	trpa-1	12.7547	8.83533e-06	0.000288907	0.375184	0.442725	0.528489	25.8223	7.5708	11.7537	24.2728	31.4365	48.4532	42.4464	36.0001	18.1765	18.7914	19.0178	23.1379	19.9845	-1.41433	-1.17552	-0.920056	4.69055	2.92045	3.55504	4.60127	4.97437	5.59852	5.40757	5.16993	4.184	4.232	4.24928	4.53219	4.32081	FALSE
C52E4.1	WBGene00000781	cpr-1	12.7532	8.8444e-06	0.000288907	2.07994	2.03138	2.82947	90.5225	149.826	35.0143	53.7851	55.9045	101.417	54.0142	42.5706	210.934	109.699	120.461	43.9547	96.6743	1.05654	1.02246	1.50053	6.5002	7.22715	5.12987	5.74914	5.80489	6.66415	5.75527	5.41179	7.72065	6.7774	6.91242	5.45794	6.59506	FALSE
F17A2.5	WBGene00000461	ceh-40	12.7528	8.84731e-06	0.000288907	1.60288	3.95327	3.38451	9.10175	14.0246	7.37189	4.41732	13.3911	9.1064	3.53678	2.72814	14.5968	13.983	9.23152	10.4504	3.77217	0.680669	1.98305	1.75895	3.18614	3.80989	2.88203	2.14317	3.74321	3.18688	1.82244	1.44792	3.86758	3.8056	3.20657	3.38549	1.91539	FALSE
F56A3.4	WBGene00004955	spd-5	12.7504	8.8621e-06	0.000288907	1.51781	1.57646	3.02184	241.866	293.263	171.335	265.414	222.999	243.159	199.032	105.166	369.085	313.779	317.798	174.951	222.101	0.601991	0.656693	1.59543	7.91806	8.19605	7.42068	8.0521	7.80089	7.92576	7.63685	6.71652	8.52781	8.2936	8.31197	7.45081	7.79507	FALSE
T23F2.4	WBGene00020737		12.7112	9.1076e-06	0.000296407	0.0945128	0.47582	0.367362	7.67865	0.236253	16.0601	8.92517	9.68799	4.00021	8.96606	18.2897	0.377338	4.27148	6.72355	4.75896	5.85607	-3.40335	-1.07151	-1.44472	2.94085	-2.08159	4.00541	3.15788	3.2762	2.00007	3.16447	4.19296	-1.40607	2.09473	2.74922	2.25065	2.54993	FALSE
C49G7.12	WBGene00077593		12.6889	9.25096e-06	0.000300562	0.303039	1.21185	0.587297	80.4819	5.825	58.3515	135.43	110.678	137.85	91.0099	83.0124	41.7578	110.26	48.7772	86.6832	53.3996	-1.72243	0.277208	-0.767838	6.33059	2.54226	5.8667	7.0814	6.79022	7.10696	6.50795	6.37525	5.38397	6.78476	5.60814	6.43768	5.73876	FALSE
T13F2.8	WBGene00000301	cav-1	12.6844	9.27992e-06	0.000300993	0.691541	3.21537	2.17727	1768.91	1088.62	665.75	1627.92	3242.63	2514.43	1004.85	915.795	1738.84	3230.98	1993.95	2005.1	982.862	-0.532113	1.68498	1.12252	10.7886	10.0883	9.37884	10.6688	11.6629	11.296	9.97277	9.83888	10.7639	11.6578	10.9614	10.9695	9.94084	FALSE
ZC155.4	WBGene00022532		12.678	9.32169e-06	0.000301837	1.93871	2.60758	2.8542	22.2047	39.2866	14.9179	16.0105	17.9105	17.6222	10.1316	9.86683	34.174	26.4153	28.1668	19.1246	23.39	0.955099	1.38271	1.51309	4.47279	5.29597	3.89897	4.00095	4.16273	4.13932	3.34079	3.30259	5.09483	4.7233	4.81592	4.25736	4.54782	FALSE
Y24F12A.2	WBGene00012497	ragc-1	13.1571	9.42962e-06	0.000304817	1.59849	2.75504	1.36238	258.608	290.018	305.708	176.4	301.42	158.822	119.744	258.584	253.879	329.887	352.289	279.631	238.056	0.676713	1.46208	0.446129	8.01462	8.18	8.25601	7.46271	8.23563	7.31127	6.90381	8.01449	7.98799	8.36583	8.46062	8.12738	7.89516	FALSE
Y52E8A.2	WBGene00021795		14.1977	9.49946e-06	0.000306017	1.69989	2.90697	1.43005	46.5748	49.2491	56.7473	32.1297	50.9918	28.7573	22.4182	45.2367	48.9004	65.1677	64.7294	50.0463	38.9873	0.765443	1.53952	0.516068	5.54148	5.62203	5.82648	5.00583	5.67219	4.84586	4.4866	5.49942	5.61177	6.02609	6.01635	5.64519	5.28493	FALSE
F58A4.6	WBGene00010229		13.1735	9.50971e-06	0.000306017	1.59782	3.16453	1.2743	40.4101	38.0797	48.3582	36.558	48.7493	25.882	15.9696	43.0358	41.37	50.5166	54.842	42.6089	32.4077	0.676104	1.66199	0.349703	5.33664	5.25095	5.59569	5.19212	5.60731	4.69388	3.99725	5.42746	5.37051	5.65868	5.77721	5.41308	5.01826	FALSE
T24H10.7	WBGene00012005	jun-1	12.6488	9.51465e-06	0.000306017	0.42678	0.244573	0.582191	52.1633	16.1231	52.5364	65.9317	46.7422	59.3818	108.356	59.5972	25.3433	26.4536	34.6844	51.426	66.0086	-1.22844	-2.03166	-0.780437	5.70496	4.01106	5.71525	6.0429	5.54665	5.89195	6.75964	5.89717	4.66354	4.72539	5.11621	5.68443	6.04458	FALSE
C49G7.5	WBGene00016783	irg-2	12.6407	9.56822e-06	0.000307101	0.347524	0.880861	0.483942	56.9415	15.2668	58.8246	76.5498	74.5401	65.2186	63.3584	91.9629	22.6623	55.8067	44.4977	55.0741	50.315	-1.52481	-0.183013	-1.04709	5.83141	3.93233	5.87835	6.25833	6.21994	6.02721	5.98546	6.52298	4.50222	5.80237	5.47566	5.7833	5.65292	FALSE
ZK1193.1	WBGene00000608	col-19	12.6389	9.58038e-06	0.000307101	1.93029	3.56493	1.63792	447.735	2009.94	203.785	207.688	381.387	260.774	127.886	224.345	503.345	455.928	367.46	420.332	206.451	0.948819	1.83387	0.711862	8.8065	10.9729	7.6709	7.69827	8.57511	8.02666	6.99871	7.80958	8.9754	8.83266	8.52144	8.71538	7.68965	FALSE
Y69A2AR.32	WBGene00022101		13.4057	9.77105e-06	0.000312392	1.26031	3.16794	1.84848	24.471	23.0152	31.5137	19.0586	30.6516	19.6234	11.6449	17.1869	24.7385	36.8417	31.7636	25.6936	19.1025	0.333775	1.66355	0.886341	4.613	4.52451	4.97791	4.25237	4.93789	4.2945	3.54163	4.10324	4.62869	5.20327	4.9893	4.68334	4.25569	FALSE
C10G8.4	WBGene00015683		12.6084	9.78798e-06	0.000312392	1.96425	2.70127	1.77001	1848.22	565.211	2646.5	1370.35	2470.64	609.352	943.982	2086.94	1196.92	2549.94	3693.92	1693.14	1692.27	0.97398	1.43364	0.823757	10.8519	9.14264	11.3699	10.4203	11.2707	9.25113	9.88262	11.0272	10.2251	11.3163	11.8509	10.7255	10.7247	FALSE
C30C11.4	WBGene00016250		12.6074	9.79432e-06	0.000312392	0.905431	0.209061	1.48984	133.189	160.093	85.1707	179.777	74.9329	125.959	343.086	81.2625	114.037	71.7102	121.113	112.489	101.397	-0.143324	-2.25801	0.575161	7.05733	7.32276	6.41229	7.49006	6.22753	6.97681	8.42243	6.34452	6.83336	6.16411	6.92021	6.81364	6.66388	FALSE
T24H7.4	WBGene00020783	blos-4	12.9351	9.91046e-06	0.000315571	1.78931	2.89253	1.16062	60.4675	86.0487	66.934	40.6225	67.1567	40.488	24.4483	61.7637	72.4465	70.7003	71.6776	63.2305	55.2924	0.8394	1.53233	0.214896	5.91809	6.42708	6.06467	5.34421	6.06946	5.33942	4.61166	5.94869	6.17884	6.14364	6.16345	5.98255	5.78901	FALSE
ZK899.7	WBGene00014145		12.582	9.97093e-06	0.00031697	0.0974165	0.874027	0.734209	6.14685	0.591099	3.22556	11.1271	12.9188	10.3477	7.58185	4.09565	1.00804	6.62668	3.0071	7.8786	2.418	-3.35969	-0.19425	-0.445738	2.61985	-0.758529	1.68955	3.47601	3.6914	3.37124	2.92255	2.03409	0.0115595	2.72829	1.58837	2.97794	1.27381	FALSE
H14N18.1	WBGene00006760	unc-23	12.574	1.00269e-05	0.00031822	0.634643	0.16849	0.741303	93.0851	41.9116	76.7231	122.651	63.8612	92.4516	279.626	97.1092	58.6941	47.0929	72.0982	78.7937	82.5086	-0.655982	-2.56926	-0.431866	6.54048	5.38928	6.26159	6.93842	5.99687	6.53063	8.12736	6.60154	5.87514	5.55744	6.17189	6.30001	6.36647	FALSE
B0336.13	WBGene00015150		16.6135	1.01552e-05	0.000321759	1.65565	2.43247	1.95707	52.0501	63.6897	40.0793	38.8359	53.9603	38.4168	26.2082	41.9872	63.6143	63.733	82.1848	60.1755	48.7195	0.727399	1.28242	0.968696	5.70183	5.99299	5.32478	5.27932	5.75383	5.26367	4.71195	5.39188	5.99128	5.99397	6.3608	5.9111	5.60643	FALSE
B0041.11	WBGene00206362		12.5245	1.03825e-05	0.00032791	0.419998	0.369395	0.728734	79.3329	24.3616	65.0472	118.745	69.1749	88.1054	123.224	120.488	37.0044	45.5202	87.7981	82.3204	86.6891	-1.25155	-1.43676	-0.456535	6.30985	4.60653	6.02342	6.89173	6.11218	6.46116	6.94514	6.91275	5.20962	5.50843	6.45612	6.36318	6.43778	FALSE
ZK945.9	WBGene00003058	lov-1	12.5243	1.03835e-05	0.00032791	0.0649609	0.0722845	0.3165	2.68558	0.101643	4.61697	4.51529	0.933084	1.37053	6.91789	4.48678	0.0889917	0.497958	1.43225	2.02597	2.39644	-3.94428	-3.79017	-1.65972	1.42524	-3.29842	2.20695	2.17482	-0.099921	0.454739	2.79033	2.16568	-3.49019	-1.0059	0.518282	1.01861	1.26089	FALSE
M01A8.2	WBGene00010796		12.5104	1.04859e-05	0.000330598	0.585403	0.343767	0.448651	17.1639	13.0364	15.4435	19.0013	14.6645	21.0739	28.1589	25.7437	12.3396	9.70184	11.4952	11.0774	20.0807	-0.772497	-1.5405	-1.15634	4.10131	3.70447	3.94893	4.24803	3.87426	4.39739	4.81552	4.68615	3.62522	3.27826	3.52296	3.46954	4.32774	FALSE
F13D11.2	WBGene00001824	hbl-1	12.5025	1.05448e-05	0.000331909	0.212002	0.208587	1.01959	37.6028	7.49354	16.684	68.4396	32.1679	63.963	123.326	24.9494	13.5916	25.91	25.5687	23.2106	19.2388	-2.23785	-2.26128	0.0279881	5.23277	2.90565	4.06039	6.09676	5.00755	5.99917	6.94633	4.64093	3.76464	4.69544	4.67631	4.53671	4.26595	FALSE
C02F5.10	WBGene00015351		12.4889	1.06463e-05	0.000334557	1.35955	3.87307	1.03811	22.8471	25.1626	19.3253	20.6034	23.4588	19.1654	10.1897	22.5605	26.0636	39.3683	23.4039	20.8525	19.828	0.443126	1.95348	0.053955	4.51394	4.65321	4.27242	4.36481	4.55206	4.26043	3.34904	4.49573	4.70396	5.29896	4.54867	4.38215	4.30947	FALSE
F15G9.4	WBGene00001863	him-4	12.4797	1.07151e-05	0.000336167	0.836874	0.323574	0.584279	99.4647	99.0259	102.636	114.263	71.5109	91.7792	159.69	128.239	76.8106	51.6756	74.9096	104.566	114.853	-0.256917	-1.62783	-0.77527	6.63611	6.62973	6.68139	6.83622	6.16009	6.5201	7.31913	7.00269	6.26323	5.69141	6.22708	6.70827	6.84365	FALSE
R07C3.7	WBGene00019923	fbxc-29	12.4763	1.07408e-05	0.000336423	1.19723	5.13691	2.70134	12.5785	11.8032	5.9706	7.36143	22.8371	9.23349	3.40929	9.9442	11.0478	17.5275	26.8676	11.632	11.557	0.259706	2.3609	1.43368	3.65289	3.5611	2.57788	2.87999	4.51331	3.20688	1.76947	3.31386	3.46569	4.13155	4.7478	3.54003	3.5307	FALSE
Y46H3A.5	WBGene00021601		12.4682	1.08026e-05	0.000337805	0.27771	0.0585167	0.287739	3.96929	0.0562906	5.7934	5.16328	0.62229	1.53999	8.72278	9.35377	0.429314	0.498778	2.75502	3.8184	4.39983	-1.84835	-4.09501	-1.79717	1.98888	-4.15096	2.53441	2.36829	-0.684342	0.622923	3.12479	3.22555	-1.21989	-1.00353	1.46206	1.93297	2.13745	FALSE
F52B10.1	WBGene00003776	nmy-1	12.4487	1.09526e-05	0.00034194	0.518801	0.340148	0.797356	146.006	118	105.674	158.762	104.059	254.415	283.151	136.191	131.991	96.3169	108.584	114.85	131.097	-0.946747	-1.55576	-0.326704	7.18988	6.88264	6.72347	7.31072	6.70125	7.99104	8.14543	7.08949	7.04429	6.58972	6.76266	6.84361	7.0345	FALSE
F02H6.3	WBGene00008536		12.4424	1.1001e-05	0.000342892	2.5251	3.00695	3.3357	14.5127	23.0858	7.6236	8.01735	15.0527	11.7643	7.18076	4.91206	29.691	21.5505	16.3675	13.4135	11.1114	1.33634	1.5883	1.73799	3.85925	4.52893	2.93047	3.00312	3.91195	3.55634	2.84414	2.29633	4.89195	4.42965	4.03276	3.74561	3.47397	FALSE
F16B4.12	WBGene00003707	nhr-117	15.4954	1.10325e-05	0.000343316	0.374428	0.505928	0.536123	20.6802	11.4091	22.9558	32.7395	23.2827	20.8166	28.4864	29.113	7.80878	14.3903	15.645	19.1141	19.6323	-1.41724	-0.982997	-0.899364	4.37018	3.51212	4.52079	5.03296	4.54119	4.37967	4.8322	4.86359	2.9651	3.84703	3.96763	4.25657	4.29516	FALSE
ZK112.7	WBGene00000395	cdh-3	15.2866	1.11556e-05	0.000346584	0.334292	0.500878	0.786595	24.3043	9.1882	11.1569	39.2299	28.7304	48.2002	45.7328	16.1547	16.0751	22.8578	12.7332	21.6745	15.5283	-1.58082	-0.997469	-0.346306	4.60314	3.19978	3.47986	5.29388	4.84451	5.59097	5.51516	4.01388	4.00676	4.51462	3.67053	4.43793	3.95683	FALSE
Y51H7C.7	WBGene00021785		12.4093	1.12618e-05	0.000349315	1.52139	2.75226	1.72048	59.4213	69.3169	60.973	38.0149	77.971	39.9105	26.0967	55.8743	60.7305	71.8019	96.1462	62.3345	50.1433	0.605395	1.46062	0.782814	5.89291	6.11514	5.9301	5.24849	6.28487	5.3187	4.7058	5.80411	5.92435	6.16595	6.58716	5.96196	5.64799	FALSE
Y39A1A.9	WBGene00012648		12.3951	1.1375e-05	0.000352105	0.250917	0.0484718	0.420479	3.50509	0.219227	5.82651	3.57346	0.797326	2.5815	6.98197	7.83565	0.640188	0.337615	3.3253	1.30119	4.78183	-1.99472	-4.36671	-1.24989	1.80945	-2.1895	2.54263	1.83732	-0.326758	1.36821	2.80363	2.97005	-0.643433	-1.56655	1.73348	0.379832	2.25756	FALSE
C25H3.10	WBGene00016119		12.3935	1.13884e-05	0.000352105	0.277825	0.64836	0.585888	22.0525	2.82028	15.8946	45.2749	40.4138	22.971	37.3716	19.9128	6.37672	24.2179	11.671	21.079	11.656	-1.84775	-0.625132	-0.771304	4.46287	1.49584	3.99047	5.50064	5.33678	4.52174	5.22387	4.31562	2.67281	4.598	3.54486	4.39773	3.543	FALSE
ZK381.4	WBGene00003992	pgl-1	12.7195	1.15207e-05	0.000355619	2.07574	1.62228	2.19598	90.3159	125.818	87.3196	61.9083	87.5382	54.9565	50.0519	63.4909	114.073	81.2436	139.439	97.1362	109.497	1.05363	0.69802	1.13487	6.49691	6.97519	6.44823	5.95206	6.45184	5.78022	5.64535	5.98848	6.83382	6.34418	7.12349	6.60194	6.77475	FALSE
C05B5.6	WBGene00007323	fbxa-155	12.3639	1.16296e-05	0.000358406	0.0388336	0.0752398	0.389818	15.6571	0.097139	29.1216	40.6335	21.3626	1.88019	33.8381	22.159	0.0830994	2.55405	8.90425	13.6552	4.73421	-4.68655	-3.73236	-1.35913	3.96874	-3.36381	4.86402	5.3446	4.41701	0.910875	5.08058	4.46982	-3.58902	1.35279	3.15449	3.77138	2.24312	FALSE
T22C1.4	WBGene00011915		12.3504	1.17412e-05	0.000361265	1.63066	3.05493	1.38787	68.3855	96.1025	69.1342	51.306	83.9955	49.7386	29.1327	55.5225	81.1147	89.001	77.0472	82.2245	49.8479	0.705457	1.61114	0.472867	6.09562	6.5865	6.11133	5.68105	6.39224	5.6363	4.86457	5.795	6.34189	6.47575	6.26767	6.3615	5.63946	FALSE
ZC8.4	WBGene00022500	lfi-1	12.3046	1.21293e-05	0.000372608	0.835901	0.3556	0.591628	141.375	235.642	83.4556	150.557	86.3491	193.875	201.065	142.8	162.051	71.5388	84.4538	133.826	128.614	-0.258596	-1.49167	-0.757237	7.14339	7.88045	6.38294	7.23416	6.43211	7.59898	7.65152	7.15785	7.3403	6.16065	6.40009	7.06421	7.00691	FALSE
Y47G6A.33	WBGene00045399		12.2998	1.21707e-05	0.000372773	3.45697	2.89322	1.45531	37.5563	60.1106	39.6657	25.9619	50.1512	14.2822	17.0191	27.2524	49.3514	49.239	39.669	45.5765	25.1582	1.78951	1.53268	0.541331	5.23098	5.90955	5.30982	4.69832	5.64821	3.83615	4.08908	4.76831	5.62502	5.62173	5.30994	5.51022	4.65295	FALSE
B0281.5	WBGene00015112		12.299	1.21771e-05	0.000372773	1.5098	2.77468	2.35692	26.4756	40.9521	14.6423	18.0785	32.4235	19.6541	14.2248	18.2841	29.682	39.4697	43.0819	25.9279	19.4121	0.594357	1.47232	1.2369	4.72659	5.35587	3.87207	4.1762	5.01897	4.29676	3.83034	4.19252	4.89152	5.30267	5.42901	4.69643	4.27888	FALSE
F20C5.6	WBGene00008971		12.2966	1.21979e-05	0.000372773	0.357705	0.308522	0.886407	69.3612	23.0983	29.1912	102.749	53.5022	133.051	173.502	57.6822	47.6122	53.5397	51.1475	60.3865	42.7464	-1.48316	-1.69655	-0.173958	6.11606	4.52972	4.86746	6.68298	5.74153	7.05584	7.4388	5.85005	5.57326	5.74254	5.67659	5.91616	5.41773	FALSE
F26D11.13	WBGene00045393		12.295	1.22125e-05	0.000372773	0.0899669	0.0936623	0.640511	3.20951	0.142738	2.70793	4.81537	1.7321	4.75664	8.56167	4.56334	0.427812	0.801227	2.92544	2.12285	2.14333	-3.47446	-3.41639	-0.642705	1.68235	-2.80856	1.43719	2.26765	0.792526	2.24994	3.09789	2.19009	-1.22495	-0.319717	1.54865	1.086	1.09985	FALSE
K09A9.2	WBGene00004276	rab-14	12.2884	1.22693e-05	0.00037391	0.384702	0.233721	0.555278	13.7101	9.12697	11.5818	17.8929	8.12466	20.9575	30.0439	15.9773	8.0687	7.01378	8.86528	11.2532	10.5743	-1.37819	-2.09714	-0.848719	3.77716	3.19014	3.53379	4.16131	3.02231	4.38939	4.909	3.99795	3.01234	2.81019	3.14817	3.49226	3.40249	FALSE
F22A3.7	WBGene00044605	ttr-36	14.2621	1.22943e-05	0.00037408	0.735865	0.456455	0.375424	27.4315	18.231	35.267	31.6628	23.7896	27.9513	38.0415	40.8818	20.559	17.3648	15.3264	30.9101	26.628	-0.442487	-1.13145	-1.41341	4.77776	4.18832	5.14025	4.98472	4.57226	4.80484	5.2495	5.35339	4.3617	4.1181	3.93795	4.95001	4.73487	FALSE
F14D2.1	WBGene00017450	bath-27	14.546	1.2368e-05	0.000375723	1.91771	2.73444	1.08799	63.5693	72.5939	57.6315	46.834	73.6334	34.9865	32.0397	73.0593	67.0995	87.5658	79.5169	69.0527	65.1424	0.939382	1.45125	0.121671	5.99026	6.18178	5.84879	5.54949	6.20229	5.12873	5.00179	6.191	6.06823	6.4523	6.31319	6.10963	6.02552	FALSE
T08B2.11	WBGene00020349		12.9383	1.2389e-05	0.000375766	2.23186	2.484	1.41983	34.222	35.4179	47.2202	25.3033	33.8581	17.3791	15.7793	34.8936	38.818	39.1642	49.5833	33.1592	37.8381	1.15825	1.31267	0.505721	5.09685	5.14641	5.56133	4.66125	5.08143	4.11928	3.97996	5.12489	5.27866	5.29146	5.63178	5.05134	5.24177	FALSE
F53C3.6	WBGene00018750		12.2527	1.2585e-05	0.000381108	0.208406	0.353036	0.358285	8.56823	1.00931	7.60691	14.0581	4.70451	14.6129	13.2374	13.8092	3.03837	4.66167	4.91351	7.80492	6.91619	-2.26253	-1.50211	-1.48082	3.099	0.0133656	2.92731	3.81333	2.23404	3.86917	3.72655	3.78756	1.6033	2.22085	2.29675	2.96438	2.78998	FALSE
F31F6.6	WBGene00003517	nac-1	14.4431	1.26202e-05	0.000381572	0.306688	1.58499	0.813594	29.8526	9.60519	17.285	37.8925	59.2819	68.883	26.7473	14.6715	21.1088	42.3387	11.9364	31.3559	12.3268	-1.70515	0.664473	-0.29762	4.89979	3.26381	4.11145	5.24384	5.88952	6.10608	4.74132	3.87495	4.39977	5.40391	3.5773	4.97066	3.62372	FALSE
W10G11.3	WBGene00021136		12.2404	1.26955e-05	0.000383244	1.93673	3.37173	2.30485	39.2525	35.7116	25.3444	39.6147	75.3716	23.9985	20.2631	12.7633	46.4811	68.3287	29.4557	56.5999	25.2251	0.95362	1.75349	1.20467	5.29471	5.15832	4.6636	5.30796	6.23595	4.58487	4.34078	3.67393	5.53857	6.09442	4.88047	5.82273	4.65679	FALSE
K07E3.8	WBGene00006890	vem-1	12.231	1.27811e-05	0.000385222	2.55403	2.10316	2.25679	53.6324	26.7387	54.9531	31.243	40.7102	32.5162	25.0883	31.1599	83.0419	52.7627	70.3109	75.7842	98.6646	1.35278	1.07256	1.17427	5.74503	4.74086	5.78013	4.96546	5.34732	5.02309	4.64894	4.96162	6.37577	5.72145	6.13568	6.24383	6.62446	FALSE
Y38C1BA.3	WBGene00000683	col-109	12.2011	1.30561e-05	0.000392891	0.122424	0.141942	0.38787	5.33091	2.35228	6.00509	8.85073	5.80643	7.74705	10.8671	4.3302	0.92283	1.58375	1.67943	4.06359	2.59731	-3.03004	-2.81662	-1.36636	2.41438	1.23406	2.58619	3.1458	2.53765	2.95365	3.44189	2.11443	-0.115862	0.663348	0.747967	2.02276	1.37702	FALSE
C49F5.3	WBGene00008207		15.6678	1.30897e-05	0.000393285	2.2269	2.85427	1.4301	16.8899	30.1118	15.0566	9.1802	21.6934	10.4153	7.88912	11.3064	23.1829	22.5642	16.1384	18.7175	11.2155	1.15504	1.51312	0.516111	4.07809	4.91226	3.91232	3.19853	4.43918	3.38063	2.97986	3.49906	4.53499	4.49596	4.01243	4.22632	3.48742	FALSE
C41H7.7	WBGene00016577	clec-3	12.1937	1.31254e-05	0.000393742	1.34056	4.506	14.7307	6.97599	1.04548	3.70399	2.92261	9.71543	1.30048	2.03766	1.5009	1.81062	8.92975	22.9314	4.68049	9.64714	0.422832	2.17185	3.88076	2.8024	0.064159	1.88908	1.54726	3.28028	0.379046	1.02692	0.58583	0.856484	3.15862	4.51925	2.22666	3.2701	FALSE
C48E7.6	WBGene00016751		12.1847	1.32095e-05	0.000395646	0.363246	0.204776	0.63294	16.7169	7.56174	15.3127	28.3385	10.9359	33.0952	34.1327	14.1174	12.0412	6.95134	8.92615	11.9728	11.6969	-1.46098	-2.28788	-0.65986	4.06323	2.91872	3.93666	4.82469	3.451	5.04855	5.09308	3.81941	3.58991	2.79729	3.15804	3.58169	3.54806	FALSE
C16A3.6	WBGene00015811		17.5506	1.32551e-05	0.000396393	0.436378	0.472068	0.775436	170.624	55.5914	139.407	243.675	203.871	203.672	305.777	197.815	88.8829	144.347	153.388	173.62	123.104	-1.19635	-1.08293	-0.36692	7.41468	5.79679	7.12316	7.92881	7.67151	7.6701	8.25633	7.62801	6.47383	7.1734	7.26104	7.43979	6.94374	FALSE
F14B6.3	WBGene00008784		12.1649	1.33983e-05	0.000400049	1.02487	3.52406	2.65032	27.6064	21.3916	17.1893	18.5715	39.5062	17.0678	11.3041	24.9249	17.4876	39.823	66.0625	26.8298	29.2948	0.0354358	1.81724	1.40617	4.78693	4.41897	4.10344	4.21502	5.30401	4.09321	3.49877	4.63951	4.12826	5.31553	6.04576	4.74576	4.87257	FALSE
C25B8.3	WBGene00000786	cpr-6	20.2692	1.3514e-05	0.000402878	1.61207	2.1287	1.9739	534.563	873.451	401.095	459.692	573.402	416.905	302.964	309.161	672.082	644.707	610.183	627.791	515.676	0.688911	1.08997	0.98105	9.06222	9.77058	8.6478	8.84452	9.1634	8.70357	8.243	8.27221	9.39249	9.3325	9.2531	9.29414	9.01032	FALSE
C08F11.12	WBGene00007459		12.1346	1.36914e-05	0.000407533	2.05524	2.11754	1.56494	709.703	129.119	813.213	551.663	818.877	290.203	424.063	807.635	596.446	897.986	1263.89	929.228	974.861	1.03931	1.08239	0.646105	9.47107	7.01256	9.66749	9.10764	9.6775	8.18092	8.72814	9.65756	9.22025	9.81055	10.3037	9.85989	9.92905	FALSE
Y66D12A.16	WBGene00013442		12.1282	1.37543e-05	0.000408771	1.99176	3.04705	1.07196	63.8914	74.2289	72.1897	47.5892	79.7746	36.7667	29.2938	65.6417	73.2348	89.2661	70.3661	63.7416	55.0363	0.994041	1.60741	0.100252	5.99755	6.21391	6.17372	5.57256	6.31786	5.20033	4.87253	6.03654	6.19446	6.48004	6.13681	5.99416	5.78231	FALSE
B0024.10	WBGene00007100		14.722	1.39366e-05	0.000413545	1.73737	2.65359	1.37792	103.862	133.049	114.271	67.5988	109.754	68.5242	49.7578	93.8771	119.056	131.987	129.371	117.717	94.0922	0.796902	1.40795	0.462489	6.69853	7.05581	6.83632	6.07893	6.77813	6.09854	5.63685	6.5527	6.8955	7.04425	7.01537	6.87918	6.556	FALSE
Y32F6B.1	WBGene00012531		12.0992	1.40428e-05	0.000416052	0.435236	0.221307	0.666428	9.26215	3.64339	10.15	12.3527	6.32029	9.10813	22.1252	8.67067	3.96112	4.90886	5.75597	11.0201	8.20528	-1.20013	-2.17588	-0.585479	3.21135	1.86528	3.34341	3.62675	2.65999	3.18715	4.46762	3.11614	1.98591	2.29539	2.52506	3.46206	3.03655	FALSE
Y51H7BM.1	WBGene00021772	math-45	12.0842	1.41946e-05	0.000419598	3.22957	5.12149	1.92778	7.82866	5.4766	7.4949	4.5868	7.48745	3.41682	2.82691	5.90021	11.0255	14.5103	11.3697	8.51095	7.9516	1.69134	2.35656	0.94694	2.96876	2.45328	2.90591	2.19749	2.90447	1.77265	1.49923	2.56077	3.46278	3.85901	3.50712	3.08932	2.99125	FALSE
C32E8.8	WBGene00004217	ptr-2	21.9976	1.42062e-05	0.000419598	1.97297	1.97823	1.84757	156.887	266.187	130.838	111.827	149.774	111.661	89.0593	113.504	220.322	176.21	209.761	161.152	133.378	0.980371	0.984208	0.88563	7.29358	8.05629	7.03164	6.80513	7.22664	6.80298	6.47669	6.8266	7.78347	7.46115	7.7126	7.33228	7.05938	FALSE
C25A1.8	WBGene00007709	clec-87	12.0645	1.43958e-05	0.000424543	2.18807	1.63843	2.04941	1017.38	2144.71	579.24	552.062	865.056	845.604	678.846	514.602	1850.24	1112.29	1054.65	967.362	924.045	1.12966	0.712311	1.03521	9.99064	11.0666	9.17802	9.10869	9.75665	9.72384	9.40694	9.00731	10.8535	10.1193	10.0426	9.91791	9.85182	FALSE
F44G3.12	WBGene00044659	fbxa-142	12.0502	1.45452e-05	0.000428289	0.106756	0.414617	0.195317	2.97501	0.143365	3.66086	5.52733	1.89577	1.58674	5.53787	4.92498	0.167465	2.27882	0.972213	4.16757	2.03078	-3.22761	-1.27015	-2.35611	1.57289	-2.80224	1.87218	2.46658	0.922788	0.666067	2.46933	2.30012	-2.57807	1.18829	-0.0406554	2.05921	1.02204	FALSE
D2030.11	WBGene00008420		16.4261	1.46326e-05	0.000430204	1.62702	3.31067	1.31656	22.8158	20.5687	25.96	15.987	34.8215	15.2591	9.28444	21.6137	24.8267	30.7821	28.4466	24.0383	17.6199	0.702236	1.72712	0.396772	4.51196	4.36238	4.69822	3.99883	5.12191	3.9316	3.21482	4.43387	4.63382	4.94402	4.83019	4.58726	4.13913	FALSE
C45G9.2	WBGene00016674		16.5458	1.47082e-05	0.000431764	1.81883	2.75263	1.39199	46.2121	62.0835	41.3937	30.7523	55.7265	31.2585	20.3203	41.1946	56.8697	55.9123	57.3825	56.9756	40.1014	0.863013	1.46081	0.477146	5.5302	5.95614	5.37134	4.94262	5.80029	4.96618	4.34485	5.36438	5.82959	5.80509	5.84254	5.83227	5.32558	FALSE
C05C10.4	WBGene00007331	pho-11	12.028	1.47779e-05	0.000433145	2.81334	1.65023	1.92078	77.3944	139.478	46.2419	63.9831	55.9778	34.4207	56.5253	53.2066	96.8597	93.2904	102.228	81.143	90.6834	1.49229	0.722668	0.941689	6.27416	7.1239	5.53113	5.99962	5.80678	5.10521	5.82083	5.73353	6.59782	6.54366	6.67565	6.3424	6.50277	FALSE
F54D10.7	WBGene00018808		18.402	1.50135e-05	0.000439381	2.12799	2.70972	1.15397	32.8125	51.1851	32.9315	18.089	31.9127	19.4652	15.0936	34.7853	41.4327	40.9364	40.1457	33.3433	27.6045	1.08949	1.43814	0.206606	5.03617	5.67765	5.04139	4.17704	4.99606	4.28283	3.91586	5.12041	5.3727	5.35531	5.32717	5.05933	4.78683	FALSE
R10E4.11	WBGene00011206		12.0002	1.50762e-05	0.000440542	1.34676	0.880636	4.80493	27.6443	49.1952	11.9218	20.8418	19.9962	34.6892	26.3249	8.16281	46.7114	23.1677	39.2173	21.5153	22.8102	0.429493	-0.183383	2.26452	4.78891	5.62045	3.57553	4.38141	4.32165	5.11642	4.71836	3.02907	5.5457	4.53405	5.29342	4.42729	4.51161	FALSE
ZK112.1	WBGene00003956	pcp-1	11.9919	1.51662e-05	0.000442498	1.96416	2.38581	2.89165	35.2339	39.8994	18.8571	24.2024	32.3467	17.2008	22.8579	25.9227	33.7783	54.5234	74.9471	25.8851	46.7644	0.973916	1.25448	1.53189	5.13889	5.3183	4.23703	4.59708	5.01555	4.1044	4.51462	4.69615	5.07802	5.7688	6.2278	4.69405	5.54734	FALSE
F45E4.4	WBGene00007061	tag-199	11.987	1.52204e-05	0.000443404	0.712298	0.215965	0.814765	26.3383	12.2329	27.3965	33.1383	15.9038	22.8565	41.7008	32.3186	16.2834	9.0009	26.3497	17.1463	52.917	-0.489448	-2.21113	-0.295545	4.71909	3.6127	4.77592	5.05043	3.9913	4.51453	5.382	5.01429	4.02533	3.17007	4.71971	4.09983	5.72566	FALSE
B0284.3	WBGene00007133		11.9576	1.55453e-05	0.000452181	0.250581	0.358051	0.881237	24.4963	9.66737	11.9272	41.065	33.363	52.7165	41.2673	17.4651	13.2234	14.7721	15.3836	20.0071	15.7381	-1.99665	-1.48176	-0.182398	4.61449	3.27312	3.57618	5.35984	5.06018	5.72018	5.36693	4.12641	3.72502	3.8848	3.94332	4.32244	3.97619	FALSE
F43E2.5	WBGene00018393	msra-1	13.4904	1.5614e-05	0.000453491	1.74784	2.6579	1.29757	123.063	378.177	93.013	90.8139	132.546	107.581	48.4006	53.3996	188.054	128.598	69.2837	122.702	56.4208	0.805577	1.41028	0.375807	6.94325	8.56292	6.53936	6.50484	7.05035	6.74928	5.59695	5.73876	7.555	7.00672	6.11444	6.93901	5.81816	FALSE
C33A11.1	WBGene00007877		11.9479	1.56549e-05	0.000453993	0.396061	0.365994	0.762233	43.5671	20.5558	21.84	58.999	37.4499	91.5687	80.8995	33.0269	36.2623	29.6123	25.1716	36.9862	36.2881	-1.33621	-1.45011	-0.391695	5.44517	4.36147	4.4489	5.88262	5.22689	6.51678	6.33806	5.04557	5.1804	4.88812	4.65372	5.20892	5.18143	FALSE
C15H9.11	WBGene00015805		11.9385	1.57607e-05	0.000456369	0.565077	0.279785	0.49321	14.3255	5.03818	15.463	20.6222	16.9228	10.2959	19.3759	24.3059	5.81623	5.4316	11.9778	13.0492	20.7558	-0.82348	-1.83761	-1.01973	3.84051	2.3329	3.95075	4.36613	4.0809	3.36399	4.27619	4.60323	2.54008	2.44138	3.58229	3.70589	4.37544	FALSE
W01A11.1	WBGene00020909		17.613	1.58234e-05	0.000457495	2.24198	2.33785	1.27516	56.3405	79.9161	68.0689	42.594	55.4778	30.8544	30.8916	45.0965	69.1803	72.2753	57.5389	71.2009	49.8642	1.16477	1.22518	0.350675	5.8161	6.32041	6.08892	5.41258	5.79384	4.9474	4.94914	5.49494	6.11229	6.17543	5.84647	6.15382	5.63993	FALSE
R05H5.5	WBGene00011040		16.2156	1.58693e-05	0.00045813	1.75862	2.69517	1.36524	66.4058	66.4493	69.9068	49.5814	77.2343	43.1391	32.6706	64.8398	75.875	88.0748	88.4954	73.2024	60.4352	0.814444	1.43037	0.449152	6.05324	6.05418	6.12736	5.63173	6.27117	5.43092	5.02992	6.01881	6.24555	6.46066	6.46753	6.19382	5.91732	FALSE
Y52B11A.8	WBGene00013127		12.6557	1.59512e-05	0.000459221	2.1616	2.32098	0.790967	84.5858	114.331	74.357	56.3163	82.9442	54.5106	46.7766	106.562	117.848	108.597	84.2951	89.0639	68.9732	1.1121	1.21474	-0.338311	6.40234	6.83707	6.2164	5.81548	6.37407	5.76847	5.54772	6.73555	6.88078	6.76284	6.39738	6.47677	6.10796	FALSE
C26D10.5	WBGene00001159	eff-1	11.9216	1.5955e-05	0.000459221	0.421511	0.174609	0.315684	5.72106	1.53628	7.97286	5.90765	2.86669	6.35564	9.2748	12.6629	2.68112	1.61952	4.00222	2.81072	6.70601	-1.24636	-2.5178	-1.66345	2.51628	0.619446	2.9951	2.56258	1.51938	2.66804	3.21332	3.66254	1.42284	0.69557	2.0008	1.49094	2.74545	FALSE
Y39G10AR.2	WBGene00021460	zwl-1	16.7428	1.60449e-05	0.000460556	1.8906	2.4554	1.40664	112.602	165.448	115.699	71.7682	121.974	73.1754	59.4753	93.1274	138.352	145.985	131.054	126.057	102.117	0.918845	1.29596	0.492256	6.81509	7.37024	6.85424	6.16527	6.93043	6.19329	5.89422	6.54113	7.1122	7.18968	7.03402	6.97794	6.67407	FALSE
F58H10.1	WBGene00010291		11.9132	1.60513e-05	0.000460556	0.227338	0.648508	0.462965	65.824	9.89226	43.9759	93.0312	96.4596	102.397	84.9664	106.336	23.2842	55.0727	49.215	66.272	55.6999	-2.13709	-0.624803	-1.11102	6.04054	3.3063	5.45864	6.53964	6.59185	6.67803	6.40882	6.73248	4.54128	5.78327	5.62103	6.05033	5.7996	FALSE
R12C12.7	WBGene00020027		14.8839	1.60735e-05	0.000460556	1.57777	2.54926	1.70574	76.0668	77.306	77.5634	63.1662	82.9164	53.9271	38.1334	64.7306	85.1101	97.1578	110.456	90.2882	69.4051	0.657891	1.35008	0.770398	6.24919	6.27251	6.2773	5.98108	6.37359	5.75294	5.25298	6.01638	6.41126	6.60226	6.78733	6.49647	6.11697	FALSE
C42C1.13	WBGene00016591		13.4426	1.61561e-05	0.000461666	2.08746	2.56259	1.24344	46.7686	42.3382	57.113	28.1755	54.1445	27.092	23.4497	50.0933	56.5571	60.0626	62.2729	52.1164	39.061	1.06175	1.3576	0.314333	5.54747	5.40389	5.83575	4.81637	5.75874	4.7598	4.5515	5.64655	5.82164	5.90839	5.96053	5.70366	5.28766	FALSE
C45B11.2	WBGene00008105		14.9866	1.61604e-05	0.000461666	0.401361	0.577297	0.461843	21.1432	3.1467	25.3043	28.8611	24.3089	26.8837	28.6935	27.6602	10.7818	16.5512	12.7591	23.3586	22.4976	-1.31703	-0.792615	-1.11453	4.40212	1.65384	4.66131	4.85105	4.60341	4.74866	4.84265	4.78974	3.43052	4.04886	3.67345	4.54588	4.4917	FALSE
T13F2.5	WBGene00011745	sre-4	11.8798	1.6443e-05	0.000469041	2.38331	3.31848	0.908673	144.958	126.106	165.668	91.7971	170.527	69.7514	66.8367	182.582	166.234	221.788	165.902	154.083	112.646	1.25296	1.73052	-0.138166	7.17949	6.9785	7.37215	6.52038	7.41386	6.12415	6.06257	7.5124	7.37707	7.79304	7.37419	7.26756	6.81565	FALSE
F58A3.5	WBGene00010225	ttr-31	11.9427	1.65152e-05	0.0004704	0.554841	0.340635	0.268356	5.4722	5.44029	11.7603	5.33852	3.13065	4.38201	5.58264	12.5965	2.43273	1.90503	3.37196	3.0199	4.23491	-0.849853	-1.5537	-1.89778	2.45212	2.44368	3.55585	2.41644	1.64646	2.13159	2.48095	3.65495	1.28258	0.929815	1.75359	1.5945	2.08233	FALSE
C17H1.3	WBGene00007656		11.8713	1.65448e-05	0.000470545	0.186356	0.323553	0.576222	5.34511	0.185306	2.13671	11.746	6.86207	15.0604	8.47149	2.99681	2.80051	2.73366	1.71155	5.45566	0.847356	-2.42387	-1.62792	-0.795303	2.41822	-2.43202	1.09539	3.5541	2.77864	3.91269	3.08261	1.58343	1.48569	1.45083	0.775302	2.44775	-0.23896	FALSE
W01A11.7	WBGene00020912		11.8618	1.66591e-05	0.000473095	0.14514	0.642858	0.405672	26.2533	1.5144	22.3163	51.2426	63.0572	27.5564	31.5768	24.4859	3.96946	20.2399	9.94626	37.0975	11.1308	-2.78448	-0.637429	-1.30161	4.71443	0.598747	4.48003	5.67927	5.97859	4.78431	4.98079	4.61388	1.98894	4.33913	3.31415	5.21325	3.47648	FALSE
K06G5.1	WBGene00010605		12.3863	1.67626e-05	0.00047533	1.56547	2.35217	1.69431	2000.15	585.166	2615.74	1594.14	2172.42	871.314	1088.45	2167.3	1364.02	2560.16	3672.08	2268.13	2928.28	0.646596	1.234	0.760697	10.9659	9.1927	11.353	10.6386	11.0851	9.76705	10.0881	11.0817	10.4136	11.322	11.8424	11.1473	11.5158	FALSE
H08J11.2	WBGene00019173		11.8233	1.71293e-05	0.00048501	0.349619	0.460432	1.57241	85.8393	29.626	30.9445	153.637	80.5645	214.899	161.492	28.471	75.1366	74.3571	44.7665	69.3256	48.2179	-1.51615	-1.11894	0.652981	6.42357	4.88879	4.95161	7.26339	6.33207	7.74751	7.33532	4.83142	6.23144	6.2164	5.48435	6.11532	5.5915	FALSE
ZK896.6	WBGene00014137	clec-187	11.8204	1.71657e-05	0.000485323	2.02735	2.30221	2.82957	17.8919	28.166	16.7147	11.1135	22.3571	9.07597	11.3528	7.17885	18.3989	26.131	20.3167	27.9971	12.8763	1.0196	1.20302	1.50058	4.16123	4.81588	4.06304	3.47424	4.48266	3.18205	3.50498	2.84375	4.20155	4.70769	4.34459	4.80721	3.68665	FALSE
C28G1.1	WBGene00006718	ubc-23	11.8139	1.72458e-05	0.000486869	0.314451	0.378045	0.658789	14.8077	3.67233	15.5582	18.0619	13.5982	19.4525	28.3649	16.2262	6.11376	10.739	10.6977	13.5714	18.025	-1.66909	-1.40337	-0.602111	3.88827	1.8767	3.9596	4.17488	3.76535	4.28189	4.82604	4.02025	2.61206	3.42479	3.41922	3.7625	4.17193	FALSE
D1086.10	WBGene00044080		11.7944	1.7492e-05	0.000493095	2.00248	2.16483	1.66439	1515.85	486.233	1549.97	1216.68	1964.83	669.296	967.206	1733.91	1340.25	2093.85	2885.9	1689.23	1467.85	1.00179	1.11425	0.734992	10.5659	8.9255	10.598	10.2487	10.9402	9.3865	9.91768	10.7598	10.3883	11.0319	11.4948	10.7222	10.5195	FALSE
B0546.1	WBGene00015248	mai-2	15.6614	1.76771e-05	0.000497581	1.62362	2.33626	1.77508	160.882	216.234	154.472	115.675	205.59	110.669	80.5059	122.372	179.681	188.106	217.234	188.621	149.874	0.699218	1.2242	0.827884	7.32986	7.75645	7.2712	6.85393	7.68363	6.7901	6.33102	6.93513	7.4893	7.5554	7.7631	7.55935	7.22761	FALSE
R08E5.2	WBGene00019962	cysl-3	11.7557	1.79897e-05	0.000505637	1.39816	3.36489	1.37895	93.3545	152.227	88.6913	57.3825	96.1879	71.9403	37.3642	87.3099	100.585	125.723	120.396	93.8656	70.9313	0.483527	1.75056	0.463568	6.54465	7.25008	6.47072	5.84254	6.58778	6.16873	5.22359	6.44807	6.65226	6.97411	6.91165	6.55253	6.14835	FALSE
F36H5.10	WBGene00018108		11.7273	1.83651e-05	0.000515433	0.289427	0.635612	0.561279	28.2148	4.70538	23.6942	55.5456	38.8465	36.9136	37.5494	33.354	10.6822	23.8644	18.7203	27.1673	17.8083	-1.78873	-0.653782	-0.83321	4.81838	2.23431	4.56646	5.7956	5.27971	5.20608	5.23072	5.05979	3.41714	4.57679	4.22654	4.7638	4.15448	FALSE
C08F1.6	WBGene00015610		11.7211	1.84478e-05	0.000516997	1.40418	3.78392	2.27791	26.7474	28.508	18.6862	18.1727	30.5023	19.634	10.0662	21.7884	27.5704	38.0741	49.6312	26.1667	29.9501	0.48973	1.91988	1.18771	4.74133	4.83329	4.2239	4.1837	4.93084	4.29528	3.33145	4.44549	4.78505	5.25074	5.63318	4.70966	4.90449	FALSE
F38E1.9	WBGene00018181		14.4275	1.86765e-05	0.000522643	1.55715	2.82767	1.21921	126.832	137.042	134.321	98.1737	151.874	95.0532	64.1885	116.703	148.022	181.484	142.295	138.475	100.24	0.638907	1.49962	0.285946	6.98678	7.09847	7.06954	6.61726	7.24674	6.57066	6.00424	6.86669	7.20967	7.5037	7.15274	7.11349	6.64732	FALSE
C45B2.2	WBGene00016659		11.6897	1.88739e-05	0.000527396	0.296836	0.327085	0.503504	14.3779	6.49108	17.8008	12.3335	15.37	14.1143	11.4851	36.815	4.1912	3.75342	18.5349	10.9549	18.0361	-1.75226	-1.61226	-0.989925	3.84578	2.69846	4.15387	3.62452	3.94204	3.81909	3.52169	5.20222	2.06736	1.90821	4.21217	3.45351	4.17282	FALSE
K08D12.1	WBGene00003947	pbs-1	11.6874	1.89063e-05	0.000527532	1.77915	2.50741	1.29871	1064.38	1194.18	1147.94	676.879	1389.35	615.09	520.219	1053.95	1094.34	1304.41	1368.78	1070.57	858.145	0.831185	1.3262	0.377084	10.0558	10.2218	10.1648	9.40275	10.4402	9.26465	9.02297	10.0416	10.0958	10.3492	10.4187	10.0642	9.74508	FALSE
F21C10.7	WBGene00017657		11.6848	1.89414e-05	0.000527743	0.621325	0.302352	1.22649	84.0146	82.1972	50.4044	138.018	64.9952	134.668	163.125	37.7813	83.6694	49.3206	46.3285	67.0456	59.0113	-0.68658	-1.7257	0.294539	6.39257	6.36102	5.65548	7.10871	6.02226	7.07327	7.34984	5.2396	6.38663	5.62412	5.53383	6.06707	5.88292	FALSE
Y46C8AL.3	WBGene00021581	clec-70	11.6562	1.93404e-05	0.000538079	0.0558028	0.110553	0.727283	2.97057	11.1788	0.194317	2.74069	1.99359	9.07118	5.00467	0.691776	0.495088	0.541305	0.500366	0.708543	0.130527	-4.16352	-3.17719	-0.459412	1.57074	3.4827	-2.36351	1.45454	0.995365	3.18129	2.32328	-0.531624	-1.01424	-0.885485	-0.998944	-0.497072	-2.93757	FALSE
F32D1.2	WBGene00017982	hpo-18	11.6525	1.93932e-05	0.000538767	1.49596	2.72462	1.36819	455.545	588.118	526.09	343.872	534.369	305.179	211.333	408.883	456.533	575.809	559.435	514.288	331.393	0.581067	1.44605	0.452267	8.83145	9.19996	9.03917	8.42573	9.06169	8.25351	7.72338	8.67554	8.83458	9.16945	9.12783	9.00643	8.3724	FALSE
ZK250.9	WBGene00022692		11.6474	1.94654e-05	0.000539989	0.6004	0.283261	0.30019	7.27546	1.59575	20.0702	8.49871	4.20995	3.92338	10.861	12.2593	2.35377	3.08756	3.67636	4.71764	8.50612	-0.736004	-1.8198	-1.73605	2.86304	0.674236	4.32698	3.08724	2.0738	1.9721	3.44108	3.6158	1.23497	1.62647	1.87828	2.23807	3.0885	FALSE
F59A7.2	WBGene00019090		11.6368	1.96162e-05	0.000543386	1.5332	0.697522	0.283893	21.6854	10.2835	44.6812	18.1162	19.9754	6.90892	13.121	62.1436	10.5908	9.15191	17.6415	16.9095	27.2337	0.616548	-0.519689	-1.81658	4.43865	3.36226	5.4816	4.17921	4.32015	2.78846	3.71381	5.95753	3.40474	3.19407	4.1409	4.07977	4.76732	FALSE
F35C5.9	WBGene00009397	clec-66	11.6337	1.96609e-05	0.000543674	1.29706	3.1961	4.56578	13.6106	31.5011	4.21324	13.9649	21.8963	11.5723	6.38939	3.12455	15.0154	20.4438	14.2514	11.1861	5.11019	0.375248	1.67631	2.19086	3.76666	4.97733	2.07493	3.80373	4.45262	3.5326	2.67568	1.64365	3.90837	4.35359	3.83303	3.48364	2.35338	FALSE
F46G10.1	WBGene00009796		12.7304	1.96833e-05	0.000543674	1.7412	2.4209	1.54898	144.616	122.599	166.495	113.878	159.909	112.01	76.101	101.603	195.018	184.22	157.4	196.098	142.818	0.800081	1.27555	0.631318	7.17609	6.93781	7.37934	6.83135	7.32111	6.80749	6.24984	6.6668	7.60747	7.52528	7.29829	7.61543	7.15804	FALSE
F09F7.7	WBGene00017304		11.6191	1.98707e-05	0.000548059	0.440409	0.334395	1.01696	57.1279	12.7738	55.268	80.0268	50.4446	69.2584	141.638	49.1256	30.502	47.3628	49.9589	45.1064	50.0238	-1.18308	-1.58038	0.0242658	5.83612	3.67511	5.78837	6.32241	5.65663	6.11392	7.14606	5.6184	4.93083	5.56568	5.64267	5.49526	5.64454	FALSE
F42G9.2	WBGene00000882	cyn-6	11.6048	2.00793e-05	0.000553017	1.01573	3.78316	1.14648	118.559	131.599	55.8841	94.3963	194.359	139.869	55.2119	79.2215	142.069	208.876	90.8264	137.526	55.9388	0.0225102	1.91959	0.197217	6.88947	7.04	5.80437	6.56066	7.60258	7.12793	5.78691	6.30782	7.15044	7.7065	6.50504	7.10356	5.80578	FALSE
K12F2.2	WBGene00006874	vab-8	11.602	2.01214e-05	0.000553231	0.390991	0.311053	1.10578	15.0123	14.7675	8.15879	14.0048	12.9542	25.4027	32.2439	12.7497	9.92263	10.0554	14.1135	10.2568	10.7352	-1.35479	-1.68477	0.145066	3.90807	3.88436	3.02835	3.80785	3.69535	4.66691	5.01095	3.67239	3.31072	3.32989	3.819	3.35851	3.42427	FALSE
F14H12.4	WBGene00017472	cst-1	12.7979	2.01448e-05	0.000553231	0.426873	0.425806	1.12331	41.2093	23.031	25.6177	51.6238	32.7509	80.0803	75.1871	29.5378	34.1461	32.0373	33.1075	38.6658	34.2415	-1.22812	-1.23173	0.167751	5.3649	4.52551	4.67907	5.68996	5.03346	6.32338	6.23241	4.88449	5.09365	5.00168	5.04909	5.27299	5.09768	FALSE
F45H10.3	WBGene00009740		11.5952	2.02211e-05	0.000554533	1.66178	2.81669	1.20253	295.279	376.807	345.408	238.237	357.388	180.465	135.483	287.883	299.894	381.6	346.184	320.829	249.691	0.732728	1.494	0.266074	8.20593	8.55768	8.43216	7.89626	8.48135	7.49558	7.08197	8.16934	8.22831	8.57592	8.4354	8.32566	7.964	FALSE
Y38F1A.6	WBGene00012608		12.3118	2.03341e-05	0.000556836	1.66246	2.70114	1.13544	263.627	921.986	117.105	184.569	296.295	204.925	109.427	118.061	340.682	295.565	134.057	237.682	101.431	0.733322	1.43357	0.183252	8.04235	9.8486	6.87166	7.52802	8.21089	7.67895	6.77382	6.88339	8.41228	8.20733	7.0667	7.89289	6.66435	FALSE
ZK355.3	WBGene00022713		11.5835	2.03944e-05	0.000557691	0.11272	0.455496	0.356722	4.37861	0.278689	14.1065	4.20497	2.97005	2.47526	3.97394	9.84422	0.279005	1.80873	3.51283	1.66641	3.91142	-3.14919	-1.13449	-1.48713	2.13047	-1.84327	3.81829	2.0721	1.57049	1.30758	1.99057	3.29928	-1.84164	0.85498	1.81264	0.736747	1.96769	FALSE
Y92H12A.2	WBGene00022358		11.5781	2.0475e-05	0.000559096	0.699186	0.317283	0.422575	11.7201	9.22167	12.954	13.1837	6.95772	13.1946	20.4948	18.8597	9.22465	6.5087	7.95865	7.05054	11.6103	-0.516252	-1.65616	-1.24272	3.55092	3.20503	3.69533	3.72068	2.79861	3.72187	4.35719	4.23724	3.20549	2.70237	2.99252	2.81773	3.53733	FALSE
F57B9.3	WBGene00018997		11.5682	2.06245e-05	0.000562378	0.319103	0.145013	0.817882	6.20795	1.81928	10.2188	7.22308	5.93528	6.30465	13.6788	6.50986	2.01045	1.97469	5.30141	3.99987	6.44485	-1.64791	-2.78574	-0.290036	2.63412	0.863371	3.35316	2.85261	2.56932	2.65642	3.77387	2.70263	1.00752	0.981629	2.40638	1.99995	2.68815	FALSE
C18E3.3	WBGene00015972		11.5252	2.1285e-05	0.000579562	0.399832	0.258659	0.915679	38.6394	20.6954	21.3071	51.5459	28.7891	54.8993	102.863	36.2632	21.9513	26.6179	33.2355	32.6412	29.4711	-1.32253	-1.95088	-0.127087	5.272	4.37124	4.41327	5.68779	4.84745	5.77872	6.68458	5.18043	4.45623	4.73433	5.05465	5.02862	4.88123	FALSE
Y102A5C.1	WBGene00013610	fbxa-206	14.251	2.13952e-05	0.000581738	2.15006	2.3612	1.42822	43.1661	64.9936	38.0752	32.5428	48.4867	26.4456	23.4871	34.1727	56.874	55.4763	48.8039	52.4084	34.3894	1.10438	1.23952	0.514222	5.43183	6.02223	5.25078	5.02427	5.59952	4.72495	4.5538	5.09477	5.8297	5.7938	5.60892	5.71173	5.10389	FALSE
F41H10.7	WBGene00001243	elo-5	11.5055	2.1594e-05	0.00058631	2.09989	5.31834	1.83174	167.57	323.851	178.549	72.5023	146.153	99.447	45.3211	117.347	208.762	241.049	214.967	202.377	141.95	1.07031	2.41098	0.873214	7.38862	8.33919	7.48017	6.17996	7.19133	6.63586	5.50211	6.87464	7.70572	7.91318	7.74797	7.6609	7.14924	FALSE
Y22F5A.6	WBGene00003092	lys-3	11.4903	2.18354e-05	0.000591529	0.260197	0.391179	0.197466	73.0659	11.3636	117.258	120.413	92.3874	88.6931	95.4106	132.954	23.0749	37.2837	26.252	74.8482	41.5139	-1.94232	-1.3541	-2.34033	6.19113	3.50635	6.87354	6.91185	6.52962	6.47075	6.57608	7.05478	4.52825	5.22047	4.71435	6.2259	5.37552	FALSE
T10B10.1	WBGene00000618	col-41	11.4896	2.18479e-05	0.000591529	0.133106	0.106475	0.400702	2.86994	0.356826	3.59787	4.8614	2.133	2.90334	4.33892	5.84445	0.385918	0.460688	2.34037	2.46892	1.60389	-2.90935	-3.23142	-1.3194	1.52102	-1.48671	1.84714	2.28137	1.09289	1.53771	2.11733	2.54707	-1.37363	-1.11814	1.22674	1.30388	0.681576	FALSE
EGAP9.2	WBGene00001506	fut-2	11.4722	2.21285e-05	0.000597595	0.251604	0.751606	0.35405	24.9154	4.25729	15.1715	53.2403	44.2938	44.8115	34.9667	20.6017	11.2702	26.2766	7.30676	21.5996	7.21294	-1.99077	-0.411952	-1.49797	4.63897	2.08993	3.92329	5.73445	5.46903	5.4858	5.12791	4.36469	3.49444	4.71571	2.86923	4.43293	2.85059	FALSE
T25F10.3	WBGene00020806		11.4718	2.21343e-05	0.000597595	0.681988	0.239678	0.464651	44.6114	16.9963	39.6908	64.4732	38.1392	33.9397	88.3434	75.2742	23.1546	21.1841	34.9928	40.7534	46.1319	-0.552182	-2.06083	-1.10578	5.47934	4.08715	5.31073	6.01063	5.2532	5.0849	6.46505	6.23408	4.53323	4.40491	5.12899	5.34885	5.52769	FALSE
C33G8.2	WBGene00016360		13.2743	2.22015e-05	0.00059781	0.799929	0.387304	0.549684	101.685	41.0579	132.941	104.797	69.0566	79.0697	116.85	229.995	63.2591	45.2544	126.361	79.4697	126.364	-0.322057	-1.36846	-0.863325	6.66796	5.35959	7.05464	6.71145	6.10971	6.30505	6.86852	7.84546	5.9832	5.49998	6.98141	6.31233	6.98144	FALSE
B0336.5	WBGene00015145		15.8017	2.22046e-05	0.00059781	1.74304	1.80576	3.30212	11.9289	20.0981	8.99011	8.24788	12.3438	10.3784	8.09736	4.73401	18.1737	14.6012	15.684	8.5831	11.9119	0.801606	0.852609	1.72339	3.5764	4.32899	3.16834	3.04402	3.62572	3.37551	3.01745	2.24306	4.18378	3.86802	3.97122	3.1015	3.57434	FALSE
T19D12.4	WBGene00020579		11.4452	2.25722e-05	0.000606855	0.53363	0.342343	0.514452	185.972	62.5109	246.905	220.337	166.5	199.864	280.435	307.541	106.662	96.0085	158.209	188.722	187.198	-0.906087	-1.54649	-0.95889	7.53895	5.96604	7.94781	7.78357	7.37938	7.64287	8.13152	8.26463	6.7369	6.58509	7.30569	7.56012	7.54842	FALSE
C32B5.15	WBGene00016308		11.4274	2.28695e-05	0.000613985	0.506804	3.95477	1.24292	24.1094	14.4205	6.2928	20.7967	38.4282	47.8012	11.5147	15.1506	24.2276	45.5485	18.8276	27.6973	12.2346	-0.9805	1.98359	0.31373	4.59152	3.85005	2.6537	4.37828	5.26409	5.57897	3.52541	3.9213	4.59858	5.50933	4.23478	4.79167	3.61289	FALSE
Y43F8B.15	WBGene00045415		11.42	2.29942e-05	0.00061647	0.178764	0.080528	0.585901	3.58154	0.0970116	3.88531	5.16864	3.74862	3.26096	8.69807	3.54051	0.584688	0.690543	2.07263	3.01523	4.88031	-2.48387	-3.63437	-0.771272	1.84058	-3.3657	1.95803	2.36978	1.90636	1.7053	3.1207	1.82396	-0.774261	-0.534197	1.05146	1.59227	2.28697	FALSE
F28D1.2	WBGene00009212		12.164	2.32418e-05	0.000622238	0.710574	2.3673	1.77888	941.117	634.804	312.65	1155.4	1490.45	1427.7	729.878	478.244	1014.48	1727.84	850.702	915.584	482.93	-0.492942	1.24324	0.830966	9.87823	9.31017	8.28841	10.1742	10.5415	10.4795	9.51151	8.9016	9.98652	10.7548	9.73251	9.83855	8.91567	FALSE
F57C2.5	WBGene00010197		11.3983	2.3365e-05	0.000624663	1.55909	3.76163	1.24804	25.3826	36.8346	25.3899	17.7371	29.0451	16.7328	10.3926	22.4556	26.0904	39.0665	28.0198	27.9132	21.2874	0.640702	1.91136	0.319663	4.66577	5.20299	4.66618	4.1487	4.86022	4.06461	3.37748	4.489	4.70545	5.28786	4.80837	4.80287	4.41193	FALSE
R07C3.2	WBGene00019918	fbxc-36	11.3837	2.36169e-05	0.000630519	1.21789	3.75059	1.9262	12.2298	21.0664	4.90126	7.01135	15.2399	13.9119	5.5502	6.55107	16.9366	20.8011	12.643	11.3879	9.61239	0.284378	1.90712	0.945754	3.61233	4.39687	2.29315	2.80969	3.92979	3.79824	2.47254	2.71173	4.08207	4.37859	3.66027	3.50944	3.2649	FALSE
F31E8.2	WBGene00004921	snt-1	11.3636	2.39703e-05	0.000639063	0.968837	0.260031	0.325884	7.80196	5.22325	7.88529	4.28534	5.63416	6.35356	10.5623	21.1517	6.15505	2.74761	6.8852	3.81	8.53644	-0.0456746	-1.94325	-1.61757	2.96384	2.38495	2.97916	2.09941	2.4942	2.66756	3.40085	4.4027	2.62177	1.45818	2.7835	1.92979	3.09363	FALSE
T05G5.4	WBGene00011499		11.3581	2.40679e-05	0.000640775	2.50006	4.18396	1.30892	9.6285	11.2158	7.2709	5.86003	14.6668	5.10642	3.81773	8.89854	12.765	15.9632	11.646	9.44502	6.1627	1.32196	2.06487	0.38838	3.26731	3.48747	2.86213	2.55091	3.87448	2.35231	1.93272	3.15357	3.67412	3.99668	3.54176	3.23955	2.62356	FALSE
W02G9.4	WBGene00020954		11.3515	2.41854e-05	0.00064301	2.27217	2.6195	1.57011	60.4229	29.1081	74.6307	44.8059	86.4461	23.2445	28.8509	51.2876	52.8158	75.575	80.527	71.8317	98.6021	1.18407	1.38929	0.650867	5.91702	4.86335	6.2217	5.48562	6.43373	4.53882	4.85054	5.68054	5.7229	6.23984	6.3314	6.16655	6.62355	FALSE
K08H2.3	WBGene00010690		14.3382	2.43087e-05	0.000645393	2.25511	2.07295	2.25025	15.0659	39.6117	8.16666	7.60744	11.8897	11.437	8.67212	5.95858	25.752	18.0147	13.3208	17.1685	12.1577	1.1732	1.05169	1.17009	3.91322	5.30786	3.02975	2.92741	3.57164	3.51564	3.11638	2.57497	4.68662	4.1711	3.73561	4.10169	3.6038	FALSE
T26A5.8	WBGene00020823		14.406	2.44604e-05	0.000648522	1.70183	2.72537	1.08619	111.055	115.778	130.022	81.5787	119.27	73.4917	53.8615	119.745	125.082	146.794	130.084	117.075	100.915	0.767083	1.44645	0.119277	6.79512	6.85521	7.02261	6.35012	6.89809	6.19951	5.75118	6.90382	6.96673	7.19765	7.0233	6.87129	6.657	FALSE
F07A5.3	WBGene00008542	scav-6	14.7283	2.45617e-05	0.000650307	1.5301	2.49375	2.195	22.4343	23.8075	12.2456	19.2525	29.5619	19.0916	14.8063	11.8751	29.2111	36.8858	26.1825	28.0901	16.629	0.613628	1.31832	1.13422	4.48763	4.57334	3.61419	4.26698	4.88567	4.25487	3.88814	3.56987	4.86845	5.20499	4.71053	4.81199	4.05563	FALSE
Y119D3B.7	WBGene00022485	fbxa-63	11.3264	2.46383e-05	0.000651138	0.277111	1.04738	0.608758	17.307	3.26402	17.3031	23.6451	28.2744	22.4793	17.3308	21.7607	6.22671	18.1529	13.258	19.7064	13.7065	-1.85146	0.0667865	-0.716059	4.11328	1.70665	4.11296	4.56347	4.82143	4.49053	4.11527	4.44365	2.63847	4.18213	3.72879	4.30059	3.77679	FALSE
Y51H4A.5	WBGene00013101		11.3251	2.4661e-05	0.000651138	3.18302	7.49353	3.04743	4.37847	1.56282	2.6906	3.01416	5.35785	1.43122	1.45753	2.10717	4.56047	10.9505	6.4205	3.93833	6.14947	1.67039	2.90565	1.60759	2.13043	0.644148	1.42793	1.59176	2.42165	0.517248	0.54353	1.07531	2.18918	3.45293	2.68269	1.97758	2.62046	FALSE
T19C4.5	WBGene00011839		12.6756	2.4909e-05	0.000656783	0.394623	0.397402	0.384689	7.22583	3.57289	5.03674	14.686	7.02487	7.69487	15.5996	6.68358	3.03329	6.18406	2.58309	7.77283	4.08533	-1.34145	-1.33133	-1.37824	2.85316	1.83709	2.33249	3.87637	2.81247	2.9439	3.96344	2.74062	1.60088	2.62855	1.3691	2.95844	2.03045	FALSE
T21E8.1	WBGene00004000	pgp-6	11.2964	2.51901e-05	0.000662416	0.355343	0.706307	0.569326	88.9614	81.2773	56.5541	105.659	105.029	170.453	119.422	89.2529	60.5588	84.3635	50.8098	68.2233	69.7081	-1.49271	-0.501632	-0.812674	6.47511	6.34478	5.82156	6.72327	6.71464	7.41323	6.89993	6.47983	5.92027	6.39855	5.66703	6.09219	6.12325	FALSE
C23H4.1	WBGene00000277	cab-1	15.9979	2.5215e-05	0.000662416	0.352891	0.68124	1.24626	130.403	48.3155	83.2612	187.905	170.67	237.096	198.052	83.3773	83.6476	134.835	103.825	132.334	96.8075	-1.50271	-0.553764	0.317606	7.02683	5.59441	6.37957	7.55386	7.41506	7.88933	7.62974	6.38158	6.38625	7.07505	6.69801	7.04804	6.59705	FALSE
T12G3.6	WBGene00011741		11.2935	2.5244e-05	0.000662416	1.9342	2.34491	2.21135	27.8505	52.0854	21.0405	17.672	27.1754	19.4913	12.6793	18.429	37.7011	29.7461	40.7642	30.0059	25.1444	0.951738	1.22953	1.14493	4.79963	5.70281	4.3951	4.14339	4.76423	4.28476	3.66441	4.2039	5.23653	4.89463	5.34923	4.90717	4.65216	FALSE
F46F11.2	WBGene00000473	cey-2	11.2926	2.52609e-05	0.000662416	2.04783	1.52988	2.47383	280.246	713.5	172.772	144.066	175.921	239.624	167.076	127.639	490.711	255.615	315.758	255.2	248.838	1.0341	0.613419	1.30674	8.13055	9.47877	7.43273	7.17059	7.45878	7.90463	7.38436	6.99593	8.93873	7.99783	8.30268	7.99548	7.95907	FALSE
C33G3.4	WBGene00007904		15.0517	2.5454e-05	0.000666569	0.902943	3.59511	1.22273	22.0803	32.8284	9.27325	16.6991	30.1229	31.0235	11.0332	13.6125	28.0181	39.7163	16.6131	21.5411	11.4053	-0.147292	1.84604	0.290102	4.46469	5.03687	3.21307	4.0617	4.91279	4.95529	3.46377	3.76686	4.80829	5.31166	4.05425	4.42902	3.51163	FALSE
H20E11.3	WBGene00019215		11.2769	2.55562e-05	0.00066827	1.97213	3.0561	4.89558	8.09635	7.51059	7.13198	4.66581	8.49618	3.55773	2.78398	3.71864	7.00562	8.52751	18.2463	9.41225	11.5659	0.979757	1.61169	2.29148	3.01727	2.90893	2.8343	2.22213	3.08681	1.83096	1.47715	1.89478	2.80851	3.09213	4.18953	3.23454	3.53181	FALSE
C30E1.2	WBGene00016251		11.2752	2.55887e-05	0.00066827	0.158955	0.264661	0.366113	3.49833	0.0977482	5.67862	5.59652	2.79094	2.16487	6.87971	5.31276	0.344037	1.81004	1.9581	4.13731	1.8234	-2.65331	-1.91778	-1.44964	1.80667	-3.35479	2.50554	2.48453	1.48075	1.11428	2.78235	2.40946	-1.53936	0.856025	0.969456	2.04869	0.866633	FALSE
C52D10.8	WBGene00004819	skr-13	11.2645	2.57928e-05	0.000672684	2.05808	3.77582	2.08189	27.9751	42.869	15.7849	18.7719	28.5867	16.777	9.76645	25.1996	34.5166	36.8706	52.4547	33.9897	17.9377	1.0413	1.91679	1.05789	4.80607	5.42186	3.98047	4.2305	4.83727	4.06841	3.28783	4.65533	5.10922	5.2044	5.713	5.08703	4.16492	FALSE
F08G5.5	WBGene00008583	ugt-65	11.2603	2.58724e-05	0.000672819	6.34623	4.79847	6.21674	4.80353	6.83669	1.81321	1.87885	2.66823	2.21888	1.71413	1.19014	14.1654	8.20143	7.53771	4.5272	3.91181	2.6659	2.26257	2.63616	2.2641	2.7733	0.85855	0.909852	1.41588	1.14983	0.777479	0.251127	3.8243	3.03588	2.91413	2.17862	1.96784	FALSE
B0350.2	WBGene00006780	unc-44	11.2577	2.59231e-05	0.000672819	0.443293	0.330171	0.822639	291.302	153.685	199.882	343.764	188.538	504.15	560.738	304.083	223.504	185.137	250.201	222.012	294.931	-1.17367	-1.59871	-0.281669	8.18637	7.26383	7.64301	8.42528	7.55871	8.97771	9.13118	8.24832	7.80416	7.53245	7.96694	7.79449	8.20424	FALSE
Y111B2A.2	WBGene00013728		12.5067	2.59422e-05	0.000672819	1.93398	2.43739	1.08681	213.535	232.807	366.49	147.52	187.728	108.462	91.7769	254.308	209.77	223.718	276.379	223.227	205.039	0.951572	1.28534	0.120104	7.73833	7.86299	8.51763	7.20477	7.5525	6.76105	6.52006	7.99044	7.71267	7.80554	8.11051	7.80237	7.67976	FALSE
F11A5.13	WBGene00008679		11.2565	2.59456e-05	0.000672819	0.19455	0.516826	0.28919	7.14938	0.428861	9.77243	10.8031	6.83862	6.38447	7.65923	15.9479	1.24232	3.95677	4.61083	5.74437	6.05693	-2.36179	-0.952249	-1.78991	2.83782	-1.22142	3.28872	3.43337	2.77371	2.67457	2.9372	3.9953	0.313031	1.98432	2.20503	2.52215	2.59859	FALSE
R06F6.9	WBGene00001153	ech-4	15.4546	2.59735e-05	0.000672819	1.56191	2.64504	1.42472	130.422	188.463	126.09	93.2926	156.727	93.4282	62.9669	109.681	145.92	166.498	156.248	145.93	105.92	0.643314	1.40329	0.510676	7.02705	7.55813	6.97831	6.54369	7.29211	6.54579	5.97652	6.77717	7.18904	7.37936	7.28769	7.18913	6.72683	FALSE
T04H1.7	WBGene00011452	ugt-55	11.2403	2.62604e-05	0.000679333	0.452366	0.314777	0.195177	3.50572	2.47967	4.5176	4.52851	1.9828	3.05163	5.86213	5.5967	1.37619	1.83693	1.08388	3.13406	4.18236	-1.14444	-1.6676	-2.35715	1.80971	1.31015	2.17556	2.17904	0.987539	1.60958	2.55142	2.48458	0.460679	0.877298	0.116209	1.64803	2.06432	FALSE
Y105C5B.9	WBGene00013650		12.7431	2.63105e-05	0.000679711	2.02669	3.04745	1.71515	11.7703	12.8251	8.91669	10.3282	10.424	11.3251	5.82517	6.1274	22.9652	17.7351	10.4723	12.2562	9.61556	1.01913	1.6076	0.778331	3.55708	3.6809	3.15651	3.36852	3.38184	3.50145	2.5423	2.61528	4.52137	4.14854	3.3885	3.61544	3.26537	FALSE
R11.1	WBGene00011226		11.2218	2.66225e-05	0.000686847	1.59777	3.31364	1.06541	62.0749	88.4148	50.3659	41.1253	71.1879	43.0463	24.5002	71.0025	68.7803	81.1849	75.6475	69.9662	46.5845	0.676064	1.72842	0.0914125	5.95594	6.46622	5.65438	5.36195	6.15356	5.42782	4.61472	6.1498	6.10392	6.34314	6.24122	6.12859	5.54178	FALSE
R03G5.5	WBGene00019846	gpx-7	11.2069	2.69193e-05	0.000693423	2.69187	4.86489	1.39143	7.07624	22.5366	2.71539	4.31549	7.24633	3.8105	2.18561	3.64489	10.2639	10.6183	5.07332	8.8367	2.91616	1.42861	2.28241	0.476565	2.82298	4.4942	1.44116	2.10953	2.85725	1.92998	1.12804	1.86588	3.35951	3.40848	2.34293	3.14351	1.54407	FALSE
C12D8.11	WBGene00004405	rop-1	18.1406	2.69805e-05	0.000693423	0.79457	0.445209	0.49354	318.89	201.887	427.422	360.435	252.837	269.709	510.466	482.807	214.297	227.298	238.291	304.009	329.916	-0.331753	-1.16745	-1.01876	8.31692	7.6574	8.73952	8.4936	7.98206	8.07526	8.99567	8.9153	7.74346	7.82844	7.89658	8.24797	8.36595	FALSE
Y71F9AL.7	WBGene00022112		11.2035	2.6986e-05	0.000693423	0.501534	3.10818	1.85862	16.4864	12.74	5.82996	12.7255	29.481	33.9476	9.30428	6.38152	17.0242	28.9187	11.8524	19.0401	8.85135	-0.995581	1.63607	0.894234	4.04321	3.67129	2.54349	3.66965	4.88171	5.08524	3.21789	2.6739	4.08951	4.85393	3.56711	4.25097	3.1459	FALSE
Y54G11A.4	WBGene00013215		11.2002	2.70532e-05	0.000694221	0.250264	1.23491	0.822143	101.496	5.34325	54.1682	171.426	228.955	145.055	114.259	58.2366	36.3089	141.11	47.8838	132.26	35.378	-1.99847	0.3044	-0.282539	6.66528	2.41772	5.75937	7.42144	7.83892	7.18046	6.83616	5.86385	5.18225	7.14067	5.58146	7.04724	5.14478	FALSE
C24F3.6	WBGene00000698	col-124	11.1938	2.7183e-05	0.000696093	2.34253	2.27927	1.3358	331.466	1860.15	141.179	185.556	261.788	150.151	122.103	98.6902	351.742	278.307	131.829	289.999	108.654	1.22807	1.18857	0.4177	8.37272	10.8612	7.14138	7.53571	8.03226	7.23027	6.93196	6.62483	8.45837	8.12053	7.04253	8.17991	6.76359	FALSE
T25G3.2	WBGene00000496	chs-1	17.022	2.72261e-05	0.000696093	2.19394	1.78608	1.71002	147.988	306.125	103.027	86.916	117.419	118.203	91.5623	94.1482	259.308	163.622	161.091	139.634	132.398	1.13352	0.836794	0.774013	7.20934	8.25798	6.68688	6.44155	6.87552	6.88513	6.51668	6.55686	8.01853	7.35422	7.33173	7.1255	7.04873	FALSE
C54G6.1	WBGene00016930	madf-6	11.1912	2.72351e-05	0.000696093	1.81758	3.10566	1.31176	32.8051	32.0561	42.1365	22.4813	39.5136	18.4256	14.8134	34.113	33.4952	45.9961	44.7559	34.1044	24.6822	0.862017	1.6349	0.391499	5.03585	5.00253	5.397	4.49065	5.30428	4.20364	3.88883	5.09225	5.06588	5.52344	5.48401	5.09189	4.6254	FALSE
F21H7.12	WBGene00009033		11.1887	2.72852e-05	0.000696446	0.378236	0.752182	0.399562	20.4036	1.43723	40.0372	23.7667	19.3642	12.5311	15.8487	46.0613	4.73823	11.9063	18.3985	19.4411	25.6944	-1.40264	-0.410847	-1.32351	4.35075	0.523295	5.32327	4.57087	4.27532	3.64744	3.98629	5.52548	2.24435	3.57365	4.20152	4.28103	4.68338	FALSE
F49E8.4	WBGene00000392	cdd-2	11.1857	2.73456e-05	0.000697059	1.83056	3.2821	1.62007	25.3535	41.8923	26.2831	14.5288	29.2372	16.0592	9.55031	20.1598	29.3985	31.3489	32.6709	29.4215	19.5818	0.872288	1.71462	0.696054	4.66411	5.38861	4.71606	3.86084	4.86973	4.00533	3.25555	4.33341	4.87767	4.97034	5.02993	4.8788	4.29144	FALSE
T07C4.6	WBGene00006546	tbx-9	14.1824	2.78945e-05	0.000710105	2.50316	2.49075	1.71001	12.5801	23.0738	9.69001	6.92356	15.4083	6.93887	5.82903	9.35719	17.3642	14.5026	16.0213	13.5942	10.5977	1.32375	1.31658	0.774002	3.65307	4.52818	3.2765	2.79151	3.94563	2.7947	2.54325	3.22607	4.11804	3.85824	4.00192	3.76492	3.40568	FALSE
F39G3.4	WBGene00018209		11.1486	2.81109e-05	0.000713672	0.165348	0.263102	0.230449	4.31647	0.282534	10.312	7.32488	3.28933	2.42724	3.62483	10.071	0.401411	0.953707	2.32102	3.30873	4.36023	-2.59643	-1.92631	-2.11748	2.10985	-1.8235	3.36625	2.87281	1.71779	1.27932	1.85792	3.33214	-1.31685	-0.0683813	1.21476	1.72628	2.12441	FALSE
R53.1	WBGene00011271	flad-1	11.1471	2.81428e-05	0.000713672	1.45168	3.23481	1.31263	152.778	137.249	199.317	100.391	178.103	100.625	69.1852	150.464	146.076	223.799	197.503	148.746	130.244	0.537728	1.69368	0.392458	7.2553	7.10065	7.63892	6.64948	7.47657	6.65284	6.11239	7.23328	7.19058	7.80606	7.62573	7.21671	7.02508	FALSE
B0496.3	WBGene00006814	unc-82	11.1469	2.81463e-05	0.000713672	0.506399	0.341752	0.480988	36.4267	18.2963	33.0955	53.005	28.836	57.5507	64.8491	37.1863	29.156	22.1564	17.8866	31.2333	32.8986	-0.981654	-1.54898	-1.05593	5.18692	4.19348	5.04856	5.72806	4.8498	5.84676	6.01901	5.2167	4.86572	4.46965	4.16081	4.96501	5.03995	FALSE
B0495.10	WBGene00007044	cpna-5	11.1444	2.81986e-05	0.000714055	0.34956	0.355603	0.428574	9.87352	1.94817	8.60615	14.4916	7.8378	16.3421	20.5966	11.2851	5.712	7.32192	4.83531	8.36527	8.01889	-1.51639	-1.49166	-1.22238	3.30356	0.96212	3.10537	3.85715	2.97045	4.03052	4.36434	3.49634	2.514	2.87222	2.27361	3.06441	3.0034	FALSE
C07D10.5	WBGene00015569		11.1387	2.83192e-05	0.000716162	0.538444	1.42739	3.29477	50.4037	43.4999	12.9573	43.4465	52.9479	121.44	47.1671	14.4294	65.3897	67.3215	47.5358	49.1277	32.7251	-0.893131	0.513377	1.72018	5.65546	5.44294	3.6957	5.44117	5.7265	6.92411	5.55971	3.85093	6.03099	6.073	5.57094	5.61847	5.03233	FALSE
F21C10.3	WBGene00017653		11.1261	2.85872e-05	0.000721988	0.379666	0.358094	0.493972	14.3768	4.47965	18.2446	20.2447	18.3431	16.3749	15.7868	22.1142	6.21714	5.65316	10.9214	13.0356	17.1058	-1.3972	-1.48159	-1.0175	3.84567	2.16339	4.1894	4.33948	4.19717	4.03342	3.98064	4.4669	2.63625	2.49906	3.44909	3.70439	4.09641	FALSE
F47A4.5	WBGene00009801		11.1174	2.87728e-05	0.000725717	0.615233	0.291093	0.677841	60.3245	36.5704	51.7552	82.5416	38.87	71.8781	107.356	81.0857	44.2229	31.243	54.9691	50.8789	62.9941	-0.700796	-1.78045	-0.560981	5.91467	5.19261	5.69363	6.36705	5.28058	6.16748	6.74626	6.34138	5.46672	4.96546	5.78055	5.669	5.97715	FALSE
F22E5.9	WBGene00017708		12.4674	2.9067e-05	0.00073139	1.82593	2.64868	1.39429	43.0983	40.7411	48.9683	26.5899	52.8491	23.7386	20.7685	43.0482	43.3589	55.0096	60.033	50.9681	43.5337	0.868628	1.40528	0.479533	5.42956	5.34841	5.61378	4.73281	5.72381	4.56916	4.37632	5.42788	5.43826	5.78161	5.90768	5.67152	5.44406	FALSE
C07G3.9	WBGene00015577	ugt-64	11.1034	2.9074e-05	0.00073139	1.81012	2.80604	1.59294	24.3812	34.2754	25.5887	17.9546	25.5128	13.9203	12.0221	18.8486	25.2071	33.6838	30.0263	28.2904	21.936	0.856089	1.48853	0.671695	4.6077	5.0991	4.67744	4.16628	4.67315	3.79912	3.58762	4.23638	4.65576	5.07398	4.90816	4.82224	4.45523	FALSE
M88.1	WBGene00010904	ugt-62	11.0886	2.93968e-05	0.000737919	3.5859	2.38848	1.51951	16.9604	22.5925	17.2379	7.61102	19.0786	8.45088	7.23691	8.8633	30.3046	17.2873	13.4593	25.0409	22.399	1.84233	1.25609	0.603607	4.0841	4.49777	4.10751	2.92809	4.25388	3.0791	2.85537	3.14784	4.92146	4.11164	3.75053	4.64621	4.48536	FALSE
T04B8.3	WBGene00020205	arrd-1	11.088	2.94105e-05	0.000737919	1.20752	3.11641	2.79888	15.7248	20.2196	7.32855	8.38418	19.6725	11.6712	7.83939	11.2156	14.093	24.4304	31.3897	13.3569	16.622	0.272046	1.63989	1.48485	3.97497	4.33768	2.87353	3.06767	4.29811	3.54489	2.97074	3.48744	3.81691	4.61061	4.97222	3.73952	4.05502	FALSE
F56D3.1	WBGene00018969		11.0817	2.95495e-05	0.000740438	0.394578	0.206193	0.471548	6.17259	2.47344	6.88867	6.47456	2.80887	5.60821	6.34274	15.2999	2.2137	1.30659	7.1912	2.78268	10.1526	-1.34162	-2.27794	-1.08452	2.62588	1.30652	2.78423	2.69478	1.48999	2.48754	2.66511	3.93545	1.14646	0.385807	2.84623	1.47648	3.34378	FALSE
F23B2.6	WBGene00000121	aly-2	12.7856	2.9672e-05	0.000742535	1.74492	2.39201	1.41777	367.229	491.453	423.613	252.524	413.442	232.042	191.826	333.102	404.904	458.855	472.27	374.734	305.358	0.803157	1.25823	0.503619	8.52054	8.94091	8.7266	7.98028	8.69154	7.85824	7.58365	8.37982	8.66143	8.84189	8.88347	8.54972	8.25436	FALSE
Y37D8A.14	WBGene00012553	cco-2	11.0597	3.00389e-05	0.000750739	1.5087	2.68087	1.39575	698.222	986.406	686.343	518.614	882.805	481.73	346.707	578.038	726.784	929.468	806.792	784.134	502.55	0.593301	1.4227	0.481042	9.44754	9.94604	9.42279	9.01852	9.78595	8.91208	8.43757	9.17502	9.50538	9.86026	9.65605	9.61496	8.97312	FALSE
C03H5.1	WBGene00015403	clec-10	11.046	3.03481e-05	0.000757478	1.23397	1.1937	0.227627	13.3403	23.3271	18.8354	8.39316	8.75709	11.0593	7.92893	28.3226	13.6365	9.43989	6.44849	9.27877	12.398	0.303306	0.255443	-2.13525	3.73772	4.54393	4.23538	3.06921	3.13045	3.46718	2.98713	4.82388	3.7694	3.23877	2.68896	3.21393	3.63204	FALSE
H12D21.7	WBGene00010383	mpst-3	11.0288	3.07415e-05	0.0007663	1.74163	3.29137	1.57644	35.1907	30.8001	41.9832	23.5037	35.8483	25.0284	14.153	30.9034	43.5901	46.5822	48.7176	40.4113	35.1464	0.800439	1.71869	0.656673	5.13712	4.94486	5.39174	4.55482	5.16383	4.64549	3.82303	4.9497	5.44593	5.54171	5.60637	5.33669	5.13531	FALSE
F13E9.11	WBGene00008760		11.0209	3.09228e-05	0.000769816	0.34681	0.397627	0.771011	25.4418	11.7944	13.1313	40.8098	24.8369	47.4534	45.4621	19.03	16.4563	18.0763	14.6751	22.5188	22.9637	-1.52778	-1.33051	-0.375176	4.66913	3.56003	3.71494	5.35084	4.63441	5.56844	5.50659	4.2502	4.04057	4.17603	3.8753	4.49306	4.52129	FALSE
C24A3.6	WBGene00006672	twk-18	11.0092	3.11955e-05	0.000775599	0.547986	0.251033	1.40633	16.4956	23.6921	8.00704	18.7611	13.0907	24.0105	29.6084	7.98168	13.1561	7.43804	11.2199	18.3564	14.3602	-0.867789	-1.99405	0.49194	4.04401	4.56634	3.00127	4.22967	3.71047	4.5856	4.88794	2.99669	3.71766	2.89492	3.48799	4.19821	3.844	FALSE
F48E8.1	WBGene00003055	lon-1	13.0133	3.13028e-05	0.000777257	0.476008	0.481843	0.669305	123.575	87.7514	118.562	117.659	106.187	162.19	144.708	220.816	77.2009	69.6997	147.733	90.2765	134.207	-1.07094	-1.05336	-0.579264	6.94925	6.45535	6.88949	6.87846	6.73046	7.34154	7.177	7.7867	6.27055	6.12308	7.20684	6.49628	7.06832	FALSE
H27M09.3	WBGene00019247	syp-4	17.2007	3.14878e-05	0.000780841	2.00359	1.97871	1.75968	87.8535	133.211	86.8862	56.4384	86.6287	59.3548	48.418	63.8766	118.969	95.815	112.496	94.0836	95.7868	1.00258	0.984559	0.815315	6.45703	7.05757	6.44106	5.81861	6.43677	5.89129	5.59747	5.99722	6.89445	6.58218	6.81373	6.55587	6.58176	FALSE
K06A4.7	WBGene00010597		11.3621	3.16984e-05	0.000785048	1.7292	2.4108	1.36527	615.446	511.906	677.226	505.004	750.302	389.935	290.396	612.676	674.281	700.081	836.476	802.813	589.936	0.790108	1.26951	0.449182	9.26549	8.99973	9.40349	8.98015	9.55133	8.60709	8.18188	9.25898	9.39721	9.45138	9.70818	9.64892	9.20442	FALSE
Y39A3CL.1	WBGene00021440		12.0542	3.22466e-05	0.000797165	1.79157	2.41489	1.47174	94.6279	106.644	88.6186	72.9293	110.283	62.0777	50.0443	86.0852	111.218	120.822	126.692	111.387	85.3726	0.841224	1.27196	0.557527	6.56419	6.73666	6.46954	6.18843	6.78507	5.956	5.64514	6.42769	6.79725	6.91674	6.98518	6.79944	6.4157	FALSE
H27M09.4	WBGene00001075	dpy-14	10.9635	3.22829e-05	0.000797165	0.556611	2.53024	1.99903	596.429	201.331	101.574	913.473	1262.79	1229.08	411.527	131.726	684.124	1041.28	263.329	625.802	143.717	-0.84526	1.33928	0.999302	9.22021	7.65342	6.66639	9.83522	10.3024	10.2634	8.68484	7.04139	9.41811	10.0241	8.04072	9.28956	7.16709	FALSE
ZC239.6	WBGene00022569		10.9623	3.23125e-05	0.000797165	0.268802	0.194398	1.25159	5.50681	0.390227	5.66002	6.90176	3.53399	8.43906	13.7372	4.14642	2.26481	2.66558	5.19095	3.13805	6.34441	-1.89538	-2.36291	0.323757	2.46122	-1.35761	2.50081	2.78696	1.8213	3.07708	3.78001	2.05187	1.17939	1.41445	2.376	1.64987	2.66549	FALSE
Y57E12AL.6	WBGene00021959		13.3649	3.28274e-05	0.000808829	1.77584	2.53931	0.955985	269.061	370.296	317.062	186.079	285.541	171.768	130.075	318.815	305.035	330.295	304.799	274.785	211.301	0.828502	1.34443	-0.0649398	8.07179	8.53254	8.30862	7.53977	8.15755	7.42432	7.02319	8.31658	8.25283	8.36761	8.25171	8.10216	7.72316	FALSE
C47E8.11	WBGene00044180		10.9319	3.30585e-05	0.000813476	0.749618	0.0943291	0.842286	4.34326	0.314321	5.40504	9.55478	1.98605	0.859299	11.8	5.18815	0.642334	1.11241	4.37027	4.81504	2.52984	-0.415773	-3.40615	-0.247618	2.11878	-1.66969	2.4343	3.25622	0.989901	-0.218768	3.56071	2.37522	-0.638604	0.15369	2.12772	2.26755	1.33905	FALSE
B0391.6	WBGene00007163	fbxa-154	10.9164	3.34448e-05	0.000821928	0.247218	2.62495	0.636462	10.5892	0.144468	8.84766	14.1043	22.56	12.891	9.24276	8.17311	3.18578	24.2596	5.20365	9.98565	2.97871	-2.01614	1.39229	-0.651854	3.40452	-2.79118	3.1453	3.81807	4.4957	3.68829	3.20832	3.03089	1.67165	4.60048	2.37952	3.31986	1.57469	FALSE
C50B8.2	WBGene00000250	bir-2	14.0488	3.35292e-05	0.000822945	2.13317	2.11955	1.33517	142.289	190.269	147.916	101.712	119.16	91.8483	76.8778	145.251	195.942	162.957	193.898	136.971	133.124	1.093	1.08376	0.417028	7.15268	7.5719	7.20863	6.66835	6.89676	6.52118	6.26449	7.18241	7.61428	7.34835	7.59916	7.09773	7.05663	FALSE
F16H6.1	WBGene00008891	clec-42	8.40143	3.35961e-05	0.000823535	0.0113838	0.132767	0.113531	1.62582	0.0558195	1.70185	2.11286	0.768804	0.998089	1.98506	4.93424	0.0114608	0.266327	0.562732	1.61074	1.71854	-6.45688	-2.91303	-3.13884	0.701164	-4.16309	0.767105	1.0792	-0.379313	-0.00275945	0.989181	2.30283	-6.44715	-1.90873	-0.829479	0.687725	0.781181	FALSE
M01G12.14	WBGene00010825		10.9078	3.36617e-05	0.000824089	1.30548	0.224249	0.293589	3.93395	1.17438	7.16591	5.13877	2.15689	1.4328	7.10448	8.1599	1.87388	1.58886	2.40816	2.72827	3.42139	0.384578	-2.15682	-1.76813	1.97598	0.231897	2.84115	2.36142	1.10895	0.51884	2.82873	3.02855	0.90603	0.667996	1.26793	1.44799	1.77458	FALSE
Y20C6A.2	WBGene00012492	fbxb-7	10.8852	3.42386e-05	0.000837141	1.58554	3.30674	1.70889	22.4286	25.723	14.3026	22.5338	31.9863	17.1044	11.1244	13.0427	27.1191	36.7853	22.2827	25.7882	17.3371	0.664974	1.72541	0.773058	4.48727	4.68498	3.83821	4.49402	4.99938	4.0963	3.47565	3.70517	4.76124	5.20106	4.47785	4.68864	4.11579	FALSE
Y44A6B.2	WBGene00012847	srxa-15	8.3784	3.43999e-05	0.000840015	0.348598	0.152665	0.0455567	2.16708	0.0114606	5.61004	2.44257	1.08651	0.588498	1.56803	5.80276	0.205669	0.239766	0.264939	2.67134	2.52984	-1.52036	-2.71156	-4.45619	1.11575	-6.44717	2.48801	1.2884	0.119707	-0.764892	0.648949	2.53674	-2.28161	-2.0603	-1.91627	1.41756	1.33905	FALSE
Y16E11A.2	WBGene00021194		10.872	3.45815e-05	0.000842409	0.602472	0.305551	0.299461	7.29861	1.59557	20.0906	8.46945	4.20563	3.90926	10.8658	12.2915	2.3535	3.33149	3.67743	4.71857	8.503	-0.731033	-1.71052	-1.73956	2.86762	0.674068	4.32845	3.08227	2.07232	1.9669	3.44172	3.61958	1.23481	1.73617	1.8787	2.23835	3.08797	FALSE
ZK909.3	WBGene00014148		10.8718	3.45858e-05	0.000842409	0.566409	0.395813	0.435859	73.537	30.1962	70.0065	93.4084	62.0974	86.482	111.791	110.043	48.9879	44.2346	47.9647	64.632	101.689	-0.820084	-1.33711	-1.19807	6.2004	4.91629	6.12942	6.54548	5.95646	6.43433	6.80466	6.78192	5.61435	5.4671	5.5839	6.01418	6.66803	FALSE
R07E5.2	WBGene00011110	prdx-3	12.0803	3.47753e-05	0.00084595	1.73115	2.34391	1.46711	377.402	509.541	480.852	229.384	421.426	229.633	179.245	349.974	397.536	420.144	513.453	392.074	318.851	0.791735	1.22891	0.552978	8.55996	8.99305	8.90945	7.84162	8.71913	7.84319	7.48579	8.45111	8.63494	8.71474	9.00409	8.61498	8.31674	FALSE
ZK131.7	WBGene00001887	his-13	10.8468	3.52431e-05	0.000855863	0.602292	0.964426	2.99919	37.912	26.0184	18.4399	40.9097	39.7956	70.6135	55.184	11.9001	42.5253	53.2513	35.6912	32.0999	25.8008	-0.731465	-0.0522583	1.58457	5.24458	4.70146	4.20476	5.35437	5.31454	6.14187	5.78618	3.5729	5.41025	5.73475	5.15749	5.0045	4.68934	FALSE
T14E8.4	WBGene00043981		10.8412	3.5392e-05	0.000855863	0.300683	0.251783	0.41187	10.4891	0.516756	13.3736	16.0445	13.6572	9.66112	20.5655	18.2924	2.89383	5.21139	7.56749	7.20228	7.48254	-1.73368	-1.98975	-1.27974	3.39082	-0.952446	3.74131	4.004	3.77159	3.27219	4.36215	4.19318	1.53298	2.38167	2.91981	2.84845	2.90353	FALSE
C55A6.1	WBGene00008330		10.8412	3.53935e-05	0.000855863	1.80316	2.94714	1.22011	56.2091	70.0635	74.3103	36.4515	58.1553	31.8502	23.9515	56.9619	57.4351	70.5745	69.5083	59.3103	55.1095	0.850527	1.55932	0.287006	5.81273	6.13059	6.21549	5.18791	5.86184	4.99323	4.58204	5.83193	5.84386	6.14107	6.11911	5.89021	5.78423	FALSE
R09F10.8	WBGene00019989		14.7573	3.54062e-05	0.000855863	2.11552	2.16204	1.76359	30.9657	76.4141	17.8746	15.439	28.9734	20.4455	17.3054	21.2526	43.2546	37.5147	37.5701	30.7329	22.2865	1.08101	1.11239	0.818516	4.9526	6.25577	4.15984	3.94851	4.85666	4.35371	4.11315	4.40957	5.43478	5.22938	5.23151	4.94171	4.4781	FALSE
ZK131.3	WBGene00001883	his-9	10.8405	3.54125e-05	0.000855863	0.602185	0.964216	2.99924	37.9203	26.0175	18.4407	40.9469	39.7356	70.6232	55.2426	11.9001	42.5237	53.2963	35.6916	32.1	25.8011	-0.73172	-0.0525723	1.58459	5.2449	4.70141	4.20482	5.35568	5.31236	6.14207	5.78771	3.5729	5.4102	5.73596	5.15751	5.0045	4.68936	FALSE
B0041.8	WBGene00015011		10.839	3.54507e-05	0.000855863	1.77535	2.31983	1.63542	92.6757	130.053	70.5006	58.365	95.7563	80.0854	50.307	74.4982	142.18	116.747	121.88	93.5948	76.3448	0.828107	1.21402	0.709665	6.53412	7.02296	6.13956	5.86703	6.5813	6.32347	5.65269	6.21913	7.15158	6.86724	6.92931	6.54836	6.25446	FALSE
Y34B4A.6	WBGene00021322		10.8198	3.5968e-05	0.000867259	1.65703	1.56227	3.10044	64.4475	78.0764	38.2216	52.2415	57.59	50.5085	52.2109	32.4334	83.694	81.5673	100.558	67.1808	71.4318	0.728599	0.643639	1.63247	6.01005	6.28681	5.25632	5.70713	5.84775	5.65845	5.70628	5.01941	6.38705	6.34992	6.65188	6.06998	6.15849	FALSE
K08D10.14	WBGene00219216		10.813	3.61531e-05	0.000870625	0.724574	0.436272	0.320548	33.9288	6.98988	72.9441	37.6218	27.0694	12.4528	30.349	92.6468	9.02523	13.2418	29.6944	27.1972	38.8219	-0.464795	-1.1967	-1.64139	5.08444	2.80527	6.18872	5.2335	4.75859	3.6384	4.92358	6.53367	3.17396	3.72703	4.89212	4.76539	5.2788	FALSE
T24A6.7	WBGene00020747		10.8054	3.63626e-05	0.000874573	0.235748	0.573448	0.495084	14.0103	0.622964	15.2016	18.9107	12.0888	13.9528	22.9581	21.5294	3.29227	13.1582	10.6598	10.7355	20.6332	-2.08468	-0.802265	-1.01425	3.80842	-0.68278	3.92615	4.24113	3.59559	3.80248	4.52093	4.42824	1.71908	3.71789	3.4141	3.42432	4.3669	FALSE
ZK637.11	WBGene00000388	cdc-25.3	14.6553	3.65737e-05	0.000878547	2.0988	2.69364	1.65206	15.1205	27.2286	10.2969	8.73435	20.2454	10.236	6.56505	10.7573	21.5087	17.7206	17.83	14.4274	14.3348	1.06957	1.42956	0.724265	3.91843	4.76705	3.36414	3.1267	4.33952	3.35558	2.71481	3.42724	4.42685	4.14736	4.15624	3.85074	3.84145	FALSE
B0331.2	WBGene00007141	pitr-4	10.7776	3.71357e-05	0.000890932	0.687543	0.332129	0.201239	5.51344	0.0965111	15.8061	3.54478	1.66528	0.564193	4.24291	15.8604	0.39065	1.41266	3.19923	3.04363	12.068	-0.540477	-1.59019	-2.31302	2.46295	-3.37316	3.98241	1.8257	0.735764	-0.825738	2.08505	3.98736	-1.35605	0.498415	1.67772	1.6058	3.59312	FALSE
ZK84.7	WBGene00002103	ins-20	10.7752	3.72017e-05	0.000891399	0.179491	0.408724	0.0883752	4.12352	0.100731	16.8002	2.01881	1.47876	0.47023	2.39952	16.7641	0.0842122	0.974608	1.48164	2.32349	1.62682	-2.47802	-1.2908	-3.50021	2.04388	-3.31142	4.07041	1.0135	0.564383	-1.08856	1.26275	4.06731	-3.56983	-0.0371059	0.567192	1.21629	0.702053	FALSE
Y11D7A.10	WBGene00012434		10.773	3.72646e-05	0.000891791	1.6044	2.60284	1.37948	130.414	133.762	155.324	86.6455	150.78	91.5223	61.448	120.395	146.84	159.963	166.09	154.084	133.922	0.682035	1.38009	0.46412	7.02695	7.06353	7.27914	6.43705	7.23631	6.51605	5.9413	6.91163	7.1981	7.3216	7.37582	7.26757	7.06524	FALSE
D2030.7	WBGene00008417		17.341	3.75449e-05	0.000897379	1.85206	2.35366	1.41776	109.825	143.911	114.988	69.1129	113.272	74.2368	58.3339	97.0464	137.513	137.324	137.681	119.912	109.632	0.889127	1.23491	0.503611	6.77907	7.16903	6.84534	6.11088	6.82365	6.21406	5.86626	6.6006	7.10342	7.10144	7.10519	6.90583	6.77652	FALSE
4R79.2	WBGene00007067		10.7602	3.76268e-05	0.000898218	0.244528	0.923029	0.44987	7.88989	1.13718	9.38634	11.1866	11.7213	9.50973	8.74035	11.6493	2.3319	8.03611	5.24353	5.88065	7.25853	-2.03193	-0.115551	-1.15242	2.98	0.185463	3.23056	3.4837	3.55106	3.2494	3.12769	3.54217	1.22151	3.0065	2.39054	2.55598	2.85968	FALSE
K08E7.7	WBGene00000841	cul-6	10.7553	3.77669e-05	0.000900439	0.444679	0.669917	0.476482	49.4299	12.9214	62.7032	71.549	59.6522	47.416	63.2903	80.8794	21.0784	42.3894	38.5212	42.5423	45.0912	-1.16916	-0.577947	-1.06951	5.62731	3.69169	5.97047	6.16086	5.8985	5.5673	5.98391	6.3377	4.3977	5.40563	5.26758	5.41083	5.49478	FALSE
ZK1005.1	WBGene00004053	pme-5	10.7488	3.79513e-05	0.000903712	0.472189	0.41766	1.30141	79.197	50.9951	38.5055	106.694	77.3492	151.791	159.793	45.18	71.6598	66.747	58.8135	60.1711	51.2216	-1.08256	-1.2596	0.380081	6.30737	5.67229	5.26699	6.73734	6.27331	7.24595	7.32006	5.49761	6.16309	6.06063	5.87808	5.911	5.67868	FALSE
C17H1.9	WBGene00007662		10.7437	3.81e-05	0.000906129	0.150013	0.33162	0.834742	8.10491	0.513118	4.43086	12.6754	10.9278	27.3966	13.2837	3.66601	4.0977	4.43033	3.0443	7.77815	1.62112	-2.73684	-1.5924	-0.260598	3.0188	-0.962639	2.14759	3.66396	3.44993	4.77593	3.73159	1.87421	2.03481	2.14741	1.60611	2.95943	0.696993	FALSE
Y18D10A.16	WBGene00012483		10.7324	3.84259e-05	0.000912746	1.68124	2.71953	1.14914	115.03	133.729	130.986	80.1715	133.643	72.9677	55.0688	119.925	122.68	149.775	137.809	135.073	86.8815	0.749524	1.44336	0.200558	6.84586	7.06317	7.03327	6.32502	7.06224	6.18919	5.78316	6.90599	6.93876	7.22666	7.10653	7.07759	6.44098	FALSE
F09C8.2	WBGene00008622		10.7282	3.85479e-05	0.000914166	0.448428	0.337663	0.918746	52.2108	31.6245	39.9965	72.0393	41.4582	74.383	96.1317	49.2852	33.3567	32.4601	45.286	51.1923	45.1121	-1.15705	-1.56634	-0.122263	5.70628	4.98297	5.3218	6.17071	5.37359	6.2169	6.58694	5.62308	5.0599	5.0206	5.50099	5.67785	5.49544	FALSE
ZK131.2	WBGene00001899	his-25	10.7271	3.8581e-05	0.000914166	0.604794	0.938567	2.98275	39.1832	27.2935	21.0652	41.4833	39.8962	71.7842	57.423	12.8547	43.4092	53.9256	38.3294	32.4222	27.5862	-0.725485	-0.0914686	1.57664	5.29216	4.77049	4.39679	5.37446	5.31818	6.16559	5.84356	3.68423	5.43993	5.7529	5.26038	5.01891	4.78587	FALSE
F14D2.11	WBGene00017459		10.7111	3.90509e-05	0.000924157	2.30756	2.76212	0.975398	18.8589	17.8088	26.4631	10.6635	20.4289	8.05498	8.95177	25.3276	18.5995	24.7011	24.7099	19.0492	14.967	1.20637	1.46577	-0.0359377	4.23717	4.15452	4.72591	3.41461	4.35254	3.00988	3.16217	4.66264	4.21719	4.6265	4.62701	4.25166	3.90371	FALSE
M05B5.2	WBGene00010870		10.6995	3.93974e-05	0.000931208	0.421297	0.228825	0.694522	14.0809	4.97651	6.24434	21.9158	12.7875	24.9636	24.701	11.0762	10.5366	5.61999	7.72609	14.2546	13.9803	-1.24709	-2.12768	-0.525908	3.81567	2.31513	2.64255	4.4539	3.67666	4.64175	4.6265	3.46939	3.39733	2.49057	2.94974	3.83335	3.80533	FALSE
F53A3.2	WBGene00018721	polh-1	13.7633	3.956e-05	0.000933897	1.68258	2.805	1.24535	44.5765	64.3707	48.3502	33.0129	41.2522	32.7975	20.9359	41.3627	55.1769	58.6419	51.5627	47.9261	38.0687	0.750671	1.488	0.316555	5.47821	6.00833	5.59545	5.04496	5.3664	5.03551	4.38791	5.37026	5.78599	5.87386	5.68826	5.58274	5.25053	FALSE
Y66D12A.6	WBGene00013432		10.6869	3.97753e-05	0.000937827	2.30781	2.71316	2.44644	17.4429	22.0779	13.7933	12.8726	20.5547	9.35964	7.3172	11.1635	21.598	19.8632	27.3113	24.792	16.478	1.20652	1.43997	1.29069	4.12457	4.46453	3.7859	3.68623	4.3614	3.22645	2.87129	3.48072	4.43283	4.31202	4.77143	4.6318	4.04247	FALSE
W03C9.2	WBGene00012220		12.9356	3.98608e-05	0.000938688	1.68836	2.61623	1.75103	26.7699	38.0848	27.2715	18.2834	22.2637	19.9049	14.5932	20.0622	33.6233	38.0906	35.0913	28.1554	24.0296	0.755621	1.38749	0.808208	4.74254	5.25114	4.76932	4.19246	4.47662	4.31505	3.86722	4.32641	5.07139	5.25136	5.13304	4.81534	4.58674	FALSE
Y75B12B.2	WBGene00000883	cyn-7	10.6809	3.99583e-05	0.00093983	1.77171	2.51751	1.31558	4565.69	5452.39	5432.87	3827.4	5340.18	2402.09	2187.04	4642.59	4255.81	5505.88	6107.71	5391.24	3952.51	0.825142	1.33199	0.395701	12.1566	12.4127	12.4075	11.9021	12.3827	11.2301	11.0948	12.1807	12.0552	12.4268	12.5764	12.3964	11.9486	FALSE
C03E10.5	WBGene00007282	clec-223	10.6681	4.03479e-05	0.000947533	2.03035	1.44302	3.27438	7768.14	20934.4	935.642	4128.32	5647.54	11951.1	5806.81	909.506	24265	8379.18	2978.13	5648.58	1596.52	1.02173	0.529095	1.71122	12.9234	14.3536	9.86981	12.0113	12.4634	13.5449	12.5035	9.82894	14.5666	13.0326	11.5402	12.4637	10.6407	FALSE
F26H9.5	WBGene00009177		15.7889	4.03847e-05	0.000947533	1.58735	2.31229	1.7405	109.361	133.174	104.07	81.606	125.496	79.6193	60.6712	85.1775	126.428	140.288	148.308	112.867	110.936	0.666618	1.20932	0.799505	6.77296	7.05717	6.70141	6.3506	6.9715	6.31505	5.92294	6.4124	6.98217	7.13225	7.21245	6.81848	6.79359	FALSE
Y54G2A.9	WBGene00021874	clec-81	10.6643	4.04638e-05	0.000947967	1.47054	3.24703	1.69994	70.0662	23.4967	90.5082	46.6169	67.0694	26.4888	26.3706	89.7882	38.9512	85.6441	152.626	70.2122	114.338	0.556349	1.69912	0.765483	6.13065	4.55439	6.49998	5.54278	6.06758	4.72731	4.72086	6.48845	5.2836	6.42028	7.25386	6.13365	6.83716	FALSE
C23G10.6	WBGene00016013		10.6631	4.05021e-05	0.000947967	2.32078	2.17883	2.34761	20.2576	0.711521	36.3267	14.5686	32.8078	2.65896	9.00765	20.184	6.16709	19.6343	47.3766	22.8915	28.321	1.21461	1.12355	1.23119	4.34039	-0.491022	5.18296	3.86479	5.03597	1.41086	3.17115	4.33514	2.62459	4.2953	5.5661	4.51674	4.8238	FALSE
T14A8.1	WBGene00004363	ric-3	10.6536	4.07957e-05	0.000953675	0.665967	0.419012	0.2351	8.20811	1.51818	19.2168	7.43205	4.9718	5.1804	9.3933	20.5927	3.45071	3.9373	4.82986	6.36424	8.524	-0.586477	-1.25494	-2.08865	3.03705	0.60234	4.26429	2.89376	2.31377	2.37306	3.23163	4.36406	1.78689	1.97721	2.27198	2.66999	3.09153	FALSE
ZK105.1	WBGene00022653		10.6425	4.11401e-05	0.000960553	0.740933	0.312374	0.585316	296.096	32.0318	334.102	382.55	230.076	300.263	558.488	342.771	222.478	174.458	200.625	360.411	405.711	-0.432585	-1.67865	-0.772712	8.20992	5.00143	8.38414	8.5795	7.84597	8.23008	9.12538	8.4211	7.79752	7.44674	7.64835	8.4935	8.66431	FALSE
F23H12.4	WBGene00005018	sqt-3	10.6362	4.13376e-05	0.000963991	0.407019	1.16332	3.16281	35.4196	19.4601	2.58238	37.7237	42.462	136.935	39.809	3.02189	55.7371	46.3075	9.55727	23.265	4.35075	-1.29683	0.218246	1.66121	5.14648	4.28245	1.3687	5.2374	5.4081	7.09735	5.31502	1.59545	5.80056	5.53317	3.2566	4.54009	2.12126	FALSE
F49H6.5	WBGene00009908		10.6329	4.14431e-05	0.000965276	0.147669	0.363145	0.498167	7.40479	0.455239	5.37665	16.2432	8.50651	15.2766	9.41474	9.31542	2.26587	3.42753	4.64519	5.12557	5.52778	-2.75956	-1.46138	-1.0053	2.88846	-1.1353	2.42671	4.02176	3.08857	3.93325	3.23492	3.21962	1.18006	1.77717	2.21574	2.35771	2.4667	FALSE
F54D8.1	WBGene00001076	dpy-17	10.6298	4.15384e-05	0.000966322	0.476446	2.30212	1.73087	428.995	192.267	83.9907	652.321	804.05	984.497	328.536	97.5302	469.062	756.342	168.82	434.576	89.9116	-1.06962	1.20296	0.791499	8.74482	7.58697	6.39216	9.34944	9.65114	9.94324	8.35991	6.60778	8.87363	9.56289	7.39934	8.76346	6.49043	FALSE
Y39B6A.40	WBGene00012698		10.6156	4.19923e-05	0.000975697	1.78711	2.94719	1.49761	18.3971	20.736	19.6063	13.0574	24.1708	13.1636	8.85999	14.4467	23.5269	26.0948	21.65	18.2732	14.1973	0.837627	1.55934	0.582658	4.2014	4.37407	4.29324	3.7068	4.59519	3.71848	3.14731	3.85267	4.55624	4.70569	4.43629	4.19165	3.82754	FALSE
Y38F2AL.1	WBGene00021415	nsy-4	10.6126	4.20874e-05	0.000976723	0.253348	0.446719	0.329171	9.98354	3.8584	4.24449	9.54306	9.47054	28.3033	11.9957	12.5486	7.18418	5.32209	4.10197	11.855	6.75799	-1.98081	-1.16256	-1.60309	3.31955	1.948	2.08559	3.25445	3.24345	4.8229	3.58445	3.64945	2.84482	2.41199	2.03632	3.56742	2.75659	FALSE
F44A6.3	WBGene00009675		10.6077	4.22446e-05	0.000979185	0.155325	0.393674	0.594098	6.17489	2.62648	3.24943	9.1128	10.7598	9.73162	9.7051	7.20197	1.5107	3.81923	4.27905	5.83939	3.79762	-2.68664	-1.34493	-0.751227	2.62641	1.39313	1.70019	3.18789	3.42758	3.28268	3.27874	2.84839	0.595219	1.93328	2.09729	2.54582	1.92509	FALSE
C25B8.4	WBGene00016088	clec-266	10.605	4.23302e-05	0.000979984	0.394267	0.69469	1.69848	278.563	71.3433	126.571	454.696	449.789	367.308	452.91	159.436	144.82	314.642	270.817	298.467	227.736	-1.34275	-0.525559	0.764247	8.12186	6.15671	6.98381	8.82876	8.8131	8.52085	8.82308	7.31684	7.17811	8.29757	8.08118	8.22143	7.83122	FALSE
C30H6.8	WBGene00007825		11.3366	4.24365e-05	0.000981164	1.78727	2.52003	1.30234	78.7395	76.9178	99.0408	54.6429	102.708	41.9356	34.0538	85.3224	74.9502	85.8218	111.123	84.629	66.7417	0.837755	1.33344	0.381105	6.29902	6.26525	6.62995	5.77196	6.68241	5.3901	5.08975	6.41485	6.22786	6.42327	6.79602	6.40308	6.06052	FALSE
C05B5.8	WBGene00007324		10.6003	4.24835e-05	0.000981164	0.514923	1.15783	0.401267	304.818	59.827	530.075	303.589	353.638	184.206	207.31	681.66	94.8478	240.028	273.521	271.551	339.701	-0.957571	0.211424	-1.31736	8.2518	5.90272	9.05005	8.24597	8.46613	7.52518	7.69565	9.41291	6.56754	7.90706	8.09551	8.08508	8.40812	FALSE
C37C3.9	WBGene00016501		10.5894	4.28366e-05	0.000988128	1.98818	2.18128	2.43669	69.8257	108.789	41.4915	47.1009	53.5541	57.5544	42.1137	36.6714	114.408	91.8516	89.3468	70.1661	68.9277	0.991446	1.12517	1.28493	6.12569	6.76539	5.37474	5.55768	5.74293	5.84685	5.39622	5.19658	6.83805	6.52123	6.48134	6.1327	6.10701	FALSE
C08E3.1	WBGene00015593		8.15914	4.31537e-05	0.000994247	0.029861	0.115767	0.1099	2.71197	0.0114405	1.73256	4.81225	4.45674	4.30626	5.16409	4.94519	0.128851	0.604594	0.556414	2.11953	1.33861	-5.06559	-3.11071	-3.18573	1.43934	-6.44971	0.792906	2.26671	2.15599	2.10643	2.36851	2.30603	-2.95622	-0.72596	-0.845769	1.08375	0.420733	FALSE
F40F8.9	WBGene00003076	lsm-1	16.9882	4.32237e-05	0.000994664	1.71451	2.32385	1.6197	90.7085	111.974	86.3916	77.4407	109.482	61.9271	43.2256	75.2613	106.189	100.474	121.969	103.828	88.4491	0.777794	1.21652	0.695724	6.50317	6.80701	6.43282	6.27502	6.77455	5.9525	5.43381	6.23384	6.73049	6.65068	6.93037	6.69805	6.46678	FALSE
F54C9.8	WBGene00004241	puf-5	10.573	4.33771e-05	0.000996336	2.20262	1.92188	3.37509	132.121	295.899	57.8228	69.9902	64.1113	124.953	73.7108	45.7489	275.139	141.437	154.344	100.819	126.659	1.13922	0.942522	1.75493	7.04572	8.20896	5.85357	6.12908	6.00251	6.96524	6.2038	5.51567	8.10402	7.14402	7.27001	6.65562	6.9848	FALSE
F10G7.11	WBGene00017374	ttr-41	10.5723	4.34003e-05	0.000996336	2.22636	2.18365	0.98679	603.632	369.661	632.508	535.192	714.634	246.636	354.326	767.129	549.102	773.727	756.993	645.545	841.67	1.15469	1.12674	-0.0191853	9.23753	8.53006	9.30494	9.06391	9.48106	7.94624	8.46893	9.58333	9.10093	9.59568	9.56414	9.33437	9.71711	FALSE
F14F9.4	WBGene00017467		14.4703	4.35038e-05	0.000996514	0.41569	0.612211	0.591287	61.5631	21.8476	59.9232	81.4596	76.6297	84.4236	97.9834	73.3589	35.0677	59.9881	43.4002	54.2645	46.428	-1.26642	-0.707899	-0.758069	5.94399	4.4494	5.90504	6.34801	6.25983	6.39957	6.61446	6.1969	5.13207	5.9066	5.43963	5.76194	5.53692	FALSE
F27E5.4	WBGene00004017	phg-1	10.5689	4.3512e-05	0.000996514	0.173718	0.237352	0.635921	4.84244	0.392736	5.23034	8.46134	6.71727	4.76017	6.60262	7.4626	0.827367	1.56746	4.74552	5.24585	3.09812	-2.52518	-2.0749	-0.65308	2.27573	-1.34837	2.38691	3.08089	2.74787	2.25101	2.72304	2.89968	-0.2734	0.648425	2.24656	2.39118	1.63139	FALSE
C16C10.4	WBGene00007625		10.5632	4.37023e-05	0.000999678	1.28108	2.82132	1.77536	204.285	162.643	212.766	164.01	285.539	136.288	100.42	166.569	174.595	283.318	295.72	226.818	165.121	0.357355	1.49637	0.828115	7.67444	7.34556	7.73313	7.35764	8.15754	7.09052	6.6499	7.37998	7.44787	8.14628	8.20809	7.82539	7.36738	FALSE
F07G11.9	WBGene00017233		10.5529	4.40472e-05	0.00100542	0.126922	0.858889	0.374241	7.10141	0.458796	6.4544	12.4775	11.2264	13.4017	7.18142	9.47889	1.70195	6.20359	3.54304	6.39108	3.87829	-2.97798	-0.219457	-1.41796	2.82811	-1.12408	2.69028	3.64126	3.48882	3.74435	2.84427	3.24472	0.767185	2.6331	1.82499	2.67606	1.95542	FALSE
F35G12.7	WBGene00009443		10.5526	4.40581e-05	0.00100542	1.56563	3.13108	1.19395	42.8	43.5285	49.8956	31.5574	48.5878	29.9214	18.4755	43.282	46.8484	57.8377	51.6692	47.2147	35.2651	0.646745	1.64666	0.255746	5.41954	5.44389	5.64084	4.97991	5.60252	4.90311	4.20754	5.4357	5.54993	5.85394	5.69123	5.56117	5.14017	FALSE
ZK455.1	WBGene00000040	aco-1	14.5737	4.46885e-05	0.00101856	0.869405	2.32442	1.96155	167.337	203.699	77.6487	142.966	268.637	226.93	105.984	78.8088	197.288	246.345	154.61	191.634	109.623	-0.2019	1.21687	0.97199	7.38661	7.67029	6.27889	7.15953	8.06951	7.8261	6.7277	6.30029	7.62416	7.94454	7.27249	7.58221	6.77641	FALSE
T27F6.7	WBGene00012106		10.5325	4.47404e-05	0.00101856	1.55879	3.37615	2.03369	66.5873	57.1919	66.2231	42.2232	95.9487	34.829	27.469	51.3962	54.2932	92.7426	104.517	87.3885	57.6437	0.640423	1.75538	1.0241	6.05718	5.83774	6.04926	5.39996	6.58419	5.12222	4.77973	5.68359	5.7627	6.53516	6.70759	6.44937	5.84909	FALSE
K12H4.2	WBGene00019677		16.3873	4.48662e-05	0.00102021	1.90483	2.50609	1.36124	45.2038	51.3352	51.7525	37.0212	49.6596	25.1656	21.892	45.6947	47.9566	54.9239	62.2006	49.2531	41.6813	0.929663	1.32544	0.444923	5.49837	5.68188	5.69356	5.21028	5.634	4.65338	4.45233	5.51396	5.58366	5.77936	5.95886	5.62214	5.38133	FALSE
C34D4.12	WBGene00000888	cyn-12	10.5252	4.49877e-05	0.00102176	1.41077	3.08922	1.26813	169.673	186.642	188.972	118.128	196.765	116.218	81.0027	175.104	163.958	250.235	222.056	175.767	131.485	0.496486	1.62724	0.342703	7.40661	7.54413	7.56203	6.88421	7.62033	6.86069	6.3399	7.45207	7.35718	7.96714	7.79478	7.45752	7.03875	FALSE
F40F8.5	WBGene00009578		12.4605	4.54498e-05	0.00103104	0.833258	0.423202	0.529715	189.616	99.0298	249.937	172.266	133.636	146.294	255.977	328.553	121.895	108.37	173.985	188.975	290.144	-0.263165	-1.24058	-0.916712	7.56694	6.62979	7.96542	7.42849	7.06217	7.19273	7.99987	8.35998	6.92949	6.75982	7.44282	7.56205	8.18062	FALSE
C17G1.2	WBGene00007649		10.4929	4.61161e-05	0.00104492	1.65342	2.58752	1.57322	121.299	109.271	145.061	96.6988	150.642	53.9592	58.2096	115.355	89.2204	150.606	181.473	159.452	132.536	0.72545	1.37157	0.653722	6.92242	6.77177	7.18051	6.59543	7.23498	5.7538	5.86319	6.84994	6.4793	7.23463	7.50361	7.31698	7.05024	FALSE
Y39A1A.27	WBGene00194731		10.4899	4.62207e-05	0.00104605	0.276514	0.634775	0.411557	18.3195	1.78754	30.805	23.3251	22.8409	13.0363	15.2543	41.8195	3.60557	9.6828	17.2115	14.3427	19.9548	-1.85457	-0.655684	-1.28084	4.19531	0.837978	4.94509	4.54381	4.51355	3.70447	3.93114	5.3861	1.85023	3.27542	4.1053	3.84225	4.31866	FALSE
LLC1.2	WBGene00010793		10.4881	4.62832e-05	0.00104623	2.46876	3.01315	2.6189	176.871	141.11	117.431	197.743	245.521	84.6053	84.2606	93.7551	208.866	253.808	245.44	199.107	235.738	1.30378	1.59127	1.38896	7.46656	7.14067	6.87567	7.62748	7.9397	6.40268	6.39679	6.55083	7.70644	7.98759	7.93923	7.6374	7.88104	FALSE
F10D11.1	WBGene00004931	sod-2	13.6758	4.64543e-05	0.00104886	1.50329	2.4204	1.58143	264.849	366.173	262.782	185.464	307.574	182.669	132.962	226.134	274.604	321.836	357.643	291.822	243.927	0.588127	1.27524	0.661232	8.04902	8.51638	8.03772	7.53499	8.26479	7.51308	7.05487	7.82104	8.10121	8.33018	8.48238	8.18894	7.93031	FALSE
F54D1.6	WBGene00010047		10.4817	4.65128e-05	0.00104895	0.32224	0.305435	0.736596	55.2274	18.6484	37.9209	74.3258	44.2106	102.199	133.555	43.0234	32.992	40.7872	31.7167	42.3914	46.4959	-1.63379	-1.71106	-0.441054	5.78731	4.22098	5.24492	6.21579	5.46632	6.67524	7.06128	5.42705	5.04404	5.35004	4.98717	5.4057	5.53903	FALSE
F56B6.4	WBGene00006863	gyg-1	10.4712	4.68863e-05	0.0010548	0.632087	0.213835	0.852075	24.5464	23.9072	16.8396	28.1494	16.7816	29.2401	53.7463	19.9766	18.4894	11.4662	17.0096	19.5696	23.9844	-0.661804	-2.22543	-0.230947	4.61744	4.57937	4.07378	4.81503	4.06881	4.86988	5.74809	4.32024	4.20862	3.51931	4.08828	4.29054	4.58402	FALSE
Y73B6BR.1	WBGene00004169	pqn-89	10.4706	4.69093e-05	0.0010548	0.501043	0.278105	0.78641	43.2102	19.8269	33.1393	74.2117	31.447	53.8212	87.8405	45.7793	26.9682	24.4293	36.0373	35.3401	43.3317	-0.996992	-1.8463	-0.346647	5.4333	4.30939	5.05047	6.21358	4.97485	5.7501	6.45681	5.51662	4.75319	4.61054	5.17142	5.14323	5.43735	FALSE
K11G9.6	WBGene00003473	mtl-1	10.4698	4.69373e-05	0.0010548	2.39762	2.50887	1.55362	110.193	21.6434	210.904	65.0875	89.8123	22.4267	40.0749	184.168	53.7661	100.543	286.131	75.1401	140.944	1.2616	1.32704	0.635634	6.78389	4.43585	7.72044	6.02431	6.48884	4.48714	5.32463	7.52488	5.74863	6.65167	8.16053	6.23151	7.13898	FALSE
F35G2.2	WBGene00009436		10.4647	4.71223e-05	0.00105771	1.96973	2.68136	0.843926	126.182	127.579	150.086	79.782	137.505	68.7546	61.7004	166.15	135.429	165.443	140.219	140.634	110.367	0.977999	1.42297	-0.244811	6.97937	6.99525	7.22965	6.31799	7.10334	6.10338	5.94721	7.37635	7.08139	7.37019	7.13154	7.1358	6.78617	FALSE
C07A9.11	WBGene00003572	ncx-7	10.4534	4.753e-05	0.00106562	3.0641	4.30464	1.43264	8.45656	8.87686	7.54278	2.97854	9.03636	5.22608	3.97975	7.21958	15.9889	17.1631	10.3327	5.67093	5.3284	1.61546	2.10589	0.518677	3.08007	3.15005	2.9151	1.5746	3.17574	2.38573	1.99268	2.85192	3.999	4.10124	3.36915	2.50359	2.4137	FALSE
ZK971.1	WBGene00014175		10.4507	4.763e-05	0.00106661	0.372718	0.205001	0.363797	8.51986	3.39751	10.1155	22.0145	7.08287	7.69834	14.3553	8.32125	2.8897	2.93487	3.06592	10.3369	3.76201	-1.42384	-2.2863	-1.45879	3.09083	1.76448	3.3385	4.46038	2.82434	2.94455	3.84351	3.0568	1.53092	1.55329	1.61632	3.36973	1.9115	FALSE
W05B10.1	WBGene00012276	his-74	10.4422	4.79412e-05	0.00107233	1.89539	2.15427	1.96923	35.7192	56.2154	28.0425	25.2291	29.9133	26.7255	17.6008	26.0882	50.6798	37.9821	51.357	38.6989	34.9866	0.922495	1.1072	0.977633	5.15863	5.81289	4.80954	4.65702	4.90271	4.74015	4.13757	4.70532	5.66334	5.24725	5.68249	5.27422	5.12873	FALSE
C38C10.6	WBGene00008002		10.4399	4.80273e-05	0.001073	0.510624	0.512032	0.262553	6.76416	1.61961	16.0652	5.53875	5.34363	3.51118	5.08503	15.4091	1.79377	2.60677	4.05531	7.22706	9.01379	-0.969667	-0.965693	-1.92932	2.75791	0.695648	4.00587	2.46956	2.41782	1.81196	2.34626	3.94571	0.842992	1.38227	2.01981	2.85341	3.17213	FALSE
ZK287.1	WBGene00013962		10.4342	4.82378e-05	0.00107645	0.441081	0.525715	0.436607	20.5238	3.17512	13.5536	37.1553	22.0023	34.3603	29.4667	23.7111	15.1409	15.4758	10.3224	20.4843	14.0818	-1.18089	-0.927646	-1.19559	4.35923	1.66681	3.76061	5.2155	4.45958	5.10267	4.88101	4.56749	3.92038	3.95194	3.36771	4.35645	3.81576	FALSE
B0507.4	WBGene00015221		10.4311	4.8352e-05	0.00107774	0.053353	0.193832	0.169645	1.85717	0.26474	2.7417	3.36445	1.16226	1.66027	2.37078	3.99621	0.0888837	0.459124	0.675748	1.29609	1.73482	-4.22829	-2.36712	-2.55941	0.893108	-1.91735	1.45507	1.75037	0.216934	0.731419	1.24536	1.99863	-3.49194	-1.12305	-0.565443	0.374161	0.79479	FALSE
T04G9.7	WBGene00020218		12.2386	4.87148e-05	0.00108457	1.7386	2.28174	1.46546	449.794	240.541	462.731	458.084	647.321	222.563	256.136	412.308	386.949	584.432	604.2	592.26	456.121	0.797924	1.19013	0.551349	8.81312	7.91014	8.85403	8.83947	9.33834	7.79807	8.00076	8.68758	8.596	9.19089	9.23888	9.21009	8.83327	FALSE
M04F3.4	WBGene00019770		13.6946	4.88367e-05	0.0010859	0.529198	0.630706	0.456232	78.5893	39.5473	107.746	86.7881	75.92	72.8481	91.4321	138.322	38.5396	57.6551	63.1067	80.7239	84.7919	-0.918121	-0.66496	-1.13216	6.29626	5.30551	6.7515	6.43942	6.24641	6.18682	6.51463	7.11189	5.26827	5.84938	5.97972	6.33492	6.40585	FALSE
C44E4.6	WBGene00016655	acbp-1	10.4157	4.89265e-05	0.0010859	1.77921	2.72754	1.25505	501.095	767.573	490.46	380.492	621.596	323.366	221.97	440.807	575.337	605.432	553.234	585.645	354.315	0.831237	1.4476	0.327744	8.96894	9.58416	8.93799	8.57172	9.27983	8.33703	7.79422	8.784	9.16826	9.24182	9.11175	9.19388	8.46889	FALSE
C30B5.1	WBGene00077732	szy-4	10.4152	4.89443e-05	0.0010859	2.04832	1.65371	2.61633	69.207	158.005	36.8782	34.5445	43.2226	60.7187	45.0531	30.1693	124.366	74.4912	78.9312	63.6726	60.3334	1.03444	0.725709	1.38755	6.11285	7.30383	5.2047	5.11039	5.43372	5.92407	5.49356	4.91501	6.95845	6.219	6.30252	5.9926	5.91489	FALSE
F52G3.3	WBGene00018711		8.02491	4.96518e-05	0.00110032	0.952401	0.0022158	0.528803	1.4636	0.0988644	2.2882	2.3866	0.315081	0.217738	5.30074	1.68121	0.20643	0.0117285	0.883774	0.637922	0.638742	-0.0703589	-8.81796	-0.919197	0.549526	-3.33841	1.19421	1.25495	-1.66621	-2.19934	2.40619	0.749502	-2.27627	-6.41384	-0.17825	-0.648548	-0.646696	FALSE
R01E6.4	WBGene00000051	acr-12	10.388	4.998e-05	0.00110631	0.420025	0.211398	0.451803	5.23628	2.18307	7.90869	7.82776	2.69917	3.32929	7.30145	9.77407	1.39423	1.55047	4.40625	4.47894	6.15979	-1.25145	-2.24196	-1.14623	2.38854	1.12636	2.98344	2.9686	1.43252	1.73521	2.86818	3.28896	0.479471	0.632706	2.13955	2.16316	2.62288	FALSE
F42F12.4	WBGene00009636		10.3793	5.03135e-05	0.00111178	1.47876	3.13473	0.963709	38.8403	28.4544	53.0774	33.3544	53.561	20.9385	16.4998	43.7401	30.9648	51.6933	42.1583	53.8895	31.6058	0.564383	1.64834	-0.0533312	5.27948	4.83058	5.73003	5.05981	5.74311	4.38808	4.04438	5.45089	4.95256	5.6919	5.39774	5.75193	4.98212	FALSE
R05H10.1	WBGene00011042		10.3785	5.03432e-05	0.00111178	0.150492	0.235845	0.311393	3.89234	1.17651	5.50685	4.8174	5.67043	3.32059	6.68596	7.46175	0.496746	1.58707	2.32448	2.63123	2.40962	-2.73224	-2.08409	-1.68319	1.96064	0.234518	2.46123	2.26826	2.50346	1.73144	2.74114	2.89951	-1.00942	0.666365	1.21691	1.39574	1.26881	FALSE
ZK287.2	WBGene00013963	sulp-8	11.265	5.04234e-05	0.00111227	0.444805	0.442119	0.458363	11.5907	2.68625	13.2357	13.6909	11.4263	12.3822	15.5932	17.0031	5.49832	6.87075	7.80819	12.8415	17.1127	-1.16875	-1.17749	-1.12544	3.53489	1.42559	3.72637	3.77515	3.51429	3.6302	3.96285	4.08772	2.45899	2.78047	2.96499	3.68275	4.097	FALSE
B0213.17	WBGene00015046	nlp-34	10.3637	5.09221e-05	0.00112114	0.252945	1.41549	0.659726	167.137	16.8628	468.756	82.9984	96.757	152.598	47.3503	434.707	38.601	67.0333	286.797	83.2972	181.94	-1.9831	0.501303	-0.600062	7.38489	4.07577	8.87269	6.37501	6.59629	7.2536	5.5653	8.7639	5.27057	6.06681	8.16389	6.3802	7.50732	FALSE
Y48G1C.13	WBGene00189949		10.3632	5.09424e-05	0.00112114	1.6034	2.86417	6.11209	3.66076	1.10386	3.49328	2.99347	3.23541	1.60508	1.59594	1.68833	2.60405	4.5718	10.2673	3.02314	3.8498	0.681132	1.51812	2.61167	1.87214	0.142562	1.80458	1.58182	1.69395	0.68265	0.674405	0.755594	1.38076	2.19276	3.35999	1.59605	1.94478	FALSE
DC2.7	WBGene00017083	kin-33	10.3609	5.10327e-05	0.00112184	0.936072	5.60612	2.06929	6.79469	6.86812	3.66752	5.10035	9.96819	9.0842	1.93282	4.11665	8.50264	10.8241	8.52749	7.52746	3.88593	-0.0953082	2.487	1.04914	2.76441	2.77991	1.8748	2.3506	3.31733	3.18336	0.950711	2.04147	3.08791	3.43618	3.09212	2.91216	1.95826	FALSE
F54D10.5	WBGene00018806		14.4521	5.13383e-05	0.00112727	1.97901	2.2288	1.54655	51.7953	72.1706	48.3889	32.9306	63.2336	35.2775	27.7585	40.072	69.8582	61.8896	62.0438	56.0119	49.5634	0.984782	1.15627	0.629052	5.69475	6.17334	5.5966	5.04136	5.98262	5.14067	4.79486	5.32452	6.12636	5.95163	5.95522	5.80766	5.6312	FALSE
D1025.6	WBGene00008357	nspc-16	10.3503	5.145e-05	0.00112843	1.7666	2.37944	2.3494	122.699	136.664	56.3847	106.017	184.485	101.727	78.7285	61.5036	179.693	187.333	144.507	144.572	86.0862	0.820979	1.25062	1.23229	6.93898	7.09449	5.81723	6.72816	7.52736	6.66856	6.29881	5.9426	7.48939	7.54946	7.175	7.17565	6.42771	FALSE
Y38E10A.13	WBGene00012591	nspe-1	10.3434	5.17239e-05	0.00113314	0.0849276	0.507969	0.21909	124.548	8.33748	100.739	240.64	430.301	124.735	144.833	135.151	10.3402	74.302	29.7603	105.823	55.4609	-3.55762	-0.977188	-2.1904	6.96056	3.05961	6.65447	7.91073	8.7492	6.96272	7.17825	7.07842	3.3702	6.21533	4.89532	6.72551	5.7934	FALSE
F44B9.3	WBGene00000508	cit-1.2	10.3659	5.19692e-05	0.00113721	0.8146	0.420389	0.552144	263.875	192.126	261.423	363.576	185.123	288.037	422.516	351.471	234.64	177.663	194.022	235.562	234.722	-0.295837	-1.2502	-0.856883	8.04371	7.58591	8.03024	8.50611	7.53234	8.17011	8.72286	8.45726	7.8743	7.473	7.60007	7.87996	7.87481	FALSE
C34H4.2	WBGene00016425		10.3303	5.22498e-05	0.00114156	1.91064	2.99455	1.67033	45.9984	23.4318	42.135	36.5923	58.4602	24.5525	21.6009	38.8717	46.9094	64.6868	64.9284	65.8895	59.0586	0.934053	1.58234	0.740137	5.52351	4.5504	5.39695	5.19347	5.86938	4.6178	4.43302	5.28065	5.55181	6.0154	6.02078	6.04198	5.88407	FALSE
F10B5.5	WBGene00008641	pch-2	11.7896	5.23155e-05	0.00114156	1.55076	2.3644	1.97066	33.8614	51.6888	35.7596	20.6467	32.7842	30.7001	17.3222	21.2668	47.6221	40.9218	41.9044	34.5066	29.3747	0.632971	1.24147	0.978682	5.08157	5.69178	5.16026	4.36784	5.03493	4.94017	4.11455	4.41053	5.57356	5.3548	5.38903	5.1088	4.8765	FALSE
Y119D3A.4	WBGene00022479	fbxa-36	11.0069	5.23467e-05	0.00114156	0.172674	1.21717	0.48151	4.52103	0.0558703	5.09647	6.92834	5.24291	6.66569	4.20632	5.76953	1.15471	5.08866	2.79498	5.00798	3.22933	-2.53387	0.283529	-1.05436	2.17665	-4.16177	2.3495	2.79251	2.39037	2.73675	2.07256	2.52845	0.207536	2.34729	1.48284	2.32423	1.69123	FALSE
F20D1.2	WBGene00008974	tbc-1	14.5837	5.24864e-05	0.00114331	0.464535	0.447203	0.778513	51.9292	33.2491	37.6991	59.9923	43.5471	83.0292	83.4342	57.4727	38.5833	37.3157	44.7998	47.6818	46.9869	-1.10614	-1.161	-0.361207	5.69847	5.05524	5.23646	5.90671	5.4445	6.37555	6.38257	5.84481	5.26991	5.22171	5.48542	5.57537	5.55419	FALSE
Y46B2A.1	WBGene00021576	fbxc-51	10.3178	5.27541e-05	0.00114784	0.909203	3.05517	1.29311	83.3042	116.312	24.3675	79.6313	118.724	114.731	48.4551	43.8773	104.31	148.04	56.737	96.0796	43.381	-0.137325	1.61125	0.37085	6.38032	6.86186	4.60689	6.31526	6.89147	6.84212	5.59858	5.4554	6.70474	7.20984	5.82622	6.58616	5.43899	FALSE
R09E10.13	WBGene00194658		10.3128	5.29586e-05	0.00115098	0.177522	0.26387	0.307748	6.08251	0.320334	12.9443	11.9733	11.1507	3.54227	8.19981	7.12018	0.630832	2.181	2.18354	6.39673	3.2867	-2.49393	-1.9221	-1.70018	2.60467	-1.64235	3.69424	3.58175	3.47906	1.82467	3.03559	2.83191	-0.664672	1.12499	1.12667	2.67733	1.71664	FALSE
F54D8.2	WBGene00006519	tag-174	12.7461	5.30417e-05	0.00115148	1.68782	2.3611	1.39917	457.359	547.464	442.938	371.442	558.967	314.843	223.085	418.021	531.405	526.72	584.857	537.739	399.423	0.755163	1.23946	0.484567	8.83718	9.09662	8.79096	8.53699	9.12662	8.29849	7.80145	8.70743	9.05367	9.04089	9.19194	9.07076	8.64177	FALSE
B0001.6	WBGene00007091		10.3073	5.31849e-05	0.00115328	0.519334	0.408882	1.42497	130.519	76.4372	71.1362	167.15	98.253	245.006	259.284	74.9113	127.23	106.019	106.734	104.618	107.072	-0.945266	-1.29024	0.510934	7.02812	6.2562	6.15251	7.385	6.61843	7.93667	8.01839	6.22711	6.9913	6.72818	6.73788	6.70898	6.74243	FALSE
F25F8.1	WBGene00017795		10.3003	5.34727e-05	0.00115821	0.351829	0.382994	0.393156	15.7658	9.06233	7.38677	16.9486	18.9976	32.0513	30.304	19.6095	11.2868	11.5928	7.68062	12.0458	9.41987	-1.50705	-1.38461	-1.34683	3.97872	3.17988	2.88494	4.08309	4.24774	5.00231	4.92144	4.29348	3.49657	3.53516	2.94122	3.59045	3.23571	FALSE
F41H10.11	WBGene00018321	sand-1	11.871	5.39891e-05	0.00116713	1.44914	2.30381	1.86545	78.6081	99.1299	76.4785	55.306	87.8011	63.57	43.2656	54.8816	92.1398	99.6717	102.449	87.7628	78.401	0.5352	1.20402	0.899526	6.29661	6.63125	6.25698	5.78936	6.45617	5.99027	5.43515	5.77825	6.52575	6.63911	6.67876	6.45554	6.2928	FALSE
R07B7.10	WBGene00011094		10.2874	5.40064e-05	0.00116713	1.36248	4.10832	1.29006	22.1785	21.2191	23.7541	17.7	29.1362	14.8196	8.43161	19.386	20.1912	34.6447	25.0095	28.1742	20.0459	0.446234	2.03855	0.367443	4.47109	4.40729	4.57011	4.14568	4.86474	3.88943	3.07581	4.27694	4.33565	5.11456	4.6444	4.8163	4.32524	FALSE
ZK617.1	WBGene00006759	unc-22	10.2804	5.42978e-05	0.00117211	1.16535	0.34094	0.566786	106.233	205.732	72.2376	110.105	67.5945	108.355	170.896	98.379	126.27	58.2655	55.7572	90.0317	96.8235	0.220762	-1.55241	-0.819123	6.73109	7.68462	6.17468	6.78274	6.07883	6.75962	7.41698	6.62028	6.98037	5.86457	5.80109	6.49236	6.59729	FALSE
C09G4.4	WBGene00044001		11.9846	5.44022e-05	0.00117304	1.48455	2.40257	1.99353	32.6986	41.4473	26.8092	29.6603	41.4217	23.1362	15.9208	23.0718	34.3534	38.2421	46.0295	38.1283	29.7853	0.570023	1.26458	0.995328	5.03116	5.37321	4.74466	4.89046	5.37232	4.53208	3.99284	4.52806	5.10238	5.25709	5.52449	5.25279	4.89653	FALSE
C34E7.1	WBGene00004108	pqn-18	10.271	5.46927e-05	0.00117798	0.523068	0.196297	0.535819	25.3799	11.7355	25.8759	34.9674	12.2116	30.8276	60.541	32.1009	16.1852	11.8135	17.2575	18.0832	26.8518	-0.934928	-2.34889	-0.900182	4.66561	3.5528	4.69354	5.12794	3.61018	4.94615	5.91984	5.00454	4.0166	3.56236	4.10915	4.17658	4.74695	FALSE
Y92C3B.1	WBGene00022357	kbp-4	14.1476	5.51076e-05	0.00118518	1.50552	2.18871	2.13136	38.0116	46.8789	25.1714	37.1919	31.1472	35.6443	25.6582	23.5538	53.6655	56.2755	50.118	36.9214	31.6048	0.590263	1.13008	1.09177	5.24837	5.55087	4.65371	5.21692	4.96103	5.1556	4.68135	4.55789	5.74592	5.81444	5.64726	5.20638	4.98207	FALSE
T03G11.6	WBGene00020199		10.2603	5.51507e-05	0.00118518	1.28919	1.48066	3.27561	27.1674	41.8927	13.7647	22.1472	32.3482	25.4892	17.4167	11.6573	32.8765	25.8264	38.2604	31.7906	24.2131	0.366463	0.566239	1.71176	4.76381	5.38863	3.7829	4.46905	5.01561	4.67181	4.1224	3.54316	5.03899	4.69077	5.25778	4.99053	4.59771	FALSE
C33A12.6	WBGene00007885	ugt-21	10.2513	5.55327e-05	0.00119102	4.69177	3.17253	1.94415	5.68955	2.3556	5.73961	3.74874	4.84247	1.69609	2.69092	3.54823	7.95745	8.53651	6.89724	9.96801	7.86708	2.23013	1.66563	0.959139	2.50832	1.23609	2.52095	1.90641	2.27574	0.762211	1.4281	1.8271	2.99231	3.09365	2.78602	3.3173	2.97583	FALSE
Y37E11B.6	WBGene00021378		11.3099	5.55466e-05	0.00119102	1.7788	2.5735	1.38549	44.1114	43.0542	47.9728	36.2579	57.6648	27.0143	22.2291	41.7253	48.0541	57.2095	57.7849	52.305	34.0333	0.830902	1.36373	0.470396	5.46308	5.42808	5.58414	5.18022	5.84962	4.75565	4.47438	5.38285	5.58659	5.83818	5.85262	5.70888	5.08888	FALSE
C17E4.4	WBGene00007644		10.2474	5.57038e-05	0.00119306	1.81372	2.78795	0.8703	56.8292	46.8304	91.8048	38.6621	57.5547	27.3138	25.2412	82.3309	49.5425	70.3745	71.6502	57.287	53.217	0.858954	1.47921	-0.200415	5.82856	5.54937	6.5205	5.27285	5.84686	4.77156	4.65771	6.36336	5.6306	6.13698	6.1629	5.84014	5.73382	FALSE
F15B9.2	WBGene00001388	far-4	10.2354	5.62221e-05	0.00120282	1.27314	0.455071	0.371676	20.3744	3.5295	46.5455	13.0351	5.42271	7.39547	14.9003	52.989	9.43382	6.78345	19.6816	8.24752	50.7183	0.348396	-1.13584	-1.42788	4.34869	1.81947	5.54057	3.70433	2.43901	2.88664	3.89727	5.72762	3.23784	2.76202	4.29878	3.04396	5.66443	FALSE
K11G12.1	WBGene00003530	nas-11	12.4504	5.72067e-05	0.00122251	0.801149	0.324321	0.954386	53.592	31.2491	65.4631	43.011	30.117	59.5719	76.1524	70.6764	47.724	24.7315	67.4333	39.3888	84.9223	-0.319858	-1.62451	-0.0673556	5.74394	4.96574	6.03261	5.42663	4.9125	5.89656	6.25082	6.14316	5.57664	4.62828	6.07539	5.29972	6.40807	FALSE
C35A11.4	WBGene00016431		10.2101	5.73353e-05	0.0012239	2.38016	5.19758	1.57237	5.31239	12.9203	2.70462	3.12309	5.51949	3.88665	1.19658	2.48638	9.26454	6.21198	3.9273	7.11754	4.3749	1.25106	2.37784	0.652944	2.40936	3.69157	1.43542	1.64297	2.46454	1.95853	0.258915	1.31405	3.21172	2.63505	1.97354	2.83138	2.12925	FALSE
W02A2.2	WBGene00001390	far-6	10.2044	5.75878e-05	0.00122792	0.761587	0.386705	0.633044	190.601	55.8625	226.778	189.728	136.416	211.059	302.861	230.051	160.731	117.132	145.646	209.4	288.182	-0.39292	-1.37069	-0.659623	7.57442	5.80381	7.82514	7.56779	7.09187	7.7215	8.24251	7.84581	7.3285	6.87199	7.18632	7.71012	8.17083	FALSE
F30F8.3	WBGene00009272	gras-1	10.1923	5.81281e-05	0.00123806	1.88162	2.23118	3.72092	39.9134	69.7181	18.1372	23.2523	28.1813	37.5842	20.3667	14.3384	70.6111	45.3598	53.6092	39.2391	39.6966	0.911975	1.15781	1.89566	5.3188	6.12346	4.18088	4.5393	4.81666	5.23205	4.34814	3.84181	6.14182	5.50334	5.74441	5.29422	5.31094	FALSE
C24H12.11	WBGene00016080		10.1882	5.83151e-05	0.00124067	0.505145	3.35123	1.12398	15.3401	11.7371	4.70326	14.9133	18.0036	33.8977	8.19703	9.40298	17.1226	27.4706	10.5709	16.9413	9.25895	-0.985231	1.74469	0.168616	3.93924	3.553	2.23366	3.89853	4.17022	5.08311	3.0351	3.23312	4.09783	4.77982	3.40202	4.08247	3.21085	FALSE
F09G2.3	WBGene00017312	pitr-5	7.86975	5.84741e-05	0.00124267	0.00810476	0.0810771	0.390816	1.495	1.64005	1.76114	1.92618	0.608398	1.40358	2.10902	2.80678	0.01146	0.172409	1.09234	0.991209	1.17447	-6.94701	-3.62456	-1.35544	0.580146	0.713736	0.816513	0.945742	-0.716913	0.489111	1.07657	1.48891	-6.44725	-2.5361	0.127423	-0.0127384	0.232013	FALSE
K08E5.3	WBGene00003482	mua-3	10.1734	5.89872e-05	0.00125219	0.392518	0.376662	0.633849	41.9541	25.3265	22.9149	47.2379	34.3146	96.2139	68.3133	48.8469	37.7725	25.7456	30.9724	26.7923	33.38	-1.34917	-1.40866	-0.657788	5.39074	4.66258	4.51821	5.56187	5.10075	6.58817	6.09409	5.61019	5.23926	4.68625	4.95291	4.74375	5.06091	FALSE
C08F1.11	WBGene00044417		10.1515	6.00015e-05	0.00127231	0.492743	2.83417	1.55047	18.3379	11.3661	4.57512	24.0052	31.2381	36.3873	13.391	5.14563	17.9257	37.9104	7.97677	19.8926	5.47803	-1.02109	1.50292	0.632709	4.19675	3.50666	2.19381	4.58527	4.96523	5.18536	3.74319	2.36335	4.16396	5.24452	2.9958	4.31416	2.45366	FALSE
C32B5.16	WBGene00016309	sdz-4	10.1341	6.08142e-05	0.00128778	2.38188	3.19023	1.61157	8.04083	12.086	4.92999	3.70605	10.4553	4.44852	3.3146	7.88644	10.6032	10.58	12.7215	8.04944	6.25263	1.2521	1.67366	0.688465	3.00734	3.59527	2.30158	1.88988	3.38616	2.15333	1.72883	2.97937	3.40643	3.40327	3.6692	3.00889	2.64446	FALSE
C04F12.5	WBGene00007299		11.0414	6.08652e-05	0.00128778	2.38936	2.26322	1.21232	26.3665	27.2996	35.6781	16.992	32.2648	14.2209	13.7906	27.6989	33.9757	31.2376	33.5673	21.427	26.1491	1.25663	1.17838	0.277765	4.72063	4.77081	5.15697	4.08679	5.01189	3.82994	3.78561	4.79176	5.08643	4.96521	5.06898	4.42136	4.70869	FALSE
T16G1.6	WBGene00011800		10.1145	6.17501e-05	0.00130491	3.77513	2.16312	3.0683	20.9682	13.7255	40.135	8.67081	10.7612	9.04718	12.46	7.29896	34.0853	26.9035	22.3662	36.9723	25.4873	1.91653	1.11311	1.61744	4.39013	3.77879	5.32679	3.11617	3.42776	3.17747	3.63923	2.86769	5.09108	4.74972	4.48325	5.20837	4.67171	FALSE
F23D12.11	WBGene00194674		13.6234	6.18113e-05	0.00130491	2.18764	2.05085	1.0498	254.764	199.238	349.167	196.876	351.224	87.1881	133.028	273.039	190.745	272.822	286.631	381.994	308.1	1.12937	1.03622	0.0701157	7.99302	7.63835	8.44777	7.62115	8.45625	6.44606	7.05558	8.09296	7.5755	8.09181	8.16305	8.57741	8.26725	FALSE
F11A10.8	WBGene00044329	cpsf-4	13.7645	6.23429e-05	0.00131402	1.67307	2.49485	1.26179	158.207	197.364	164.053	106.34	164.622	112.649	81.1982	165.627	188.499	202.561	208.995	148.219	149.643	0.742495	1.31895	0.335469	7.30567	7.62472	7.35802	6.73254	7.36301	6.81569	6.34338	7.3718	7.55841	7.66221	7.70732	7.21159	7.22539	FALSE
C33H5.14	WBGene00016380	ntp-1	13.732	6.24065e-05	0.00131402	1.19005	2.82292	1.34788	108.766	110.225	105.105	88.434	138.029	101.184	59.2248	87.2931	120.421	167.148	117.682	116.914	83.8694	0.251025	1.49719	0.430688	6.76509	6.78431	6.71569	6.46653	7.10883	6.66084	5.88813	6.4478	6.91194	7.38498	6.87875	6.8693	6.39007	FALSE
F57G12.1	WBGene00010221		10.1001	6.24482e-05	0.00131402	0.264592	0.596663	2.61549	72.8132	66.9152	13.5795	52.2038	41.677	303.902	110.307	11.3554	80.4438	65.8299	29.7107	51.6204	21.3649	-1.91816	-0.745013	1.38708	6.18613	6.06426	3.76335	5.70608	5.38118	8.24746	6.78539	3.50531	6.32991	6.04067	4.89291	5.68987	4.41717	FALSE
Y47G6A.6	WBGene00021636	pcaf-1	13.3549	6.25585e-05	0.00131489	1.4427	2.52094	1.77076	43.7895	57.3205	32.3817	27.668	59.7219	37.8052	26.7699	28.3398	54.5374	67.3988	50.1891	41.6953	37.5099	0.52877	1.33396	0.82437	5.45251	5.84098	5.01711	4.79015	5.90019	5.24051	4.74254	4.82476	5.76917	6.07465	5.6493	5.38181	5.2292	FALSE
F49E10.2	WBGene00018640		10.0963	6.26308e-05	0.00131497	0.096393	0.204458	0.566757	4.71045	0.525809	4.08776	12.2763	5.91273	4.58001	12.5524	2.63325	0.445531	2.63876	1.47737	3.66748	1.16519	-3.37493	-2.29012	-0.819197	2.23587	-0.927389	2.03131	3.61781	2.56382	2.19535	3.6499	1.39685	-1.1664	1.39986	0.563035	1.87479	0.22057	FALSE
Y71H2AR.2	WBGene00022189		10.094	6.27412e-05	0.00131585	0.111246	0.329924	0.655131	4.90086	0.181996	1.94561	9.69042	6.70263	10.2228	8.64753	3.11861	1.12571	2.83443	2.04734	6.4882	1.53569	-3.16818	-1.5998	-0.610144	2.29304	-2.45802	0.960225	3.27656	2.74473	3.35372	3.11229	1.6409	0.170839	1.50306	1.03375	2.69782	0.618891	FALSE
F49E12.2	WBGene00009898	dod-23	10.9502	6.30843e-05	0.0013216	2.04574	1.80946	0.579669	122.664	70.591	126.765	115.343	122.493	78.3522	67.959	222.586	160.275	122.968	129.056	122.299	130.016	1.03262	0.855557	-0.786698	6.93856	6.14141	6.98602	6.84979	6.93656	6.2919	6.08659	7.79822	7.32441	6.94214	7.01185	6.93427	7.02254	FALSE
F48D6.1	WBGene00006393	taf-11.1	10.0812	6.33722e-05	0.00132618	1.0397	3.16601	1.49851	36.543	41.833	25.4066	32.271	43.9183	38.047	19.4303	27.6275	39.5581	61.4852	41.3981	35.4291	28.9633	0.0561689	1.66266	0.583532	5.19152	5.38657	4.66713	5.01217	5.45675	5.24971	4.28024	4.78803	5.3059	5.94217	5.37149	5.14686	4.85615	FALSE
K08E3.2	WBGene00010662		10.0776	6.35474e-05	0.00132776	0.153312	0.452343	0.278155	3.92	1.24844	4.47649	6.13063	4.60773	5.72346	4.85793	6.1479	0.877537	2.19781	1.71092	3.4997	2.60356	-2.70546	-1.14451	-1.84604	1.97085	0.32013	2.16237	2.61604	2.20405	2.51689	2.28034	2.62009	-0.188469	1.13607	0.774771	1.80723	1.38048	FALSE
Y58A7A.4	WBGene00021978		14.2976	6.36262e-05	0.00132776	0.362918	0.919069	0.696415	158.864	39.5002	141.832	200.229	212.83	251.988	206.19	172.275	91.4226	189.45	119.986	145.992	130.342	-1.46228	-0.121755	-0.52198	7.31164	5.30379	7.14804	7.64551	7.73356	7.97721	7.68783	7.42857	6.51448	7.56567	6.90672	7.18975	7.02616	FALSE
Y50E8A.7	WBGene00013050	lipl-8	10.0753	6.3663e-05	0.00132776	0.180925	0.138728	0.222987	2.49075	0.0546055	3.81308	4.48819	3.54209	1.8597	3.75233	4.08534	0.337263	0.520837	0.909768	2.52342	0.968089	-2.46654	-2.84967	-2.16497	1.31658	-4.19481	1.93096	2.16614	1.8246	0.895069	1.90779	2.03046	-1.56805	-0.941095	-0.13643	1.33538	-0.0467879	FALSE
cTel55X.1	WBGene00007068		11.4132	6.37247e-05	0.00132776	1.46641	2.8927	1.34512	37.5881	40.6497	32.3232	34.0676	50.518	24.3866	18.5878	30.2198	35.7638	53.7348	40.63	48.1554	39.6217	0.552292	1.53242	0.427739	5.23221	5.34517	5.0145	5.09033	5.65873	4.60801	4.21628	4.91742	5.16043	5.74779	5.34447	5.58963	5.30822	FALSE
T04D3.1	WBGene00011431		14.8222	6.41195e-05	0.00133453	1.93793	2.28136	2.07196	15.7737	30.88	10.5835	8.5197	19.765	11.8857	8.78684	9.1995	23.0319	20.0992	19.0271	14.9111	10.0887	0.954518	1.18989	1.051	3.97945	4.9486	3.40374	3.0908	4.30488	3.57116	3.13535	3.20155	4.52556	4.32907	4.24999	3.89832	3.33468	FALSE
T01C3.2	WBGene00011319		10.0606	6.43988e-05	0.00133889	1.7071	2.71065	1.29218	211.766	254.762	275.875	150.04	226.404	126.565	96.6102	223.31	216.06	261.876	288.554	211.261	178.06	0.771548	1.43864	0.369802	7.72633	7.99301	8.10787	7.22921	7.82275	6.98374	6.5941	7.8029	7.75529	8.03274	8.1727	7.72288	7.47622	FALSE
C09D1.1	WBGene00006820	unc-89	10.0519	6.48359e-05	0.00134575	0.882332	0.307816	0.73745	170.495	213.06	139.689	220.909	127.868	195.109	299.497	134.039	172.151	92.189	98.8501	151.981	164.368	-0.180606	-1.69986	-0.439384	7.41359	7.73512	7.12608	7.78731	6.99851	7.60813	8.2264	7.06651	7.42753	6.52652	6.62717	7.24775	7.36078	FALSE
F23A7.1	WBGene00009067		10.0512	6.48691e-05	0.00134575	0.222008	0.585805	0.735651	28.0332	6.18668	15.5022	46.3679	61.0403	51.9509	34.0763	21.5579	11.5342	19.9725	15.8587	30.7759	17.9389	-2.17132	-0.771508	-0.442907	4.80907	2.62917	3.9544	5.53506	5.93169	5.69908	5.0907	4.43014	3.52785	4.31995	3.9872	4.94373	4.16502	FALSE
Y61A9LA.7	WBGene00022018		10.0435	6.52604e-05	0.00135198	2.07878	5.20653	1.21897	5.03461	1.55972	5.5651	3.88066	6.77278	2.19512	1.77042	5.39643	4.55755	9.21214	6.57457	4.67973	3.71649	1.05574	2.38032	0.285667	2.33188	0.641287	2.47641	1.9563	2.75975	1.1343	0.82409	2.43201	2.18826	3.20354	2.7169	2.22642	1.89394	FALSE
C24A8.4	WBGene00016038	cst-2	11.9737	6.53102e-05	0.00135198	0.421397	0.476306	1.19495	39.0406	22.4213	21.743	51.2011	39.702	75.7974	64.6316	27.0841	31.9194	30.7812	32.3261	37.422	29.9475	-1.24675	-1.07004	0.256955	5.2869	4.4868	4.44248	5.6781	5.31114	6.24408	6.01417	4.75937	4.99636	4.94398	5.01463	5.22582	4.90436	FALSE
C52A10.2	WBGene00016863		10.0401	6.54367e-05	0.00135313	4.28344	3.03252	2.87227	5.63826	2.97556	7.38646	3.69861	3.02735	2.04605	2.06248	2.48711	8.7594	6.24757	7.14475	9.25553	9.4157	2.09877	1.60052	1.52219	2.49525	1.57316	2.88488	1.88698	1.59805	1.03284	1.04438	1.31447	3.13083	2.6433	2.83688	3.21032	3.23507	FALSE
Y37D8A.11	WBGene00012551	cec-7	12.5754	6.60111e-05	0.00136354	1.41557	2.65743	1.27654	238.416	237.465	295.163	193.034	273.807	180.692	126.262	219.324	255.79	335.505	279.998	239.688	202.036	0.501381	1.41003	0.352239	7.89734	7.89157	8.20537	7.59271	8.09701	7.49739	6.98028	7.77692	7.99881	8.39019	8.12927	7.90501	7.65847	FALSE
T21E8.3	WBGene00004002	pgp-8	12.8607	6.65566e-05	0.00137211	0.408337	0.523036	0.635524	29.9346	1.59585	40.0931	37.0128	33.5493	24.7697	37.1785	54.0512	10.1292	19.4533	34.3943	30.3116	33.552	-1.29217	-0.935017	-0.65398	4.90374	0.674323	5.32528	5.20995	5.06821	4.63051	5.2164	5.75625	3.34046	4.28194	5.1041	4.9218	5.06833	FALSE
F18E3.12	WBGene00045275		10.0181	6.6569e-05	0.00137211	3.46029	0.86669	0.51824	148.431	173.266	225.177	88.7769	114.842	43.2999	123.365	326.876	149.816	106.918	169.411	106.781	130.86	1.79089	-0.206412	-0.948309	7.21365	7.43684	7.81492	6.47211	6.8435	5.43629	6.94679	8.3526	7.22704	6.74037	7.40438	6.73851	7.03188	FALSE
K11D12.4	WBGene00019644	cpt-4	10.0131	6.68276e-05	0.00137596	0.302064	0.688525	0.291988	6.1864	2.21715	7.65142	8.41425	8.09785	7.69416	6.01044	11.0235	2.32545	4.12764	3.25193	4.57403	5.38017	-1.72708	-0.53842	-1.77602	2.6291	1.14871	2.93573	3.07284	3.01754	2.94376	2.58747	3.46251	1.21751	2.04532	1.70129	2.19346	2.42765	FALSE
Y62H9A.5	WBGene00013393		10.0084	6.70766e-05	0.0013796	1.28749	2.64649	1.31114	2065.51	1690.69	1400.47	1727.21	3487.25	1753.8	1140.41	1525.91	2257.99	3018.08	2000.67	2542.96	1359.45	0.364556	1.40408	0.390825	11.0123	10.7234	10.4517	10.7542	11.7679	10.7763	10.1553	10.5755	11.1408	11.5594	10.9663	11.3123	10.4088	FALSE
F48F7.2	WBGene00006372	syx-2	10.0019	6.74174e-05	0.00138513	0.339322	0.371602	0.463616	11.8038	1.99373	7.79288	15.1764	11.7247	16.7852	17.8518	16.9481	5.69519	6.62558	7.85105	9.69799	16.1603	-1.55927	-1.42817	-1.109	3.56118	0.995469	2.96216	3.92375	3.55148	4.06911	4.158	4.08305	2.50974	2.72805	2.97289	3.27769	4.01438	FALSE
C10G6.1	WBGene00015680	egal-1	9.9996	6.75385e-05	0.00138613	0.347129	0.267431	0.897905	41.9809	16.5309	33.0182	68.504	28.4792	70.7187	91.0801	32.1322	24.5406	24.3589	29.0734	28.9798	42.5799	-1.52646	-1.90276	-0.155366	5.39166	4.0471	5.04519	6.09812	4.83184	6.14402	6.50906	5.00595	4.6171	4.60638	4.86163	4.85698	5.4121	FALSE
C41H7.8	WBGene00016578	sdz-5	9.98364	6.83867e-05	0.00140204	1.79176	3.98605	3.61599	7.19374	11.2804	5.17077	3.74053	4.61791	3.79017	2.49022	4.66673	6.78758	9.913	16.8951	6.52052	7.6039	0.841374	1.99496	1.85439	2.84674	3.49574	2.37038	1.90324	2.20724	1.92226	1.31628	2.22241	2.7629	3.30932	4.07854	2.70499	2.92674	FALSE
C54D1.1	WBGene00004004	pgp-10	10.0502	6.87341e-05	0.00140765	0.344654	0.610527	0.591011	15.7737	6.87538	15.1251	18.4925	18.3365	29.0815	18.4034	20.987	10.0175	11.2261	12.3601	11.1475	14.5096	-1.53678	-0.711874	-0.758742	3.97945	2.78144	3.91887	4.20886	4.19665	4.86203	4.2019	4.39142	3.32445	3.48879	3.62762	3.47865	3.85893	FALSE
C41D11.9	WBGene00016567		11.9086	6.88248e-05	0.00140801	1.34116	2.58859	1.70509	50.469	61.3059	33.6256	34.7816	70.3109	45.883	27.2554	33.5702	61.5273	70.5574	57.2837	59.6399	45.658	0.423483	1.37217	0.769851	5.65733	5.93795	5.07149	5.12025	6.13568	5.51989	4.76847	5.06911	5.94315	6.14072	5.84005	5.89821	5.5128	FALSE
Y56A3A.22	WBGene00013239		10.0049	6.89312e-05	0.00140868	1.60077	2.55507	1.20688	205.878	190.346	246.559	147.155	250.734	115.72	108.477	234.591	185.245	277.154	283.115	216.309	180.587	0.678764	1.35336	0.271278	7.68565	7.57248	7.94579	7.2012	7.97001	6.8545	6.76125	7.874	7.53329	8.11454	8.14524	7.75695	7.49655	FALSE
ZK1307.1	WBGene00014244		9.96307	6.94963e-05	0.00141872	1.56661	2.95042	0.884512	64.9162	89.3261	76.1461	44.2199	79.5166	46.4743	30.6955	57.2829	72.8115	90.5505	50.6589	86.5088	49.3407	0.647642	1.56092	-0.177046	6.02051	6.48101	6.2507	5.46662	6.31318	5.53836	4.93996	5.84003	6.18609	6.50065	5.66274	6.43478	5.62471	FALSE
F39B2.9	WBGene00043308		9.95047	7.01856e-05	0.00143126	1.12958	0.188019	0.41912	13.7212	6.4792	12.0267	25.1203	10.6912	6.4736	33.578	17.0215	7.33413	6.30827	7.11353	15.1669	12.2401	0.17579	-2.41105	-1.25457	3.77833	2.69582	3.58817	4.65078	3.41836	2.69457	5.06944	4.08929	2.87463	2.65724	2.83057	3.92285	3.61354	FALSE
F20C5.2	WBGene00002222	klp-11	9.93976	7.07771e-05	0.00144179	0.371376	0.370142	0.705793	14.3121	4.78704	10.877	19.1217	12.5787	26.1984	27.8086	16.2683	9.72848	10.2892	11.4566	9.85229	9.6439	-1.42905	-1.43385	-0.502682	3.83916	2.25913	3.44321	4.25714	3.65291	4.71141	4.79746	4.024	3.28221	3.36306	3.5181	3.30046	3.26962	FALSE
F19B10.13	WBGene00194713		9.93197	7.12111e-05	0.00144909	0.42905	0.166084	0.608679	79.3518	5.87023	73.2648	138.471	54.0795	65.7338	218.891	77.4511	28.2189	36.2012	47.1261	82.3356	96.7068	-1.22078	-2.59001	-0.716247	6.31019	2.55342	6.19505	7.11344	5.75701	6.03856	7.77407	6.27521	4.81859	5.17797	5.55846	6.36344	6.59555	FALSE
F35C5.5	WBGene00009393	clec-62	9.91182	7.23451e-05	0.00146976	1.80126	3.62224	1.45216	488.387	135.715	698.077	319.731	562.522	194.824	194.79	570.533	350.912	705.628	828.519	514.094	530.021	0.849003	1.85688	0.538196	8.93188	7.08444	9.44724	8.32071	9.13576	7.60602	7.60578	9.15617	8.45497	9.46276	9.69439	9.00589	9.04991	FALSE
B0212.3	WBGene00015037		13.1523	7.24295e-05	0.00146976	1.76777	2.46892	1.61359	31.8963	33.897	21.6294	22.9165	37.7697	29.3001	18.8306	21.2479	51.7928	46.5385	34.3538	35.3114	27.5381	0.821929	1.30388	0.690276	4.99532	5.08309	4.43492	4.51832	5.23916	4.87283	4.235	4.40925	5.69468	5.54035	5.1024	5.14206	4.78336	FALSE
W06B11.1	WBGene00021059	atat-2	9.90986	7.24566e-05	0.00146976	0.299707	0.341352	0.845571	6.70993	1.50711	5.38668	11.8492	9.6668	9.06866	10.7021	5.65922	2.71008	3.64825	4.75933	6.59944	6.28231	-1.73837	-1.55067	-0.242002	2.7463	0.591785	2.4294	3.56671	3.27304	3.18089	3.41982	2.5006	1.43834	1.86721	2.25076	2.72234	2.65129	FALSE
F37B4.7	WBGene00018138	folt-2	10.9098	7.28475e-05	0.00147612	2.55756	1.64078	0.828893	119.936	456.58	66.4085	66.7956	87.1755	72.4708	62.1582	90.5082	185.343	101.968	75.034	109.451	61.7492	1.35477	0.714385	-0.270742	6.90613	8.83472	6.0533	6.06168	6.44585	6.17933	5.95787	6.49998	7.53405	6.67198	6.22947	6.77414	5.94835	FALSE
C02B4.1	WBGene00000082	adt-1	9.89943	7.30523e-05	0.00147629	0.263726	0.424065	0.378771	5.47198	2.08485	3.98284	10.104	2.67575	9.62161	8.76159	7.31147	2.5428	3.71156	2.76187	4.78887	3.87145	-1.92289	-1.23764	-1.4006	2.45206	1.05994	1.9938	3.33686	1.41994	3.26628	3.13119	2.87016	1.34642	1.89203	1.46564	2.25968	1.95287	FALSE
Y106G6H.15	WBGene00013725	ska-1	14.4303	7.31621e-05	0.00147629	1.38937	2.76389	1.24402	95.1737	100.719	95.9114	67.2022	120.101	75.5915	47.1798	94.9509	105.02	130.338	118.13	105.467	74.2223	0.474435	1.4667	0.315014	6.57249	6.65419	6.58363	6.07044	6.90811	6.24015	5.5601	6.56911	6.71452	7.02611	6.88423	6.72064	6.21378	FALSE
T09F5.1	WBGene00011665		10.5162	7.31691e-05	0.00147629	0.350014	0.698664	0.505008	15.6285	1.74066	12.4282	28.6874	22.9941	16.5161	19.5182	22.1068	5.76646	13.6176	11.1721	15.7268	13.189	-1.51452	-0.51733	-0.985623	3.96611	0.799631	3.63554	4.84235	4.52319	4.0458	4.28675	4.46642	2.52769	3.7674	3.48183	3.97516	3.72126	FALSE
C02F12.5	WBGene00015355		9.8973	7.31748e-05	0.00147629	2.19038	2.16727	1.44603	208.336	59.6952	178.5	236.884	319.315	114.802	145.73	160.321	251.46	315.836	231.83	312.934	162.894	1.13118	1.11588	0.532099	7.70277	5.89954	7.47978	7.88804	8.31884	6.843	7.18715	7.32482	7.97419	8.30303	7.85692	8.28972	7.34779	FALSE
T14B1.1	WBGene00011763		9.89615	7.32407e-05	0.00147629	0.190753	0.227188	1.37198	4.26548	1.49683	1.26638	6.25949	2.31921	10.9683	12.0801	1.96614	2.09225	2.74468	2.69758	1.89449	1.77454	-2.39023	-2.13804	0.456259	2.09271	0.58191	0.340715	2.64604	1.21363	3.45527	3.59456	0.975367	1.06505	1.45664	1.43167	0.921813	0.827445	FALSE
T26H2.2	WBGene00012064	fbxb-115	9.87886	7.42425e-05	0.00149358	0.471068	3.54915	1.66932	13.586	9.12503	7.82707	11.2528	20.7941	16.9518	6.01022	10.5841	7.98612	21.3352	17.667	16.3638	13.3716	-1.08599	1.82748	0.739258	3.76405	3.18983	2.96847	3.49221	4.3781	4.08337	2.58742	3.40382	2.9975	4.41517	4.14298	4.03243	3.7411	FALSE
W06G6.12	WBGene00012314		9.87865	7.42546e-05	0.00149358	0.249393	0.2838	0.0731472	1.94928	0.386528	2.16435	3.3477	3.17834	1.49814	2.09132	4.17162	0.370669	0.593645	0.305732	1.37924	1.76999	-2.00351	-1.81705	-3.77305	0.96294	-1.37135	1.11393	1.74317	1.66827	0.583174	1.06442	2.06061	-1.4318	-0.752327	-1.70966	0.463872	0.823745	FALSE
T07C12.12	WBGene00011576		12.7543	7.43938e-05	0.00149482	1.51674	3.01615	1.4125	21.6274	33.1115	18.6843	14.7957	21.5464	17.974	10.2404	16.5277	27.2531	30.7966	23.3981	24.256	17.9481	0.60097	1.59271	0.498256	4.43479	5.04926	4.22375	3.8871	4.42937	4.16784	3.35619	4.04681	4.76835	4.9447	4.54832	4.60027	4.16576	FALSE
T05H4.5	WBGene00020268	hpo-19	11.6	7.4995e-05	0.00150532	1.75143	2.5152	1.24896	67.2732	85.4027	74.5207	42.1947	69.6814	49.4879	34.4433	60.9442	86.6722	86.5784	76.14	71.9665	62.6026	0.808535	1.33068	0.320726	6.07196	6.41621	6.21957	5.39899	6.1227	5.629	5.10615	5.92942	6.4375	6.43593	6.25058	6.16925	5.96815	FALSE
K10B2.2	WBGene00019605		9.85422	7.56946e-05	0.00151777	2.12002	2.46628	2.44894	14.3167	11.6256	18.1785	10.8637	20.9298	6.42134	7.81264	5.97726	13.6154	19.2641	14.6339	24.3132	15.6872	1.08408	1.30234	1.29216	3.83963	3.53923	4.18416	3.44144	4.38749	2.68287	2.96581	2.57948	3.76717	4.26785	3.87124	4.60367	3.97152	FALSE
T28D9.9	WBGene00020898		9.843	7.63662e-05	0.00152964	2.54282	0.261968	0.0344599	1.7058	0.366447	4.41686	1.31036	1.19956	0.243118	1.43206	5.4005	0.617506	0.38077	0.188511	1.11839	1.32638	1.34643	-1.93254	-4.85894	0.770446	-1.44833	2.14302	0.389958	0.262503	-2.04027	0.518089	2.43309	-0.695474	-1.39301	-2.40728	0.161419	0.407496	FALSE
W02F12.8	WBGene00175027		9.81939	7.77991e-05	0.00155671	0.204856	0.414044	0.690194	5.56113	1.11928	3.59214	8.4845	7.75209	16.5412	7.07246	3.64938	3.38918	2.9204	2.51485	5.8266	1.57396	-2.28732	-1.27215	-0.534926	2.47538	0.162568	1.84485	3.08483	2.95458	4.04799	2.82221	1.86765	1.76093	1.54617	1.33047	2.54265	0.6544	FALSE
F52H3.5	WBGene00009947		9.80259	7.88361e-05	0.00157582	0.423757	0.730803	0.525156	61.9056	27.462	58.845	90.9916	83.3566	75.4866	72.5461	87.1486	31.9891	53.0179	45.7672	62.8846	46.7306	-1.23869	-0.452445	-0.929183	5.952	4.77937	5.87885	6.50766	6.38122	6.23815	6.18083	6.44541	4.99951	5.72841	5.51624	5.97463	5.5463	FALSE
W03C9.7	WBGene00003228	mex-1	9.7976	7.91473e-05	0.00158039	1.99407	1.49739	3.43768	220.573	390.694	116.13	184.562	138.772	193.401	153.223	91.2618	385.479	229.325	313.884	172.779	218.177	0.995717	0.582454	1.78144	7.78511	8.60989	6.8596	7.52796	7.11657	7.59545	7.25949	6.51194	8.59051	7.84125	8.29409	7.43279	7.76936	FALSE
Y47G6A.25	WBGene00021649		12.2743	7.96147e-05	0.00158736	2.46693	2.27205	1.40228	16.0927	22.9314	18.3531	11.0719	13.8268	10.1435	9.50946	12.899	25.0313	21.6071	18.0967	14.3238	13.4148	1.30272	1.18399	0.487777	4.00833	4.51925	4.19795	3.46883	3.7894	3.34248	3.24936	3.68918	4.64566	4.43344	4.17765	3.84034	3.74576	FALSE
C23H4.6	WBGene00007694		9.78938	7.96621e-05	0.00158736	0.535112	0.47657	0.310349	17.2288	8.59524	15.4744	15.7624	12.26	26.5648	25.7768	31.9616	14.2231	12.2803	9.89786	14.4896	15.7628	-0.902087	-1.06924	-1.68804	4.10675	3.10354	3.95181	3.97841	3.61589	4.73144	4.688	4.99827	3.83017	3.61827	3.30712	3.85694	3.97845	FALSE
ZK1290.10	WBGene00022891		9.76859	8.098e-05	0.00161067	0.227324	0.865048	0.613072	63.6197	6.09577	55.5026	86.8035	112.066	104.402	73.4089	73.6919	23.7508	63.5595	45.1825	62.1519	42.8687	-2.13718	-0.209149	-0.705872	5.9914	2.60781	5.79448	6.43968	6.8082	6.70601	6.19788	6.20343	4.56991	5.99004	5.49769	5.95773	5.42185	FALSE
F48E3.6	WBGene00018606		9.76828	8.09999e-05	0.00161067	0.711847	3.35429	2.05598	11.6314	15.1932	4.33001	6.94473	16.3068	13.6988	6.11533	8.19535	9.75601	20.525	16.8672	10.5946	9.01449	-0.49036	1.74601	1.03983	3.53996	3.92535	2.11437	2.79592	4.0274	3.77597	2.61243	3.03481	3.28629	4.35931	4.07615	3.40526	3.17225	FALSE
F53A2.9	WBGene00009953		9.74242	8.26718e-05	0.00164221	0.463862	0.368117	0.575311	15.6696	7.79293	16.5398	16.2322	11.3666	20.1258	27.3605	21.8074	9.3352	10.0743	12.5298	13.2793	16.9444	-1.10823	-1.44177	-0.797585	3.9699	2.96217	4.04787	4.02078	3.50673	4.33097	4.77402	4.44674	3.22268	3.33261	3.64729	3.73111	4.08274	FALSE
H23L24.2	WBGene00019229		9.73519	8.31457e-05	0.00164992	0.172909	1.3463	0.378403	6.1646	0.23186	7.99577	9.92148	6.23524	9.37152	6.48481	5.74953	1.62144	8.7323	2.17814	6.52282	4.53171	-2.53191	0.429	-1.402	2.62401	-2.10867	2.99924	3.31056	2.64045	3.22828	2.69706	2.52344	0.697274	3.12636	1.12309	2.7055	2.18006	FALSE
K10D2.4	WBGene00019630	emb-1	9.7322	8.3343e-05	0.00165075	1.60425	2.82417	1.14389	217.481	228.338	346.589	137.041	200.567	126.681	90.8765	266.005	203.23	256.65	304.279	203.689	186.41	0.6819	1.49783	0.193952	7.76474	7.83503	8.43708	7.09847	7.64794	6.98506	6.50584	8.05531	7.66697	8.00366	8.24925	7.67022	7.54234	FALSE
C50E3.13	WBGene00016824		9.73194	8.33599e-05	0.00165075	2.2082	2.12728	2.90004	8.40914	19.4704	4.57148	5.61662	5.50178	6.79243	4.542	3.57193	15.0084	9.64835	10.2685	8.33584	6.65211	1.14287	1.08901	1.53607	3.07196	4.28321	2.19266	2.4897	2.4599	2.76393	2.18333	1.8367	3.9077	3.27028	3.36015	3.05933	2.73381	FALSE
F27D9.8	WBGene00017866	stn-2	9.72377	8.39002e-05	0.00165974	0.264067	0.418144	0.55364	10.4303	1.43065	7.80974	22.7731	14.363	16.0124	19.8112	6.68389	4.23008	8.28481	3.70318	9.72783	6.19943	-1.92103	-1.25793	-0.852979	3.38271	0.51667	2.96527	4.50926	3.84428	4.00112	4.30824	2.74069	2.08069	3.05047	1.88877	3.28212	2.63214	FALSE
F29G9.4	WBGene00001345	fos-1	9.71456	8.45143e-05	0.00167016	0.535206	0.311033	0.729836	68.8609	29.1812	67.9449	98.563	55.3131	68.9003	133.55	90.8766	36.8728	41.5268	66.3587	55.7851	76.3437	-0.901834	-1.68486	-0.454357	6.10561	4.86697	6.08629	6.62297	5.78955	6.10644	7.06123	6.50584	5.20448	5.37597	6.05221	5.80181	6.25444	FALSE
C42C1.7	WBGene00016585	oac-59	11.3341	8.47872e-05	0.001673	2.18576	2.40834	1.45129	18.8441	9.01988	22.3431	17.2954	23.6156	10.4027	10.7628	17.6914	22.7219	25.9027	25.686	19.4254	17.3723	1.12814	1.26804	0.537334	4.23604	3.17311	4.48176	4.11232	4.56167	3.37889	3.42798	4.14498	4.50601	4.69503	4.68291	4.27988	4.11872	FALSE
Y54G2A.57	WBGene00189961		7.52209	8.48324e-05	0.001673	0.233437	0.186346	0.141411	4.32223	0.0112273	7.8707	5.23287	2.42339	2.59241	7.88625	11.3667	0.598934	1.47938	1.59902	3.30413	4.21298	-2.0989	-2.42394	-2.82204	2.11178	-6.47685	2.97649	2.3876	1.27703	1.3743	2.97934	3.50674	-0.739531	0.564994	0.677185	1.72427	2.07484	FALSE
B0403.5	WBGene00015169		9.70282	8.53036e-05	0.00168056	0.498904	0.402551	0.245573	4.39987	1.27927	6.5372	3.81665	2.7426	3.56388	4.66791	10.7682	1.76984	1.88244	2.63752	4.16808	5.93666	-1.00317	-1.31276	-2.02578	2.13746	0.35532	2.70867	1.93231	1.45555	1.83345	2.22278	3.4287	0.823617	0.912601	1.39918	2.05938	2.56965	FALSE
Y23H5A.5	WBGene00000832	ctn-1	10.572	8.64925e-05	0.00170223	0.400325	0.520354	0.530157	14.569	5.38453	12.5043	21.1094	20.4031	23.002	21.2889	14.6247	9.18657	11.0664	7.74635	15.2697	9.11309	-1.32075	-0.942435	-0.915509	3.86483	2.42882	3.64436	4.39981	4.35071	4.52369	4.41203	3.87033	3.19953	3.46812	2.95352	3.9326	3.18794	FALSE
R08A2.5	WBGene00011136		9.68244	8.6692e-05	0.00170441	0.192231	0.0594949	0.765086	2.70036	0.0886879	2.82822	4.2117	0.905531	0.993777	6.72985	4.28286	0.191035	0.397435	3.30791	2.00505	3.06757	-2.37909	-4.07109	-0.386306	1.43315	-3.49512	1.4999	2.0744	-0.143164	-0.00900603	2.75057	2.09857	-2.38809	-1.33121	1.72592	1.00364	1.6171	FALSE
Y87G2A.1	WBGene00013593		9.67743	8.70372e-05	0.00170868	1.37661	2.58765	1.45933	126.095	133.043	121.125	94.6057	147.164	89.534	80.1179	101.094	123.25	207.293	147.52	129.229	108.811	0.461116	1.37164	0.545306	6.97837	7.05575	6.92035	6.56386	7.20128	6.48436	6.32405	6.65955	6.94544	7.69553	7.20476	7.01379	6.76568	FALSE
T03D8.1	WBGene00003830	num-1	9.67582	8.71482e-05	0.00170868	1.6151	1.01131	2.85868	45.2553	54.7215	28.2591	46.6935	35.9178	43.2571	50.3117	20.703	69.8889	50.9143	59.1953	29.9366	46.2953	0.691623	0.0162238	1.51535	5.50001	5.77404	4.82064	5.54515	5.16663	5.43487	5.65282	4.37177	6.12699	5.67	5.88741	4.90384	5.53279	FALSE
F25H8.5	WBGene00001113	dur-1	12.6918	8.71768e-05	0.00170868	0.769419	0.58794	0.297776	12.225	5.71888	20.1454	14.8996	9.75117	9.55758	12.3213	21.2763	7.32783	7.18337	6.3551	14.0956	15.428	-0.378159	-0.766258	-1.7477	3.61176	2.51573	4.33238	3.8972	3.28558	3.25665	3.62308	4.41117	2.87339	2.84466	2.66791	3.81718	3.94748	FALSE
R12C12.1	WBGene00020022		9.67275	8.73605e-05	0.00171053	2.34714	3.07857	1.22292	41.4838	91.3887	25.6448	25.9629	49.1275	26.0389	19.1704	29.3598	61.1129	59.0283	35.8942	50.4569	23.7088	1.23091	1.62226	0.290329	5.37448	6.51394	4.68059	4.69838	5.61846	4.7026	4.26081	4.87577	5.93341	5.88333	5.16568	5.65698	4.56735	FALSE
F28C6.10	WBGene00009209		9.65828	8.83693e-05	0.00172852	2.12121	4.13635	2.34663	4.53617	2.15262	4.5863	3.12773	6.58475	1.88878	1.78863	3.82499	4.01284	7.38497	8.94718	4.68331	3.60104	1.08489	2.04836	1.23059	2.18147	1.1061	2.19733	1.64512	2.71913	0.917455	0.838859	1.93546	2.00462	2.88459	3.16143	2.22753	1.84841	FALSE
K09E10.2	WBGene00019580	oac-58	9.65592	8.85345e-05	0.00172999	4.08609	3.00642	1.80667	6.17379	4.16382	7.35475	4.58903	8.68096	1.8619	3.09538	4.20309	7.60788	9.30598	7.59364	7.36425	6.19496	2.03072	1.58805	0.853331	2.62616	2.05791	2.87868	2.19819	3.11786	0.896774	1.63012	2.07145	2.92749	3.21816	2.92479	2.88054	2.6311	FALSE
C08H9.4	WBGene00007465		9.65187	8.88196e-05	0.00173379	0.0910135	0.381816	0.296056	3.05659	0.410951	3.82445	4.56593	1.81241	3.69615	3.34505	6.45118	0.335742	1.27496	1.90924	2.14042	4.07714	-3.45778	-1.38905	-1.75606	1.61192	-1.28296	1.93525	2.19091	0.857909	1.88602	1.74203	2.68956	-1.57458	0.350448	0.932995	1.09789	2.02756	FALSE
F47B10.2	WBGene00009813	haly-1	9.63834	8.97787e-05	0.00175073	0.299322	0.653239	0.42802	159.432	78.9271	227.325	232.433	246.98	168.487	203.171	187.59	50.4462	132.761	80.3092	165.342	77.2118	-1.74023	-0.614317	-1.22425	7.31679	6.30245	7.82861	7.86067	7.94825	7.3965	7.66655	7.55144	5.65667	7.05268	6.32749	7.36931	6.27075	FALSE
C23F12.1	WBGene00016006	fln-2	9.63609	8.99394e-05	0.00175208	0.441338	0.503722	0.686294	204.516	115.596	101.912	264.994	181.729	446.018	335.156	186.585	196.84	168.826	128.046	150.221	140.545	-1.18004	-0.9893	-0.543101	7.67607	6.85294	6.67119	8.04982	7.50565	8.80096	8.38869	7.54369	7.62088	7.39939	7.00052	7.23094	7.13489	FALSE
F39G3.1	WBGene00018206	ugt-61	10.2319	9.01547e-05	0.00175449	1.14341	3.09677	1.54048	21.9122	16.3564	18.6544	17.8446	24.3256	21.1712	11.3649	15.8875	24.2299	35.057	24.5117	26.7113	23.497	0.193349	1.63076	0.623384	4.45366	4.03178	4.22144	4.15742	4.6044	4.40403	3.50651	3.98982	4.59872	5.13163	4.6154	4.73938	4.5544	FALSE
R06C1.6	WBGene00011060		9.61744	9.12824e-05	0.00177307	0.289236	0.302609	0.831616	34.1116	3.15379	24.0461	65.0455	32.0938	41.4031	84.9186	26.3865	12.0693	25.7286	22.0951	31.0168	25.1675	-1.78968	-1.72447	-0.26601	5.09219	1.65708	4.58773	6.02338	5.00422	5.37167	6.40801	4.72173	3.59327	4.6853	4.46565	4.95498	4.65349	FALSE
R10F2.1	WBGene00019994	cdh-1	9.61727	9.12944e-05	0.00177307	0.397791	0.277071	0.591294	9.76943	4.88271	7.49069	13.3592	6.52506	17.8148	16.8344	10.2449	7.08871	4.66125	6.06249	7.7879	9.68465	-1.32992	-1.85167	-0.758052	3.28827	2.28768	2.9051	3.73976	2.70599	4.15501	4.07334	3.35683	2.82552	2.22072	2.59991	2.96123	3.2757	FALSE
C23G10.2	WBGene00016011		9.61588	9.13958e-05	0.00177324	1.89872	2.57372	1.29079	221.772	288.676	223.731	178.138	255.461	131.67	104.764	221.308	250.004	269.631	285.662	238.633	201.783	0.925025	1.36385	0.368252	7.79293	8.17331	7.80562	7.47685	7.99696	7.04079	6.711	7.78991	7.96581	8.07484	8.15816	7.89865	7.65666	FALSE
T02G5.7	WBGene00020166		9.94467	9.2752e-05	0.00179774	1.34823	2.61595	1.36316	199.792	371.792	194.985	139.355	216.146	151.122	89.6511	165.377	203.751	234.487	225.439	217.584	169.206	0.431063	1.38733	0.446953	7.64236	8.53835	7.60722	7.12262	7.75586	7.23957	6.48625	7.36962	7.67066	7.87336	7.81659	7.76543	7.40264	FALSE
K09F5.6	WBGene00044698		11.362	9.28522e-05	0.00179786	0.532338	0.355174	0.600207	12.8614	3.30552	14.7036	15.6234	10.5955	17.0218	23.2574	17.2317	9.06114	8.26409	10.2803	8.39301	12.2019	-0.909586	-1.4934	-0.736467	3.68498	1.72488	3.8781	3.96564	3.40538	4.08931	4.53962	4.107	3.17969	3.04686	3.36181	3.06919	3.60904	FALSE
F13G11.3	WBGene00045038		9.90614	9.29526e-05	0.00179799	1.80465	1.81948	1.85687	220.775	22.1424	319.687	148.488	209.329	66.4723	122.425	311.319	119.996	222.788	578.14	190.256	329.664	0.851722	0.863526	0.892874	7.78643	4.46874	8.32051	7.2142	7.70963	6.05468	6.93575	8.28225	6.90685	7.79953	9.17527	7.5718	8.36485	FALSE
R74.3	WBGene00006959	xbp-1	9.59288	9.30829e-05	0.00179865	0.803567	0.353332	0.738808	248.85	209.676	218.536	262.918	203.448	253.182	444.023	297.907	203.449	156.899	220.092	239.958	266.707	-0.31551	-1.5009	-0.436728	7.95913	7.71202	7.77173	8.03847	7.66851	7.98403	8.79449	8.21872	7.66852	7.29369	7.78196	7.90664	8.05911	FALSE
F53H2.1	WBGene00010004		9.59165	9.31742e-05	0.00179865	0.162528	0.259863	0.720783	5.19093	0.36497	5.19652	9.04974	6.40444	9.3935	9.56759	4.60429	1.53132	2.50332	3.31915	4.74659	2.6077	-2.62124	-1.94418	-0.472364	2.37599	-1.45415	2.37755	3.17788	2.67907	3.23166	3.25816	2.20298	0.614771	1.32385	1.73081	2.24689	1.38278	FALSE
F25H2.4	WBGene00009118		12.557	9.35911e-05	0.00180488	1.50779	2.49933	1.36003	185.592	180.185	199.94	134.336	230.598	132.283	93.4985	180.673	199.454	233.691	245.748	198.618	174.017	0.592435	1.32154	0.443641	7.53599	7.49334	7.64343	7.0697	7.84924	7.04748	6.54687	7.49724	7.63991	7.86846	7.94104	7.63385	7.44308	FALSE
F58A6.1	WBGene00019022		9.57104	9.4716e-05	0.00182303	2.57059	2.331	1.35755	18.9862	17.5189	20.4831	17.5411	23.8692	10.4117	10.3242	13.1584	26.7577	24.038	17.8634	25.1791	18.8234	1.3621	1.22095	0.441003	4.24688	4.13084	4.35636	4.13266	4.57708	3.38013	3.36796	3.71791	4.74188	4.58725	4.15894	4.65416	4.23445	FALSE
ZK899.2	WBGene00014141		11.0504	9.47226e-05	0.00182303	0.657273	2.32885	1.82865	45.7761	33.383	30.9216	56.1015	79.0176	64.273	32.9848	16.5084	42.2273	76.7104	30.18	58.4382	25.4414	-0.605435	1.21962	0.870778	5.51652	5.06104	4.95054	5.80997	6.3041	6.00614	5.04373	4.04513	5.4001	6.26135	4.91552	5.86884	4.66911	FALSE
C05C8.3	WBGene00001428	fkb-3	9.56927	9.48496e-05	0.00182364	0.57497	2.82013	0.940392	33.133	22.1137	21.6026	32.3483	61.8835	48.5356	20.8778	23.7663	27.9046	58.8623	22.3395	33.2066	15.7198	-0.798441	1.49576	-0.0886665	5.0502	4.46687	4.43313	5.01562	5.95148	5.60097	4.3839	4.57084	4.80243	5.87927	4.48152	5.0534	3.97451	FALSE
T05E12.7	WBGene00005444	srh-237	9.56622	9.50802e-05	0.00182555	1.99461	3.63151	2.26496	12.5386	24.7842	5.94436	9.58726	16.6486	10.5334	5.51106	3.23202	21.0088	20.034	7.31791	17.6095	6.79311	0.996109	1.86057	1.17948	3.6483	4.63135	2.57152	3.26112	4.05733	3.3969	2.46233	1.69243	4.39292	4.32438	2.87143	4.13829	2.76407	FALSE
C02B4.4	WBGene00045386		9.56544	9.51391e-05	0.00182555	0.145843	1.40789	0.963814	10.7475	0.942387	5.12576	22.9721	31.3691	15.2248	10.6812	3.36084	2.22465	15.0669	3.25828	11.8178	3.92009	-2.77751	0.493537	-0.0531734	3.42593	-0.0856091	2.35777	4.52181	4.97127	3.92835	3.417	1.74882	1.15358	3.91331	1.70411	3.56289	1.97089	FALSE
C32B5.14	WBGene00016307	fbxc-18	9.56241	9.53688e-05	0.00182812	1.19781	2.39126	2.99383	12.6819	12.7612	6.41258	8.67747	17.1638	11.0532	7.51401	8.22003	13.2462	17.967	24.6029	11.3951	11.2778	0.260398	1.25777	1.58199	3.6647	3.67369	2.68091	3.11727	4.1013	3.46639	2.90958	3.03914	3.72751	4.16728	4.62076	3.51034	3.49542	FALSE
ZC302.3	WBGene00013863		9.55987	9.55624e-05	0.00183001	2.24351	4.22429	0.943645	30.2349	35.8534	39.5405	20.7497	25.7483	15.7163	12.1643	32.6422	35.2383	51.3966	30.8022	27.5502	18.9774	1.16575	2.07871	-0.083684	4.91815	5.16404	5.30526	4.37502	4.6864	3.97419	3.60459	5.02867	5.13907	5.6836	4.94496	4.78399	4.24621	FALSE
B0273.1	WBGene00015097		9.53667	9.73468e-05	0.00186232	0.237378	0.482757	0.587385	9.01788	1.30457	17.3974	11.5371	10.1347	10.9414	7.5724	14.1917	2.59719	3.65568	8.33569	8.91092	7.39065	-2.07474	-1.05063	-0.767622	3.17279	0.383569	4.1208	3.52821	3.34123	3.45173	2.92075	3.82697	1.37695	1.87014	3.0593	3.15557	2.8857	FALSE
F54D12.4	WBGene00018817		9.53416	9.75418e-05	0.00186419	2.17077	3.51558	1.18429	284.05	197.122	301.658	167.729	440.476	117.124	115.484	330.36	254.27	405.969	391.259	308.996	233.19	1.11821	1.81376	0.244027	8.15	7.62295	8.23677	7.38999	8.78292	6.8719	6.85155	8.36789	7.99022	8.66522	8.61198	8.27144	7.86536	FALSE
C08B11.8	WBGene00007435		16.4714	9.785e-05	0.00186821	1.85559	2.51318	1.10302	48.7191	78.2016	46.7807	32.1916	47.9471	33.8484	25.856	45.7042	62.843	65.0148	50.5109	50.0827	43.8915	0.891878	1.32951	0.141458	5.60642	6.28913	5.54784	5.00861	5.58337	5.08101	4.69243	5.51425	5.97368	6.0227	5.65852	5.64624	5.45587	FALSE
R07C3.6	WBGene00019922	fbxc-28	9.5278	9.8038e-05	0.00186994	1.38215	3.16462	2.25313	8.41759	11.0824	4.82787	5.07641	10.99	7.44862	4.60431	4.80701	10.2974	14.5867	10.8187	8.3947	6.39598	0.466915	1.66203	1.17193	3.07341	3.4702	2.27139	2.34381	3.45812	2.89697	2.20299	2.26514	3.36421	3.86658	3.43545	3.06948	2.67717	FALSE
Y110A2AL.4	WBGene00022441		9.52553	9.82155e-05	0.00187146	0.277659	0.691571	0.95099	196.509	28.7352	66.1543	432.978	414.585	369.099	291.052	81.1945	102.504	201.309	77.2246	198.963	41.5092	-1.84861	-0.532051	-0.0724973	7.61845	4.84475	6.04776	8.75815	8.69553	8.52786	8.18513	6.34331	6.67953	7.65327	6.27099	7.63635	5.37536	FALSE
F07H5.10	WBGene00008561		9.5223	9.8469e-05	0.0018718	1.88648	2.60496	2.78632	32.8809	53.3724	17.8492	21.8983	20.0932	28.1977	16.5236	15.7405	53.1384	43.0449	43.8087	31.7048	35.1583	0.915697	1.38126	1.47836	5.03918	5.73802	4.15779	4.45275	4.32864	4.81751	4.04645	3.97641	5.73168	5.42777	5.45314	4.98663	5.1358	FALSE
D2096.3	WBGene00017071	aagr-1	9.52215	9.84813e-05	0.0018718	1.42125	2.42204	1.95372	59.7543	52.7888	63.6691	54.2874	92.3855	34.0045	33.1229	38.0689	48.3316	80.2086	74.3766	73.0052	61.9472	0.507156	1.27622	0.96622	5.90097	5.72216	5.99252	5.76255	6.52959	5.08765	5.04976	5.25054	5.5949	6.32569	6.21678	6.18993	5.95297	FALSE
C35D10.10	WBGene00016446		9.52158	9.85263e-05	0.0018718	1.66218	1.96741	2.16204	53.7327	69.428	37.0864	41.5754	58.0783	48.2242	30.6507	30.0087	80.156	60.3099	64.8854	64.9013	55.31	0.733079	0.976297	1.11239	5.74773	6.11745	5.21282	5.37766	5.85993	5.59169	4.93785	4.90731	6.32474	5.91432	6.01982	6.02017	5.78947	FALSE
T21B6.3	WBGene00011880		9.50548	9.98009e-05	0.00189362	0.728181	0.217657	0.737355	21.8157	16.8541	12.4621	34.1851	20.8728	23.8794	49.3814	18.2805	17.3893	10.7002	13.543	19.8104	16.7112	-0.45763	-2.19987	-0.439568	4.4473	4.07503	3.63947	5.0953	4.38355	4.57769	5.6259	4.19223	4.12013	3.41957	3.75947	4.30819	4.06274	FALSE
Y37E3.3	WBGene00021347	rpb-10	10.9452	9.98724e-05	0.00189362	1.20403	2.78787	1.20129	151.459	158.932	146.732	126.137	209.523	112.588	69.7298	155.726	135.563	194.414	187.085	171.902	124.745	0.267875	1.47916	0.264584	7.24278	7.31227	7.19704	6.97885	7.71096	6.81491	6.1237	7.28287	7.08281	7.60299	7.54755	7.42544	6.96284	FALSE
ZC513.6	WBGene00003865	oma-2	9.49343	0.000100766	0.00190813	2.27271	2.47788	3.50727	213.64	449.524	73.4962	105.307	134.982	187.643	106.295	70.858	426.217	262.963	248.183	186.666	193.525	1.18441	1.3091	1.81035	7.73904	8.81225	6.1996	6.71846	7.07662	7.55185	6.73193	6.14686	8.73545	8.03871	7.95526	7.54432	7.59638	FALSE
Y2H9A.4	WBGene00012381		9.49218	0.000100867	0.00190813	0.166333	0.225301	0.448156	3.25574	0.304355	4.58301	5.92735	2.95324	5.04785	5.51094	3.22311	0.83975	1.24264	1.44498	3.43056	1.52075	-2.58785	-2.15007	-1.15793	1.70299	-1.71617	2.1963	2.56739	1.5623	2.33567	2.4623	1.68845	-0.251968	0.313407	0.53105	1.77844	0.604779	FALSE
Y39G10AR.6	WBGene00021464	ugt-31	10.3383	0.000100936	0.00190813	0.834108	2.51144	0.596767	91.8023	67.4565	110.007	62.2717	114.478	64.5502	44.4127	169.654	53.8389	111.5	101.26	84.572	100.059	-0.261694	1.32851	-0.74476	6.52046	6.07589	6.78145	5.96051	6.83892	6.01235	5.4729	7.40645	5.75058	6.8009	6.66192	6.40211	6.64471	FALSE
F01D5.1	WBGene00008492		9.48153	0.00010173	0.00192124	1.65073	0.916246	3.70689	35.722	12.7568	14.096	34.8202	33.8528	28.0111	45.8734	18.0804	46.2435	42.0204	67.0202	44.6386	34.0786	0.723105	-0.126193	1.89021	5.15874	3.67319	3.81722	5.12185	5.0812	4.80793	5.51959	4.17635	5.53118	5.39302	6.06652	5.48022	5.0908	FALSE
T23F1.5	WBGene00011948		9.47794	0.000102022	0.00192486	0.1719	0.535296	0.288137	6.7784	1.18957	4.63048	12.4089	10.6321	20.4375	9.00686	3.82135	3.52214	4.84935	1.09145	3.95248	1.92767	-2.54036	-0.901592	-1.79517	2.76095	0.250435	2.21116	3.6333	3.41035	4.35314	3.17102	1.93408	1.81645	2.27779	0.126253	1.98276	0.946861	FALSE
Y54G2A.49	WBGene00044492		9.47335	0.000102398	0.00193005	2.48555	2.45178	3.5862	4.30063	2.16247	3.07505	4.17966	5.13627	1.03383	1.95289	3.18762	2.57916	4.79705	11.4487	5.9311	3.55013	1.31356	1.29383	1.84246	2.10455	1.11268	1.62061	2.06338	2.36072	0.0480011	0.96561	1.67248	1.3669	2.26215	3.51712	2.5683	1.82787	FALSE
F32D8.9	WBGene00005001	spp-16	10.9859	0.000102618	0.0019323	1.63295	2.64785	1.25088	49.9944	33.7019	64.4857	43.809	64.5603	25.8962	24.4891	50.65	42.2863	64.8262	63.3406	61.7639	54.6077	0.707484	1.40482	0.322944	5.64369	5.07476	6.01091	5.45315	6.01257	4.69467	4.61407	5.66249	5.40212	6.0185	5.98506	5.94869	5.77103	FALSE
ZC13.3	WBGene00022504	mam-1	9.46087	0.000103425	0.00194559	0.246896	0.143862	0.599838	3.85167	0.842471	2.9186	8.82545	4.65843	4.20224	9.2764	2.33512	1.03745	1.33147	1.40584	3.60876	2.55689	-2.01802	-2.79724	-0.737356	1.94548	-0.247301	1.54528	3.14167	2.21984	2.07116	3.21356	1.22349	0.0530413	0.413017	0.491438	1.8515	1.35439	FALSE
K10D3.3	WBGene00006394	taf-11.2	13.1193	0.000103996	0.00195441	2.02216	2.27727	1.25591	49.8127	81.6442	43.6363	32.2793	58.7793	34.3208	25.0841	36.0443	69.4024	57.1875	45.3307	66.2725	43.4848	1.0159	1.18731	0.328735	5.63844	6.35128	5.44746	5.01254	5.87724	5.10101	4.6487	5.1717	6.11691	5.83763	5.50242	6.05034	5.44244	FALSE
F54B11.5	WBGene00010028		9.449	0.000104413	0.00196033	0.531699	0.177181	0.324006	11.6848	9.1469	8.05099	6.69869	6.85751	19.7775	34.7678	17.1326	10.5025	6.1519	5.52632	5.68071	6.66503	-0.911319	-2.4967	-1.62591	3.54656	3.19328	3.00917	2.74388	2.77768	4.30579	5.11968	4.09868	3.39266	2.62103	2.46632	2.50607	2.73661	FALSE
VF13D12L.3	WBGene00012149		9.43229	0.00010582	0.0019848	1.66619	2.32197	1.43614	181.418	473.681	123.827	114.165	196.973	142.57	93.7577	109.151	237.551	217.688	156.76	162.063	131.827	0.736555	1.21535	0.522193	7.50317	8.88777	6.95218	6.83498	7.62186	7.15553	6.55087	6.77018	7.89209	7.76612	7.29242	7.34041	7.04251	FALSE
T20G5.13	WBGene00011874		9.41622	0.000107193	0.00200858	0.145174	0.157529	0.437759	3.30754	0.146888	6.54344	4.62796	1.75635	1.79246	4.75223	6.89501	0.258139	0.74965	3.00738	2.51504	2.9092	-2.78414	-2.66631	-1.19179	1.72576	-2.76721	2.71005	2.21038	0.812583	0.841941	2.24861	2.78555	-1.95378	-0.415712	1.58851	1.33058	1.54062	FALSE
C05E7.3	WBGene00007345		9.40243	0.000108385	0.00202894	0.156388	1.13525	0.893421	7.60145	0.540726	7.40864	13.8753	16.5204	7.70132	7.87247	5.49311	1.20434	8.93865	4.90802	9.84741	3.4232	-2.6768	0.183004	-0.162588	2.92627	-0.88703	2.88921	3.79445	4.04617	2.94511	2.97682	2.45762	0.268242	3.16006	2.29514	3.29974	1.77534	FALSE
T07F8.3	WBGene00001597	gld-3	9.39483	0.000109048	0.00203935	2.16206	1.97219	2.19721	79.6661	150.369	36.8864	43.4413	58.1126	68.5647	47.4412	42.1531	148.231	93.542	92.5723	73.3094	77.3722	1.11241	0.9798	1.13567	6.31589	7.23236	5.20502	5.44099	5.86078	6.0994	5.56807	5.39757	7.2117	6.54754	6.53251	6.19593	6.27374	FALSE
C47D12.4	WBGene00008138		9.39231	0.000109269	0.00204	0.630509	4.43129	1.97511	10.4731	11.1243	4.65747	8.819	13.5216	14.9948	4.65701	5.28865	9.45651	20.6966	10.4458	9.51278	8.77559	-0.66541	2.14773	0.981934	3.38861	3.47564	2.21955	3.14062	3.7572	3.90639	2.2194	2.4029	3.24131	4.37132	3.38485	3.24987	3.1335	FALSE
R107.6	WBGene00000549	cls-2	9.39201	0.000109295	0.00204	0.668818	0.255486	0.734044	50.7024	52.2323	31.1957	59.1852	29.494	63.644	106.149	60.3055	42.5621	27.0631	44.3234	44.582	42.2963	-0.580314	-1.96868	-0.446062	5.66398	5.70687	4.96327	5.88717	4.88235	5.99195	6.72995	5.91422	5.4115	4.75825	5.47	5.47839	5.40246	FALSE
F26G1.3	WBGene00017839		9.38258	0.000110126	0.0020535	0.0639366	0.214726	0.297539	2.61653	0.233929	0.770033	6.12123	4.64053	3.82988	6.44727	1.21433	0.244061	1.38262	0.362354	3.17198	0.560838	-3.96721	-2.21943	-1.74885	1.38765	-2.09586	-0.377008	2.61382	2.21429	1.9373	2.68869	0.280156	-2.03469	0.467406	-1.46453	1.66538	-0.834344	FALSE
K08E7.9	WBGene00003995	pgp-1	9.37903	0.00011044	0.00205737	4.87099	1.63711	1.68749	11.7567	5.07901	11.8309	7.01937	9.91525	4.67031	7.32502	7.20469	22.7034	11.918	12.167	18.7161	16.2486	2.28422	0.71115	0.754882	3.55541	2.34455	3.56449	2.81134	3.30965	2.22352	2.87283	2.84894	4.50483	3.57507	3.6049	4.22621	4.02225	FALSE
ZC155.1	WBGene00003588	nex-1	9.37183	0.000111081	0.00206716	0.619512	0.318197	0.893284	118.633	106.983	112.446	111.609	76.2805	163.066	196.829	120.41	101.023	62.6238	107.569	100.124	144.889	-0.690796	-1.65201	-0.16281	6.89036	6.74124	6.81309	6.80231	6.25324	7.34931	7.6208	6.91181	6.65854	5.96864	6.74911	6.64565	7.1788	FALSE
F25B3.4	WBGene00009101		9.37001	0.000111244	0.00206716	0.194988	0.149076	0.54606	3.27755	0.179456	4.34368	5.00173	1.67319	3.42517	7.70808	2.98323	0.664042	1.14865	1.62313	3.20082	3.16762	-2.35854	-2.74588	-0.872869	1.71262	-2.4783	2.11892	2.32243	0.742605	1.77617	2.94637	1.57688	-0.590653	0.199942	0.698778	1.67844	1.6634	FALSE
C13G3.1	WBGene00007553		9.3695	0.000111289	0.00206716	0.265438	0.0945238	0.718049	4.79324	1.49957	7.21884	6.11223	2.85013	4.36819	11.205	5.12832	1.16456	1.02953	3.74547	4.07032	5.27204	-1.91355	-3.40318	-0.477846	2.261	0.58455	2.85177	2.6117	1.51103	2.12704	3.48607	2.35849	0.219786	0.0419879	1.90515	2.02514	2.39836	FALSE
C50B6.7	WBGene00008220		9.35441	0.000112648	0.00209037	2.45576	2.30518	2.01591	23.2087	36.0969	23.5942	15.0473	27.6286	11.7012	10.9647	14.3375	28.7204	25.2747	28.8887	23.7378	29.4517	1.29617	1.20488	1.01143	4.5366	5.1738	4.56036	3.91143	4.78809	3.54859	3.45479	3.84172	4.844	4.65962	4.85243	4.56912	4.88028	FALSE
F40F9.10	WBGene00009586		9.96336	0.000112979	0.00209449	0.241482	0.664797	0.427817	5.50934	1.62214	7.21405	7.8038	6.07546	5.16933	5.91728	10.8084	1.25176	3.90563	4.60589	4.14322	4.6945	-2.05001	-0.589015	-1.22494	2.46188	0.697898	2.85081	2.96418	2.60299	2.36998	2.56493	3.43408	0.323961	1.96556	2.20348	2.05075	2.23097	FALSE
C29F7.4	WBGene00001435	fkh-3	10.1159	0.000113363	0.00209956	2.31704	2.74137	1.67924	8.91904	11.7667	8.48177	6.50259	10.8101	4.86887	4.51592	6.93901	11.2637	12.3959	11.7012	8.90403	7.03276	1.21228	1.4549	0.747806	3.15689	3.55664	3.08437	2.70101	3.43431	2.28359	2.17502	2.79473	3.49361	3.6318	3.54858	3.15446	2.81409	FALSE
F01G10.4	WBGene00008507		9.34309	0.000113678	0.00210338	0.0527453	0.129348	0.161031	1.29615	0.130407	0.693968	2.77234	0.671536	2.68149	2.19951	0.874016	0.14353	0.270604	0.151392	1.39168	0.358581	-4.24481	-2.95067	-2.63459	0.374236	-2.93891	-0.52706	1.4711	-0.574463	1.42303	1.13718	-0.194268	-2.80058	-1.88574	-2.72364	0.476828	-1.47963	FALSE
F47B8.3	WBGene00009804		15.0309	0.000114564	0.00211772	0.429557	0.809941	0.505962	48.7588	7.94522	52.5159	63.6917	68.3251	52.9431	58.8574	73.2168	22.7292	47.5928	37.0701	51.5406	41.0211	-1.21908	-0.304112	-0.9829	5.60759	2.99009	5.71468	5.99303	6.09434	5.72637	5.87915	6.1941	4.50647	5.57267	5.21219	5.68764	5.35829	FALSE
F26E4.6	WBGene00009161		9.33185	0.000114711	0.0021184	1.48083	2.59806	1.26092	790.895	955.011	909.711	580.989	1008.34	507.815	357.748	782.34	751.986	929.452	986.471	887.366	631.109	0.566405	1.37744	0.334481	9.62734	9.89937	9.82926	9.18237	9.97776	8.98816	8.4828	9.61165	9.55456	9.86024	9.94613	9.79338	9.30175	FALSE
F18H3.4	WBGene00008940		9.32892	0.000114982	0.00212136	0.498146	0.234885	1.01298	60.427	27.5278	47.1678	90.6173	40.8477	68.2132	142.159	55.6594	33.9562	33.3153	56.4841	46.7825	65.9469	-1.00536	-2.08998	0.0186115	5.91712	4.78282	5.55973	6.50171	5.35218	6.09198	7.15136	5.79855	5.0856	5.05811	5.81977	5.5479	6.04323	FALSE
Y54E10A.14	WBGene00004404	rom-5	11.0524	0.000115108	0.00212164	1.45171	2.92799	1.19437	32.8699	37.3749	31.6864	26.17	45.3299	21.9935	14.1207	30.4549	31.9309	41.3026	36.3873	44.2984	27.1532	0.537749	1.54991	0.256253	5.0387	5.224	4.98579	4.70984	5.50239	4.459	3.81974	4.9286	4.99688	5.36816	5.18536	5.46918	4.76305	FALSE
C34F6.2	WBGene00000751	col-178	12.052	0.000115488	0.00212661	1.56142	1.74457	2.05897	685.679	1831.77	205.505	607.114	779.945	754.553	399.856	230.861	1178.19	697.497	475.285	801.55	257.467	0.642857	0.802875	1.04192	9.42139	10.839	7.68303	9.24582	9.60723	9.55948	8.64334	7.85088	10.2024	9.44604	8.89265	9.64665	8.00824	FALSE
D1054.3	WBGene00008371		15.5131	0.000116046	0.00213397	1.77434	2.14355	1.44917	308.754	373.208	358.242	259.601	299.472	220.261	179.868	257.679	390.831	385.515	373.391	318.236	284.306	0.827279	1.1	0.535224	8.27031	8.54384	8.48479	8.02015	8.22628	7.78307	7.49079	8.00943	8.6104	8.59064	8.54454	8.31396	8.1513	FALSE
C12D8.5	WBGene00007536	daf-36	9.31612	0.000116174	0.00213397	3.1085	3.60543	1.19103	8.5532	14.7699	5.34667	4.88193	11.1754	5.1206	3.06843	5.18185	15.9162	11.0798	6.16875	11.9626	6.66702	1.63622	1.85017	0.252214	3.09646	3.88459	2.41864	2.28745	3.48226	2.35631	1.6175	2.37347	3.99242	3.46986	2.62498	3.58046	2.73704	FALSE
F07C3.3	WBGene00017194		9.3156	0.000116222	0.00213397	0.679899	3.40766	1.46198	12.1013	4.53861	6.97453	7.62727	24.1272	12.9498	6.69936	9.77209	8.81263	22.828	14.2769	13.9378	8.3282	-0.556607	1.76878	0.547921	3.59709	2.18225	2.8021	2.93117	4.59259	3.69486	2.74402	3.28867	3.13957	4.51273	3.83561	3.80093	3.058	FALSE
C23H4.3	WBGene00007692		9.80451	0.000116536	0.00213768	2.36671	2.63134	1.35495	12.0666	14.3114	9.8313	7.73981	17.9394	5.81424	5.56567	11.2301	13.7651	14.6036	15.234	14.8549	11.9899	1.24288	1.3958	0.438236	3.59295	3.83909	3.29738	2.9523	4.16506	2.53959	2.47655	3.4893	3.78295	3.86825	3.92922	3.89287	3.58375	FALSE
T01D3.3	WBGene00011328		11.0638	0.000116878	0.0021419	0.36829	0.369648	0.590903	6.95718	1.89379	4.30694	10.7652	6.48639	13.5695	12.4763	6.3042	4.97617	4.60562	3.67411	5.15312	5.7492	-1.44109	-1.43578	-0.759008	2.7985	0.921279	2.10666	3.42831	2.69742	3.7623	3.64112	2.65631	2.31504	2.2034	1.87739	2.36545	2.52336	FALSE
F41B5.7	WBGene00018264	cyp-33C6	7.22094	0.000117856	0.00215777	44.3138	7.01856	11.4529	4.12161	0.0100446	5.48606	0.805815	0.169831	0.185567	0.358635	0.404371	8.76082	2.53867	3.81825	6.00078	14.3137	5.46968	2.81118	3.51764	2.04321	-6.63744	2.45577	-0.311479	-2.55783	-2.42999	-1.47941	-1.30625	3.13107	1.34407	1.93291	2.58515	3.83932	FALSE
T01B10.2	WBGene00001703	grd-14	9.28758	0.000118877	0.00217439	3.2422	3.00481	1.75144	15.5489	18.9001	11.3971	11.2177	25.252	6.46694	7.31141	7.96215	20.963	21.9409	13.9022	24.1761	12.7415	1.69697	1.58728	0.80854	3.95874	4.24032	3.51059	3.4877	4.65833	2.69308	2.87015	2.99316	4.38977	4.45555	3.79724	4.59551	3.67146	FALSE
F41E7.8	WBGene00009624	cnc-8	9.2801	0.000119597	0.00218547	2.07975	2.08097	0.863364	142.651	132.969	192.918	113.297	175.407	67.49	72.3741	162.241	140.367	150.607	140.069	201.815	143.771	1.05641	1.05726	-0.21196	7.15634	7.05494	7.59185	6.82397	7.45456	6.0766	6.1774	7.342	7.13306	7.23465	7.12999	7.65689	7.16763	FALSE
C01B7.4	WBGene00006467	magu-2	9.27285	0.000120298	0.00219619	0.327147	0.357329	0.585308	12.3312	6.15234	7.53562	16.5938	9.2034	24.5395	19.9856	10.8949	8.03415	7.1331	6.35618	10.1232	14.6374	-1.61199	-1.48468	-0.772733	3.62425	2.62113	2.91373	4.05258	3.20217	4.61703	4.32089	3.44558	3.00614	2.83453	2.66816	3.3396	3.87159	FALSE
F14H3.3	WBGene00008822		9.26601	0.000120965	0.00220625	1.92765	2.11095	2.44705	12.7016	21.0773	6.74044	9.03503	9.04616	9.6868	8.02675	7.31036	18.6892	17.0041	17.9066	14.1965	11.9875	0.946842	1.07789	1.29104	3.66694	4.39762	2.75284	3.17553	3.17731	3.27602	3.00482	2.86994	4.22413	4.08781	4.16242	3.82746	3.58346	FALSE
T07H3.6	WBGene00020329	bath-26	9.26269	0.00012129	0.00221008	2.86122	3.21052	1.3182	7.94061	7.56137	9.57844	4.76636	11.5887	2.72373	3.25814	7.34122	7.79204	10.4474	9.67543	10.9189	6.8811	1.51663	1.68281	0.398572	2.98925	2.91865	3.25979	2.25289	3.53464	1.44559	1.70405	2.87602	2.962	3.38507	3.27433	3.44875	2.78264	FALSE
T20D3.8	WBGene00011860		13.3024	0.000121716	0.00221573	1.63141	2.47803	1.30447	81.0675	78.4311	94.4883	66.4633	90.1227	53.1914	41.4178	80.7771	86.7743	102.601	105.357	88.3461	71.1388	0.706121	1.30919	0.383459	6.34105	6.29335	6.56206	6.05449	6.49382	5.73312	5.37218	6.33587	6.4392	6.6809	6.71914	6.46509	6.15256	FALSE
F21F8.3	WBGene00000218	asp-5	9.25575	0.000121971	0.00221827	1.74452	2.66075	1.32702	3688.55	2335.7	3393.21	3428.57	5048.17	1943.26	2085.2	3699.22	3390.06	5548.2	4908.96	3807.44	3794.73	0.802831	1.41183	0.408195	11.8488	11.1896	11.7284	11.7434	12.3015	10.9243	11.026	11.853	11.7271	12.4378	12.2612	11.8946	11.8898	FALSE
ZK525.1	WBGene00001458	flp-15	14.3019	0.000122902	0.00223309	0.384466	0.484145	0.909079	21.5679	5.65139	22.4644	37.4672	26.6058	23.1194	30.3652	21.3941	8.86747	14.7334	19.4576	24.2043	21.4115	-1.37907	-1.04649	-0.137523	4.43082	2.49861	4.48957	5.22756	4.73367	4.53103	4.92435	4.41914	3.14852	3.88102	4.28226	4.59719	4.42032	FALSE
ZK353.8	WBGene00022703	ubxn-4	10.3438	0.000123705	0.00224556	1.39444	2.54115	1.38535	152.16	156.879	142.481	102.539	211.721	105.088	87.9063	137.035	146.542	223.366	189.842	156.032	129.418	0.479691	1.34548	0.470251	7.24945	7.29351	7.15462	6.68003	7.72602	6.71545	6.45789	7.0984	7.19517	7.80327	7.56866	7.2857	7.0159	FALSE
Y65B4BL.7	WBGene00022039		9.77191	0.000124408	0.00225617	1.36473	2.97919	0.978307	36.4619	32.8596	31.6356	32.241	50.2538	26.5785	19.4088	38.206	36.2732	57.8016	37.3704	39.3467	25.9259	0.448613	1.57492	-0.0316416	5.18832	5.03824	4.98348	5.01082	5.65116	4.73219	4.27864	5.25573	5.18083	5.85304	5.22382	5.29817	4.69632	FALSE
W02D7.11	WBGene00020946		9.22901	0.000124635	0.00225816	0.357617	0.398803	0.438952	10.5172	0.522594	22.5936	11.4013	13.2754	3.34388	9.87336	25.7624	1.19719	3.93886	11.3056	6.63795	10.9198	-1.48351	-1.32625	-1.18786	3.39468	-0.936239	4.49784	3.51113	3.73068	1.74152	3.30354	4.6872	0.259647	1.97778	3.49897	2.73074	3.44888	FALSE
F32D8.14	WBGene00009336		12.3445	0.000125642	0.00227425	1.84529	2.32653	1.19809	85.2382	112.361	82.0073	53.7583	104.333	57.0154	45.268	77.1271	105.21	105.354	92.4385	98.386	75.5345	0.88385	1.21818	0.260731	6.41343	6.81199	6.35768	5.74842	6.70505	5.83328	5.50042	6.26917	6.71712	6.7191	6.53042	6.62038	6.23906	FALSE
Y17G9B.2	WBGene00021199		9.21441	0.000126116	0.00228069	0.77307	3.1652	1.76599	27.3767	22.4513	10.3757	24.3894	47.5078	35.556	13.7592	18.3139	27.4873	43.5513	32.3412	29.8985	18.5131	-0.371329	1.6623	0.820478	4.77487	4.48873	3.37514	4.60818	5.57009	5.15202	3.78232	4.19487	4.78069	5.44464	5.0153	4.902	4.21047	FALSE
B0272.3	WBGene00007129		13.496	0.000126728	0.00228958	1.64861	2.53897	1.48477	35.2003	61.6502	25.8802	24.4876	49.322	24.9449	17.8265	22.8226	41.1009	45.2703	33.9055	43.2369	29.3008	0.721254	1.34424	0.57024	5.13751	5.94603	4.69377	4.61398	5.62416	4.64067	4.15595	4.51239	5.3611	5.50049	5.08345	5.43419	4.87287	FALSE
C05D2.4	WBGene00000239	bas-1	11.2099	0.000127396	0.00229949	1.81257	2.3654	1.60961	28.5694	35.1268	18.3131	21.8323	37.5128	19.5948	16.5792	23.1542	35.5271	39.178	37.2792	35.8275	21.008	0.858035	1.24209	0.686712	4.8364	5.1345	4.19481	4.44839	5.22931	4.2924	4.0513	4.5332	5.15085	5.29197	5.2203	5.16299	4.39287	FALSE
K08B4.2	WBGene00019514		9.19316	0.000128305	0.00231371	0.433497	2.22873	1.60274	24.3349	9.73859	5.23783	35.2417	57.3621	42.574	19.2015	7.24573	18.4552	42.7952	11.6165	29.9591	7.87536	-1.20591	1.15622	0.680545	4.60495	3.28371	2.38897	5.13921	5.84203	5.4119	4.26315	2.85713	4.20595	5.41938	3.53811	4.90492	2.97735	FALSE
Y105E8A.12	WBGene00013672	catp-1	9.19178	0.000128449	0.00231414	0.4133	0.630262	0.591346	72.8102	27.1826	62.3102	123.456	96.8858	113.4	86.3604	67.7702	46.8664	54.43	40.0655	70.0914	72.2606	-1.27474	-0.665977	-0.757926	6.18607	4.76461	5.9614	6.94785	6.59821	6.82527	6.4323	6.08258	5.55048	5.76633	5.32429	6.13117	6.17514	FALSE
T16H12.4	WBGene00011814		10.7874	0.000129579	0.0023323	1.72441	2.456	0.841372	74.419	81.0977	81.8927	54.1115	83.0265	48.3556	42.6727	95.0548	83.387	104.779	80.0064	69.8193	65.5794	0.786102	1.29631	-0.249184	6.2176	6.34159	6.35566	5.75786	6.3755	5.59561	5.41524	6.57069	6.38175	6.7112	6.32204	6.12555	6.03517	FALSE
F13H10.2	WBGene00003586	ndx-9	9.20067	0.000129888	0.00233567	1.48938	2.68133	1.04211	86.641	98.9437	114.682	62.5603	91.4327	58.0896	42.2593	97.8684	86.5203	113.282	101.992	89.348	69.7464	0.574716	1.42295	0.0595111	6.43698	6.62854	6.84149	5.96718	6.51464	5.86021	5.4012	6.61277	6.43497	6.82377	6.67231	6.48136	6.12405	FALSE
H04D03.6	WBGene00194861		9.17291	0.000130428	0.00234124	2.17864	2.56477	1.58239	15.3539	18.1637	21.3181	8.90336	14.5427	7.22803	7.10756	15.8319	15.75	18.2288	25.0435	15.8626	12.0117	1.12343	1.35883	0.662104	3.94054	4.18299	4.41401	3.15435	3.86222	2.8536	2.82935	3.98476	3.97728	4.18815	4.64636	3.98755	3.58637	FALSE
R74.8	WBGene00011282		14.5992	0.000130442	0.00234124	1.78509	2.16385	1.4474	148.257	207.706	126.476	104.241	151.697	105.331	80.5842	130.326	188.069	174.416	188.676	162.005	156.932	0.836	1.1136	0.533468	7.21196	7.6984	6.98272	6.70378	7.24505	6.71879	6.33243	7.02598	7.55512	7.44639	7.55976	7.3399	7.294	FALSE
R193.2	WBGene00020128		9.16819	0.000130929	0.00234775	2.66128	2.33495	1.50523	10.789	18.4091	8.98444	5.17629	7.0175	8.36262	5.73073	6.54796	22.281	13.3734	9.87938	11.3054	10.0692	1.41212	1.22339	0.589981	3.43149	4.20234	3.16743	2.37192	2.81096	3.06396	2.51872	2.71105	4.47774	3.7413	3.30442	3.49893	3.33188	FALSE
C27F2.10	WBGene00016171		16.3284	0.00013105	0.00234775	1.53325	2.24193	1.69936	81.9475	115.858	74.0658	55.9848	104.8	65.0218	44.1548	60.2449	99.7068	99.0454	102.466	82.7062	76.405	0.61659	1.16474	0.764989	6.35663	6.85621	6.21074	5.80696	6.7115	6.02285	5.4645	5.91277	6.63962	6.63002	6.679	6.36992	6.2556	FALSE
C43G2.2	WBGene00016611	bicd-1	9.1614	0.000131652	0.00235633	0.526777	0.317539	0.784082	36.4843	18.0859	26.2829	42.9253	28.3653	59.8343	79.0682	33.5881	31.5193	25.1045	26.3403	28.0873	35.6579	-0.924734	-1.65499	-0.350923	5.1892	4.1768	4.71606	5.42376	4.82606	5.9029	6.30503	5.06988	4.97816	4.64988	4.7192	4.81185	5.15615	FALSE
ZK970.6	WBGene00001532	gcy-5	9.15209	0.00013265	0.00237198	0.21489	0.164127	0.218163	3.35742	0.229184	6.0743	3.85778	1.40152	3.17048	2.75837	11.228	0.676656	0.446897	2.45179	2.17338	2.64738	-2.21833	-2.60712	-2.19652	1.74735	-2.12542	2.60272	1.94777	0.48699	1.6647	1.46382	3.48902	-0.563505	-1.16199	1.29383	1.11994	1.40457	FALSE
H26D21.2	WBGene00003418	msh-2	15.7059	0.000133018	0.00237635	1.71976	1.5256	2.27352	63.5835	100.382	65.7027	50.3655	65.1066	47.2436	40.9884	39.2476	81.2847	62.5815	89.3358	59.2479	58.47	0.782211	0.609379	1.18493	5.99058	6.64935	6.03788	5.65436	6.02473	5.56205	5.35714	5.29453	6.34491	5.96767	6.48117	5.88869	5.86962	FALSE
W06B4.1	WBGene00021056		9.14408	0.000133514	0.00238299	2.03001	2.4689	2.74782	44.5905	93.0255	22.943	27.9081	28.2913	36.583	21.8212	21.2039	74.1913	53.7939	58.3266	42.6527	41.8894	1.02149	1.30387	1.45829	5.47867	6.53955	4.51998	4.80261	4.82229	5.1931	4.44766	4.40626	6.21318	5.74937	5.86608	5.41456	5.38851	FALSE
F53C3.4	WBGene00018748		9.14268	0.000133667	0.0023835	0.37145	0.199405	0.355764	7.90451	1.43152	7.30664	9.74592	7.56221	9.64999	23.9931	8.16344	3.59268	4.75437	2.94035	5.10565	6.79111	-1.42876	-2.32623	-1.49101	2.98268	0.517547	2.86921	3.2848	2.91881	3.27053	4.58455	3.02918	1.84506	2.24925	1.55599	2.3521	2.76365	FALSE
Y43E12A.1	WBGene00000866	cyb-2.1	9.13902	0.000134064	0.00238836	2.0921	2.27715	2.0883	37.68	91.9669	20.4996	18.0578	20.7311	31.7397	17.822	16.8203	66.3946	40.5559	35.0979	36.1947	35.1369	1.06496	1.18723	1.06233	5.23573	6.52304	4.35752	4.17455	4.37373	4.98822	4.15559	4.07213	6.05299	5.34184	5.13331	5.17771	5.13491	FALSE
F02E9.1	WBGene00008528		9.80589	0.000134277	0.0023888	1.54815	2.61179	1.23346	64.0313	66.8914	80.2802	49.5803	72.634	43.9898	31.251	64.7424	68.1091	81.6182	79.8413	67.1046	55.8266	0.630549	1.38504	0.302716	6.00071	6.06375	6.32697	5.6317	6.18257	5.4591	4.96583	6.01664	6.08978	6.35082	6.31906	6.06834	5.80288	FALSE
F54D5.4	WBGene00010050		9.81527	0.000134419	0.0023888	1.73796	2.25668	1.28944	485.893	456.149	341.012	475.4	736.776	240.31	316.263	418.822	417.659	713.689	540.04	649.33	348.263	0.797397	1.1742	0.36674	8.9245	8.83336	8.41368	8.893	9.52508	7.90875	8.30498	8.71019	8.70618	9.47915	9.07692	9.34281	8.44403	FALSE
Y54F10AM.11	WBGene00021853		9.13537	0.000134462	0.0023888	2.2312	3.62446	1.32247	7.54227	14.1306	6.14381	3.38251	6.9406	4.93251	2.80975	5.63315	10.9886	10.1874	7.47709	10.0744	6.71618	1.15782	1.85777	0.403239	2.915	3.82076	2.61913	1.7581	2.79506	2.30232	1.49044	2.49394	3.45794	3.34871	2.90248	3.33262	2.74764	FALSE
C24H12.1	WBGene00016071		9.12878	0.000135184	0.00239808	0.505371	1.82616	2.24369	17.7854	9.90948	9.19836	17.1503	32.5004	28.3252	12.4487	9.72995	14.3142	22.7172	21.8015	18.6915	14.0055	-0.984584	0.868814	1.16588	4.15262	3.30881	3.20138	4.10017	5.02238	4.82402	3.63792	3.28243	3.83938	4.50571	4.44635	4.22431	3.80792	FALSE
R09D1.5	WBGene00011161		7.09659	0.000135235	0.00239808	0.0696787	0.490481	1.15749	5.95159	0.011429	3.74512	13.6725	8.97936	14.3456	6.93832	2.53519	0.994714	3.45553	2.90945	6.68599	3.02039	-3.84314	-1.02773	0.211	2.57327	-6.45116	1.90501	3.77321	3.16661	3.84254	2.79459	1.34209	-0.00764655	1.78891	1.54075	2.74114	1.59473	FALSE
ZK20.5	WBGene00004468	rpn-12	9.62754	0.000135672	0.00240359	1.83661	2.31507	1.04109	137.511	182.672	163.874	93.5507	137.977	82.5463	74.4777	149.504	151.613	172.411	155.646	150.747	104.568	0.877046	1.21106	0.0580984	7.1034	7.51311	7.35644	6.54768	7.10828	6.36713	6.21874	7.22404	7.24425	7.42971	7.28212	7.23599	6.70829	FALSE
C49F5.7	WBGene00008211		9.12297	0.000135823	0.00240406	2.13649	2.23184	0.95947	176.541	226.874	258.147	124.248	186.863	68.1927	76.7545	230.928	145.694	171.303	221.569	191.512	184.23	1.09524	1.15823	-0.0596907	7.46386	7.82575	8.01205	6.95708	7.54584	6.09155	6.26218	7.8513	7.1868	7.42041	7.79161	7.58129	7.52537	FALSE
C32H11.3	WBGene00007866		9.12017	0.000136133	0.00240732	3.24222	7.12632	3.3194	2.06624	0.683255	2.1027	1.49018	2.44749	0.784742	0.308452	1.23087	2.54556	2.18311	4.06249	3.24941	1.49576	1.69698	2.83316	1.73092	1.04701	-0.549505	1.07224	0.575489	1.29131	-0.34971	-1.69688	0.299678	1.34798	1.12639	2.02236	1.70018	0.580874	FALSE
C37A5.3	WBGene00014698		9.11274	0.000136958	0.00241875	0.508454	0.515551	0.364418	12.5864	2.37881	16.4467	15.3231	17.1817	8.66178	13.5817	24.6	4.40576	7.00984	8.97165	14.9609	15.1777	-0.975811	-0.955813	-1.45633	3.65379	1.25024	4.03973	3.93764	4.1028	3.11466	3.7636	4.62059	2.13939	2.80938	3.16537	3.90312	3.92389	FALSE
Y67A6A.2	WBGene00003652	nhr-62	9.11165	0.000137079	0.00241875	0.305577	1.27909	0.827823	49.6434	11.1586	21.5713	97.9005	101.717	63.2576	60.0575	25.5802	19.3299	76.8179	21.1764	57.8229	17.3636	-1.71039	0.355117	-0.272607	5.63353	3.48009	4.43104	6.61324	6.66841	5.98317	5.90827	4.67695	4.27276	6.26337	4.40439	5.85357	4.11799	FALSE
C46C11.2	WBGene00016705		9.11094	0.000137158	0.00241875	1.34508	3.44534	1.64578	18.5583	17.6327	17.9676	15.735	19.8925	13.1736	8.98346	13.5404	17.7193	30.9504	22.2854	26.0608	14.9295	0.427694	1.78465	0.718771	4.21399	4.14018	4.16732	3.97591	4.31415	3.71958	3.16727	3.7592	4.14725	4.95188	4.47803	4.70381	3.9001	FALSE
ZC373.2	WBGene00013867		11.0438	0.000138181	0.00243455	1.26397	2.63478	1.22085	499.512	498.145	286.084	464.301	785.945	515.331	298.859	286.578	651.36	787.431	349.824	656.025	255.021	0.337963	1.39768	0.287892	8.96438	8.96042	8.1603	8.85892	9.61828	9.00936	8.22332	8.16278	9.34731	9.62101	8.45049	9.35761	7.99447	FALSE
C33D9.6	WBGene00007900		9.1002	0.000138362	0.00243549	0.414349	0.429225	0.958035	75.8394	30.3796	32.13	114.98	61.2534	168.027	136.181	49.3752	69.6315	58.4425	47.3043	66.809	57.634	-1.27108	-1.2202	-0.0618492	6.24488	4.92503	5.00585	6.84524	5.93672	7.39255	7.08939	5.62571	6.12167	5.86895	5.5639	6.06197	5.84885	FALSE
C45B11.5	WBGene00008106		9.09486	0.000138964	0.00244386	0.315471	0.492396	0.303494	4.2214	0.456109	3.08976	7.10009	4.89486	5.8482	5.61121	5.06958	1.83975	2.76677	1.54286	5.21927	4.16021	-1.66442	-1.02211	-1.72026	2.07772	-1.13255	1.62749	2.82784	2.29127	2.54799	2.48831	2.34187	0.879508	1.4682	0.625606	2.38385	2.05666	FALSE
C17H12.10	WBGene00015935		10.768	0.000139379	0.00244891	0.458271	0.37705	0.302502	4.74465	1.01877	11.9845	5.55806	1.56458	2.8578	3.10492	11.6575	1.30391	1.19438	3.45976	3.83881	6.65745	-1.12573	-1.40717	-1.72498	2.2463	0.0268324	3.58309	2.47458	0.645772	1.51491	1.63456	3.54319	0.38285	0.256258	1.79067	1.94066	2.73497	FALSE
F36D3.1	WBGene00009469		12.3326	0.000140102	0.00245822	1.52239	3.07395	1.48794	14.798	19.0664	8.86631	12.7817	22.9042	9.99078	6.87197	11.754	15.2399	21.0862	17.5174	17.0069	12.75	0.606342	1.62009	0.57332	3.88734	4.25296	3.14833	3.67601	4.51754	3.3206	2.78072	3.55509	3.92979	4.39822	4.13071	4.08805	3.67242	FALSE
C18E3.2	WBGene00015971	swsn-2.2	12.9742	0.000140165	0.00245822	1.17063	2.18765	2.01527	69.6848	102.529	46.2533	55.4444	79.9359	76.1129	39.0703	39.2069	89.1191	85.4649	79.1751	74.5511	63.8084	0.227284	1.12938	1.01098	6.12277	6.67989	5.53148	5.79297	6.32077	6.25007	5.288	5.29304	6.47766	6.41726	6.30697	6.22016	5.99568	FALSE
F40F9.2	WBGene00006470	tag-120	9.0758	0.000141136	0.00247297	0.548787	0.523062	0.448364	208.881	49.3867	243.842	300.415	304.601	173.764	268.073	335.434	95.3631	140.221	150.393	226.212	188.678	-0.865681	-0.934946	-1.15726	7.70654	5.62605	7.9298	8.23081	8.25078	7.44099	8.06648	8.38988	6.57536	7.13156	7.23259	7.82153	7.55979	FALSE
F55H2.1	WBGene00004933	sod-4	9.0663	0.000142233	0.00248992	0.522119	0.448551	0.4869	42.2011	12.8804	61.1902	46.3134	35.219	36.7674	49.9983	85.5385	19.1979	22.4248	41.6502	37.1487	53.0813	-0.937551	-1.15666	-1.0383	5.39921	3.6871	5.93523	5.53336	5.13828	5.20036	5.64381	6.4185	4.26288	4.48702	5.38025	5.21524	5.73013	FALSE
Y45F10D.13	WBGene00012891	sorb-1	9.06479	0.000142407	0.00249069	0.444967	0.334258	0.700803	16.2207	8.49151	18.05	25.4501	19.4223	18.3791	32.3176	12.8076	8.1772	10.7986	8.97301	14.843	11.1112	-1.16823	-1.58097	-0.51292	4.01976	3.08602	4.17392	4.6696	4.27964	4.2	5.01425	3.67893	3.03161	3.43278	3.16559	3.89171	3.47395	FALSE
T22A3.4	WBGene00044070	set-18	9.59185	0.000143811	0.00251296	0.295304	0.4138	0.514466	5.10456	3.23872	4.85685	4.17272	5.04254	9.05548	10.1534	5.22275	2.67088	4.17744	2.70656	4.02913	3.42007	-1.75973	-1.27299	-0.958853	2.35179	1.69542	2.28002	2.06099	2.33415	3.17879	3.34389	2.38481	1.41732	2.06262	1.43646	2.01047	1.77403	FALSE
Y38H6C.24	WBGene00194689		9.04758	0.000144419	0.00252129	0.627255	0.326081	0.243527	5.2913	0.888859	9.43382	6.58577	5.2503	2.08653	7.06152	12.6356	1.31527	2.30108	3.07466	3.80591	6.11576	-0.672876	-1.6167	-2.03785	2.40362	-0.169973	3.23784	2.71935	2.3924	1.06111	2.81998	3.65942	0.395357	1.20231	1.62043	1.92824	2.61253	FALSE
F43B10.2	WBGene00018374	tag-343	9.03777	0.000145579	0.00253923	0.652261	0.320897	0.556206	10.5804	5.22315	9.97788	14.883	12.226	13.0502	18.6572	12.4264	8.51013	5.98033	6.8745	8.54205	8.13576	-0.616478	-1.63982	-0.846308	3.40332	2.38492	3.31873	3.89559	3.61188	3.706	4.22166	3.63533	3.08918	2.58023	2.78125	3.09458	3.02428	FALSE
Y37D8A.19	WBGene00012557		10.0188	0.000146286	0.00254924	1.15208	2.54154	1.3953	1360.59	979.505	948.841	1425.79	2208.44	1251.59	789.38	903.836	1441.93	2006.26	1261.09	1774.52	946.88	0.204242	1.3457	0.48058	10.41	9.93591	9.89002	10.4775	11.1088	10.2895	9.62458	9.81992	10.4938	10.9703	10.3005	10.7932	9.88704	FALSE
Y39A3CL.5	WBGene00000545	clp-4	9.02987	0.00014652	0.00255099	0.677555	0.330834	0.397918	143.792	59.5318	196.428	171.476	106.778	126.257	222.695	229.633	85.5627	73.6089	91.4039	113.187	229.631	-0.561589	-1.59582	-1.32946	7.16784	5.89559	7.61786	7.42187	6.73847	6.98022	7.79893	7.84318	6.41891	6.20181	6.51418	6.82256	7.84317	FALSE
Y6G8.3	WBGene00012405	ztf-25	9.0274	0.000146816	0.00255209	2.86574	2.79716	2.52214	8.72469	11.5478	8.64946	5.34879	8.63357	4.91992	3.92083	5.39965	14.0993	10.9672	13.5875	9.33681	5.83592	1.51891	1.48397	1.33465	3.1251	3.52955	3.11261	2.41921	3.10996	2.29863	1.97116	2.43287	3.81756	3.45512	3.7642	3.22293	2.54496	FALSE
F35D11.4	WBGene00018045		9.02612	0.00014697	0.00255209	1.34707	2.80935	1.21847	54.4808	81.4598	46.9882	41.2105	67.1961	47.8475	26.9873	44.7876	64.4622	75.8494	54.5867	57.1928	43.4845	0.429824	1.49024	0.285073	5.76768	6.34802	5.55423	5.36494	6.07031	5.58037	4.75421	5.48503	6.01038	6.24507	5.77048	5.83776	5.44243	FALSE
F01D5.2	WBGene00008493		9.02601	0.000146982	0.00255209	13.059	4.98295	19.7102	50.0427	1.00463	32.2183	5.36185	44.5664	0.415824	2.39515	4.61285	4.9554	10.4698	90.0693	23.84	23.9366	3.70698	2.317	4.30087	5.64509	0.00666514	5.00981	2.42273	5.47789	-1.26596	1.26011	2.20566	2.309	3.38816	6.49296	4.57531	4.58115	FALSE
F15C11.1	WBGene00004773	sem-4	9.02431	0.000147187	0.00255332	0.547224	0.228125	0.707913	7.26148	3.50032	9.88528	8.67321	4.08136	6.4823	16.5563	7.54177	3.54019	3.76579	5.32294	3.94544	9.04209	-0.869797	-2.1321	-0.498356	2.86026	1.80749	3.30528	3.11657	2.02905	2.69651	4.04931	2.9149	1.82382	1.91295	2.41222	1.98019	3.17666	FALSE
T09F5.10	WBGene00011669		9.0177	0.000147983	0.00256482	0.469409	0.0369251	0.0334454	0.849091	0.42387	1.45142	1.06486	0.460861	0.358187	1.53862	1.40301	0.166936	0.0588532	0.0443903	0.103996	0.715639	-1.09108	-4.75925	-4.90205	-0.236009	-1.23831	0.537461	0.0906641	-1.1176	-1.48121	0.621638	0.488523	-2.58264	-4.08673	-4.49361	-3.2654	-0.482696	FALSE
K01D12.13	WBGene00010472	cdr-7	9.01181	0.000148696	0.00257485	1.59192	2.97421	1.71781	15.6729	17.0133	8.8168	13.8627	22.7002	13.4692	9.7625	10.5485	21.442	29.032	18.1242	12.203	8.22331	0.670767	1.57251	0.780571	3.9702	4.08859	3.14025	3.79314	4.50463	3.75159	3.28725	3.39897	4.42236	4.85957	4.17985	3.60917	3.03972	FALSE
Y43F8B.2	WBGene00012813		9.00078	0.000150042	0.00259581	0.418379	0.375582	0.892173	126.573	62.7233	77.0878	158.385	116.003	220.567	266.019	118.382	92.2788	99.9001	105.664	97.7941	101.013	-1.25712	-1.4128	-0.164605	6.98383	5.97093	6.26843	7.30729	6.85802	7.78507	8.05538	6.88731	6.52793	6.64241	6.72334	6.61168	6.6584	FALSE
4R79.1	WBGene00003525	nas-6	8.98773	0.000151651	0.00262128	0.146719	0.817273	0.516713	4.68301	0.143989	3.71492	7.83733	8.12925	5.91378	6.71444	4.99968	0.868526	5.48872	2.58003	4.49397	2.3345	-2.76887	-0.29111	-0.952564	2.22744	-2.79597	1.89333	2.97036	3.02312	2.56408	2.74727	2.32184	-0.203359	2.45647	1.36739	2.16799	1.22312	FALSE
C03G6.17	WBGene00015402		8.98008	0.000152603	0.00263381	0.821889	0.470455	0.238154	16.1549	8.64025	27.5691	23.3539	16.9007	9.40814	17.413	34.9041	7.74838	8.22938	8.3153	11.4377	15.6932	-0.282985	-1.08787	-2.07003	4.0139	3.11107	4.78498	4.54559	4.07901	3.23391	4.12209	5.12533	2.95389	3.04078	3.05577	3.51573	3.97207	FALSE
F56A11.5	WBGene00018925		8.97898	0.00015274	0.00263381	1.7162	2.71414	1.19421	127.35	150.21	143.144	90.9216	143.641	76.997	58.8471	125.549	132.142	159.72	149.932	157.624	106.41	0.779215	1.4405	0.256059	6.99266	7.23083	7.16132	6.50655	7.16633	6.26673	5.8789	6.97211	7.04594	7.3194	7.22816	7.30034	6.7335	FALSE
F09E10.8	WBGene00017298	toca-1	8.97859	0.000152788	0.00263381	0.516779	0.218483	0.921335	22.9437	18.8138	16.5742	21.3942	19.3426	34.218	50.0191	23.088	17.7023	10.8557	21.3176	15.4604	21.7315	-0.95238	-2.19441	-0.118203	4.52002	4.23372	4.05087	4.41915	4.27371	5.09668	5.64441	4.52907	4.14586	3.44038	4.41397	3.9505	4.44171	FALSE
K12C11.2	WBGene00004888	smo-1	8.97415	0.000153345	0.00264103	1.42264	2.11442	1.99207	272.459	320.882	224.419	241.16	290.95	233.057	142.198	193.087	331.561	300.677	384.641	323.305	262.614	0.508568	1.08026	0.99427	8.08989	8.3259	7.81005	7.91385	8.18463	7.86454	7.15176	7.59311	8.37313	8.23207	8.58737	8.33675	8.0368	FALSE
Y48E1B.12	WBGene00000804	csc-1	8.97184	0.000153635	0.00264365	1.47599	2.89351	1.48619	131.484	158.002	119.032	92.0394	179.081	97.8563	61.9218	113.048	144.435	179.168	168.01	142.292	108.383	0.561682	1.53282	0.571623	7.03875	7.3038	6.89521	6.52418	7.48447	6.61259	5.95238	6.82079	7.17428	7.48517	7.39241	7.15271	6.76	FALSE
F48E3.4	WBGene00018605		13.0286	0.000153908	0.00264598	1.72151	2.16829	1.3677	917.711	467.933	999.339	834.599	1067.72	408.175	539.515	1054.7	702.699	1169.79	1442.5	1094.49	1201.65	0.783672	1.11656	0.451756	9.8419	8.87016	9.96483	9.70494	10.0603	8.67304	9.07552	10.0426	9.45676	10.192	10.4944	10.096	10.2308	FALSE
T01G5.1	WBGene00011339		8.96087	0.00015502	0.00266037	0.151304	0.638012	0.34334	8.47638	8.25597	6.24675	13.8203	12.3114	19.1424	10.5639	7.57818	2.89349	6.76807	2.63926	5.51381	3.04208	-2.72448	-0.648344	-1.54229	3.08345	3.04544	2.64311	3.78872	3.62193	4.2587	3.40108	2.92185	1.53281	2.75875	1.40014	2.46305	1.60506	FALSE
C01B10.6	WBGene00015280		8.96085	0.000155023	0.00266037	1.26236	2.21327	1.78083	532.166	178.863	696.373	423.196	607.221	284.823	289.94	545.762	359.544	641.674	971.897	596.253	750.337	0.336124	1.14618	0.832552	9.05573	7.48271	9.44372	8.72518	9.24608	8.15392	8.17961	9.09213	8.49002	9.3257	9.92466	9.21978	9.55139	FALSE
C06G3.6	WBGene00015552		8.95176	0.00015618	0.00267784	0.43375	0.473117	0.883583	54.2181	41.1188	24.6711	66.5708	38.916	122.881	86.0031	35.649	53.2941	40.7149	31.5133	59.5292	34.219	-1.20506	-1.07973	-0.178563	5.7607	5.36172	4.62475	6.05682	5.28229	6.94112	6.42632	5.15579	5.7359	5.34749	4.97789	5.89553	5.09672	FALSE
Y69A2AR.1	WBGene00022074		12.6603	0.000156742	0.00268507	1.54484	2.5101	1.16194	152.209	152.529	172.567	115.024	190.256	105.815	76.2582	158.406	163.468	191.391	184.054	169.785	134.094	0.627461	1.32774	0.216538	7.24991	7.25294	7.43101	6.84579	7.57179	6.7254	6.25282	7.30748	7.35287	7.58038	7.52399	7.40757	7.0671	FALSE
C16C4.3	WBGene00015827	math-13	6.93101	0.000162689	0.00278446	0.0209556	0.0554108	0.633508	2.60877	0.011485	6.92861	4.55965	2.55664	2.37921	4.73046	1.87894	0.050254	0.254196	1.22642	1.86035	2.54468	-5.57652	-4.17369	-0.658566	1.38337	-6.44411	2.79257	2.18892	1.35425	1.25049	2.24198	0.909917	-4.31462	-1.97599	0.29445	0.895574	1.34749	FALSE
ZC168.5	WBGene00001730	grl-21	8.89909	0.000163072	0.00278852	0.267111	0.561801	0.339814	6.32537	0.281896	7.13344	7.30292	6.86738	15.7494	7.59544	7.42137	4.20372	4.26298	2.52208	7.29549	2.50691	-1.90449	-0.831868	-1.55718	2.66115	-1.82677	2.8346	2.86847	2.77976	3.97722	2.92513	2.89169	2.07167	2.09186	1.33461	2.86701	1.32591	FALSE
E02H9.3	WBGene00017101		8.89623	0.000163456	0.00279258	1.92859	1.64042	2.31971	28.8821	35.5601	24.0031	19.705	27.9779	21.8997	15.7165	15.8552	42.2419	25.795	36.8133	30.5343	35.5911	0.947549	0.714065	1.21395	4.8521	5.15219	4.58515	4.30049	4.80622	4.45284	3.97421	3.98689	5.4006	4.68902	5.20215	4.93236	5.15344	FALSE
M01D7.6	WBGene00001309	emr-1	12.514	0.000163677	0.00279387	1.58239	2.34379	1.39035	156.47	180.233	143.543	109.125	176.72	112.095	82.0464	150.55	177.375	192.288	209.376	171.814	165.288	0.662107	1.22885	0.475449	7.28974	7.49372	7.16534	6.76983	7.46532	6.80857	6.35837	7.2341	7.47066	7.58712	7.70995	7.42471	7.36883	FALSE
B0228.7	WBGene00015064		8.88706	0.00016469	0.00280868	1.14693	2.9369	1.17784	124.096	121.99	139.393	105.994	159.285	93.9754	64.9854	121.434	107.783	190.843	143.032	135.728	97.604	0.197779	1.55429	0.236147	6.95531	6.93062	7.12301	6.72784	7.31546	6.55421	6.02204	6.92403	6.75199	7.57624	7.16019	7.08457	6.60887	FALSE
C06H5.14	WBGene00219447		8.88501	0.000164969	0.00281092	1.10165	2.87469	2.91476	7.71437	0.0556057	16.162	6.22941	5.87245	1.07704	1.99081	10.9153	1.18666	5.73294	31.8562	4.12743	5.17429	0.139666	1.52341	1.54338	2.94755	-4.16862	4.01453	2.6391	2.55396	0.107068	0.993353	3.44828	0.246904	2.51927	4.9935	2.04524	2.37136	FALSE
H16O14.1	WBGene00019205	kcc-2	8.88365	0.000165152	0.00281155	0.648188	0.370611	0.4431	13.4934	10.5572	11.7339	15.4011	13.1638	16.4211	20.6759	20.7195	10.6376	7.67512	9.18366	8.97951	13.1506	-0.625515	-1.43202	-1.1743	3.75418	3.40016	3.55261	3.94496	3.7185	4.03748	4.36988	4.37292	3.4111	2.94019	3.19907	3.16664	3.71706	FALSE
K08D8.4	WBGene00010658		8.87963	0.000165699	0.00281714	2.01317	2.66111	1.92152	121.995	200.208	66.9288	98.1762	121.553	85.9971	62.7652	60.0813	173.101	167.058	115.449	183.547	92.6102	1.00947	1.41203	0.942247	6.93067	7.64536	6.06456	6.6173	6.92544	6.42622	5.97189	5.90885	7.43547	7.3842	6.85111	7.52	6.5331	FALSE
R144.9	WBGene00007015	mdt-11	8.87907	0.000165775	0.00281714	1.49042	2.54341	1.44541	68.6362	66.1717	75.1914	60.2787	85.1657	45.8723	36.5463	62.7754	68.3772	92.9285	90.7316	70.1439	56.7482	0.57572	1.34676	0.531475	6.1009	6.04814	6.2325	5.91358	6.4122	5.51955	5.19165	5.97213	6.09544	6.53805	6.50353	6.13225	5.8265	FALSE
M01A10.3	WBGene00019693	ostd-1	12.6975	0.000167012	0.00283565	1.33559	1.94562	2.1577	65.0436	106.518	46.3759	47.9036	71.4106	60.8218	40.3645	35.2188	81.2394	78.5376	76.0373	67.7871	63.7906	0.417481	0.960227	1.10949	6.02334	6.73495	5.5353	5.58206	6.15807	5.92652	5.33501	5.13827	6.34411	6.29531	6.24863	6.08294	5.99527	FALSE
T10G3.6	WBGene00001808	gut-2	8.86611	0.00016755	0.00283778	1.46573	2.75965	1.24507	113.418	131.264	114.973	79.8188	165.343	72.1016	55.6543	107.597	105.683	153.587	133.965	119.918	84.2523	0.551623	1.46449	0.316229	6.8255	7.03632	6.84515	6.31866	7.36932	6.17196	5.79842	6.74949	6.7236	7.26291	7.06571	6.90591	6.39664	FALSE
Y45F10C.2	WBGene00012878		8.86521	0.000167674	0.00283778	1.79251	2.2787	1.65303	894.73	179.229	1087.33	648.985	1072.86	364.768	518.923	1016.14	653.849	1182.47	1679.7	1156.72	1107.78	0.841981	1.18821	0.725109	9.80531	7.48566	10.0866	9.34204	10.0672	8.51084	9.01938	9.98888	9.35281	10.2076	10.714	10.1758	10.1135	FALSE
F42A8.3	WBGene00009627		15.9275	0.000167712	0.00283778	2.03691	2.02546	1.36013	70.3251	80.6508	58.1944	51.4803	86.3113	47.4606	43.3284	58.6796	96.6609	87.7845	79.9156	83.5191	64.8662	1.02638	1.01825	0.443748	6.13597	6.33362	5.86281	5.68595	6.43148	5.56866	5.43724	5.87479	6.59486	6.45589	6.32041	6.38403	6.01939	FALSE
Y45G12C.2	WBGene00001758	gst-10	8.86481	0.00016773	0.00283778	2.60226	2.36481	2.8445	6.74214	10.7657	3.01755	4.10881	11.745	3.8283	2.92381	3.36634	9.96745	6.92115	9.57375	7.12667	6.08294	1.37977	1.24172	1.50818	2.75321	3.42837	1.59338	2.03872	3.55398	1.9367	1.54785	1.75118	3.31722	2.79101	3.25908	2.83323	2.60477	FALSE
C35E7.1	WBGene00016453	vet-2	8.86164	0.000168166	0.00283881	1.76632	2.58447	1.65834	26.7519	49.1914	8.8158	19.9314	41.7637	22.8812	14.8121	14.504	40.4142	38.2928	24.0455	30.3111	12.2723	0.82075	1.36987	0.729741	4.74157	5.62033	3.14009	4.31697	5.38418	4.51609	3.8887	3.85838	5.33679	5.259	4.5877	4.92178	3.61733	FALSE
F53B6.13	WBGene00219450		8.8611	0.000168242	0.00283881	1.14773	7.7721	1.55369	3.23879	3.46721	1.736	1.99706	3.70665	3.20289	0.895682	1.84992	3.67273	6.85931	2.864	4.64517	1.9336	0.198781	2.9583	0.635698	1.69546	1.79377	0.795768	0.997878	1.89011	1.67937	-0.158941	0.88746	1.87685	2.77806	1.51803	2.21573	0.951288	FALSE
F40E3.2	WBGene00018230	mage-1	14.5872	0.000168338	0.00283881	1.59614	2.40677	1.37459	83.1523	85.9796	95.7699	60.425	92.9386	55.8369	42.7584	84.9174	89.1701	102.903	116.748	86.9172	78.947	0.674586	1.2671	0.459002	6.37768	6.42592	6.5815	5.91707	6.53821	5.80315	5.41814	6.40799	6.47849	6.68514	6.86725	6.44157	6.30281	FALSE
R08F11.3	WBGene00019967	cyp-33C8	8.86008	0.000168383	0.00283881	0.381067	0.693568	0.346696	18.6659	7.63198	31.0363	19.5169	15.3171	15.5361	19.2685	43.6461	5.92286	13.3701	15.1344	15.7144	19.0346	-1.39188	-0.52789	-1.52826	4.22233	2.93206	4.95588	4.28665	3.93707	3.95756	4.26817	5.44778	2.5663	3.74094	3.91976	3.97401	4.25055	FALSE
C35E7.11	WBGene00016463		8.85851	0.0001686	0.00283998	0.299265	0.473253	0.433188	7.81507	1.32958	4.37074	13.2777	12.4991	18.0078	10.6061	6.94969	5.38891	5.02026	3.01183	6.88434	3.15608	-1.7405	-1.07932	-1.20694	2.96626	0.410968	2.12788	3.73093	3.64375	4.17055	3.40683	2.79695	2.42999	2.32776	1.59064	2.78332	1.65813	FALSE
T23B7.2	WBGene00044298		8.83646	0.000171687	0.00288943	0.250413	0.0456923	0.40507	1.80546	0.178536	1.7724	2.53828	1.80054	1.14885	3.33321	2.95376	0.287509	0.152634	1.19679	1.38643	2.23043	-1.99762	-4.4519	-1.30376	0.85237	-2.48571	0.825707	1.34385	0.84843	0.200184	1.73691	1.56255	-1.79832	-2.71185	0.259171	0.471373	1.15732	FALSE
F53E10.4	WBGene00018760	irg-3	8.8323	0.000172276	0.0028968	2.04711	3.30272	4.14745	17.7798	5.37468	18.0414	11.2658	18.6916	6.08901	6.02776	10.1109	12.3778	19.6849	42.0563	19.3492	33.4888	1.03359	1.72365	2.05222	4.15217	2.42618	4.17324	3.49388	4.22432	2.60621	2.59162	3.33784	3.62968	4.29902	5.39425	4.2742	5.06561	FALSE
ZK652.2	WBGene00022783	tomm-7	8.83041	0.000172543	0.00289876	1.39088	2.89648	1.01877	174.505	176.248	213.819	119.563	214.185	115.314	76.2353	192.987	160.389	220.815	196.609	194.046	135.591	0.476002	1.5343	0.0268271	7.44712	7.46147	7.74025	6.90163	7.74271	6.84943	6.25239	7.59236	7.32543	7.78669	7.61918	7.60025	7.08311	FALSE
F54D5.5	WBGene00010051		13.0646	0.000173056	0.00290483	1.01571	2.33908	1.82142	89.2549	116.464	42.4017	70.9256	133.984	107.469	51.369	51.3923	109.159	120.185	93.6406	99.3554	71.033	0.0224866	1.22594	0.865064	6.47986	6.86373	5.40605	6.14823	7.06592	6.74778	5.68282	5.68348	6.77029	6.90911	6.54906	6.63453	6.15042	FALSE
T05A8.4	WBGene00020230	nep-2	8.82417	0.000173433	0.00290627	0.428935	0.118598	0.678036	5.14809	3.3793	2.90322	4.56825	3.65093	9.23608	11.1868	4.87631	3.97996	1.30762	3.32336	5.69929	4.03085	-1.22117	-3.07585	-0.560566	2.36404	1.75672	1.53766	2.19164	1.86827	3.20728	3.48373	2.28579	1.99275	0.386943	1.73264	2.51078	2.01108	FALSE
F26A10.2	WBGene00017814		8.82357	0.000173519	0.00290627	0.306058	0.332133	0.653785	25.4086	9.6476	16.1208	34.5479	21.8466	50.5508	56.1752	21.9899	15.5072	18.6751	14.4775	19.6546	17.3707	-1.70812	-1.59016	-0.613112	4.66725	3.27017	4.01085	5.11053	4.44934	5.65966	5.81186	4.45877	3.95487	4.22304	3.85574	4.2968	4.11858	FALSE
C25D7.7	WBGene00004308	rap-2	8.82302	0.000173597	0.00290627	0.702246	0.480997	3.86056	11.4115	21.1604	6.48873	8.83179	5.17107	21.3968	16.7215	2.61125	15.0223	8.03781	10.0784	7.36132	10.6631	-0.509952	-1.0559	1.94881	3.51241	4.40329	2.69794	3.14271	2.37046	4.41932	4.06364	1.38474	3.90904	3.0068	3.3332	2.87996	3.41456	FALSE
F53B7.7	WBGene00009969		8.82159	0.000173801	0.00290715	0.174863	0.620359	0.641857	12.168	2.27952	23.79	8.97538	10.588	12.9159	7.5522	28.2891	2.26208	4.69784	18.1394	9.20718	14.8325	-2.5157	-0.688825	-0.639676	3.60502	1.18873	4.57228	3.16597	3.40436	3.69107	2.9169	4.82217	1.17765	2.232	4.18105	3.20276	3.89069	FALSE
T10D4.13	WBGene00002102	ins-19	8.81807	0.000174306	0.00291155	1.61717	2.64188	1.90536	57.3939	3.98844	51.7719	56.1335	70.5292	25.1229	29.3869	42.7542	40.6282	77.6388	81.4691	106.869	97.4623	0.693471	1.40156	0.930065	5.84283	1.99582	5.6941	5.81079	6.14015	4.65093	4.8771	5.41799	5.34441	6.27871	6.34818	6.7397	6.60677	FALSE
K03H1.13	WBGene00044903		9.85947	0.000174368	0.00291155	1.57862	2.44063	1.27341	113.785	132.617	120.198	95.0864	145.932	77.6388	59.2948	106.673	122.562	144.734	135.861	122.174	85.2093	0.658665	1.28725	0.348695	6.83017	7.05112	6.90927	6.57117	7.18915	6.27871	5.88983	6.73706	6.93737	7.17726	7.08599	6.9328	6.41294	FALSE
C18C4.10	WBGene00002215	klc-2	8.81535	0.000174697	0.0029145	0.450663	0.428692	1.06797	87.6168	48.4618	71.7982	102.572	55.5281	138.692	182.954	75.8359	62.5035	78.4314	80.9924	68.8678	81.2532	-1.14988	-1.22199	0.0948685	6.45314	5.59878	6.16588	6.68049	5.79515	7.11574	7.51534	6.24481	5.96586	6.29336	6.33972	6.10576	6.34435	FALSE
Y47G6A.12	WBGene00004775	sep-1	8.80781	0.000175786	0.00293012	1.66928	1.05475	2.88614	23.563	48.2674	19.3418	13.7102	11.5147	23.953	20.7385	9.32582	39.9836	21.9201	26.9263	18.2702	24.34	0.739222	0.0769056	1.52914	4.55845	5.59298	4.27365	3.77717	3.5254	4.58214	4.37424	3.22123	5.32134	4.45418	4.75094	4.19142	4.60526	FALSE
EEED8.2	WBGene00017133		8.80475	0.00017623	0.00293498	0.384106	1.49489	1.26383	156.296	51.3547	27.2096	248.935	316.856	350.739	186.399	34.0222	134.714	278.598	43.0123	169.383	23.0908	-1.38042	0.580035	0.3378	7.28813	5.68242	4.76605	7.95963	8.30769	8.45425	7.54225	5.0884	7.07375	8.12204	5.42668	7.40414	4.52925	FALSE
H06H21.10	WBGene00019166	tat-2	8.77942	0.000179951	0.00299433	0.429522	0.271241	0.877716	6.29495	2.68671	7.60508	7.16897	4.00501	8.9975	12.3187	5.51794	3.86843	3.34134	4.85338	5.52718	5.80658	-1.2192	-1.88235	-0.188174	2.65419	1.42584	2.92696	2.84177	2.0018	3.16952	3.62277	2.46413	1.95175	1.74043	2.27899	2.46654	2.53769	FALSE
Y37B11A.3	WBGene00021345		9.53598	0.000180239	0.00299653	0.626317	0.527049	0.509259	75.7055	39.3311	104.137	108.371	72.8804	55.2682	106.595	121.947	34.6007	56.169	62.1056	72.1539	63.0388	-0.675034	-0.92399	-0.97353	6.24233	5.2976	6.70233	6.75984	6.18746	5.78838	6.736	6.93011	5.11273	5.8117	5.95665	6.173	5.97817	FALSE
F26D11.2	WBGene00017819		8.77629	0.000180417	0.00299688	0.0627548	0.132398	0.280834	1.53767	0.1729	1.45262	2.12648	0.819064	2.45668	3.52713	1.35368	0.155146	0.472711	0.381315	0.956898	1.56592	-3.99413	-2.91705	-1.83221	0.620743	-2.53199	0.538653	1.08846	-0.287953	1.29671	1.81849	0.436883	-2.6883	-1.08097	-1.39094	-0.0635632	0.647009	FALSE
Y46C8AL.2	WBGene00021580	clec-174	8.76403	0.000182251	0.00302474	0.365262	0.874437	8.64132	20.6027	2.01772	5.27116	34.9528	32.3832	18.4158	34.1671	5.14843	6.61835	30.485	46.0083	17.9365	9.05886	-1.453	-0.193574	3.11125	4.36476	1.01273	2.39812	5.12734	5.01717	4.20287	5.09453	2.36413	2.72647	4.93003	5.52382	4.16483	3.17933	FALSE
T27E9.5	WBGene00012095	pssy-2	9.44138	0.000182655	0.00302882	1.74866	2.42715	0.939811	70.1482	95.2673	78.893	45.1386	79.0619	41.785	34.9215	86.3672	73.0685	84.7438	81.1619	76.0652	58.1003	0.806254	1.27927	-0.0895568	6.13233	6.57391	6.30183	5.49629	6.30491	5.38491	5.12605	6.43241	6.19118	6.40504	6.34273	6.24917	5.86047	FALSE
B0238.13	WBGene00015077		8.75756	0.000183227	0.00303568	0.593185	0.19158	0.19414	4.16777	0.892436	12.8675	4.12773	0.701322	1.76027	4.93556	11.7085	1.03734	0.941842	2.28566	1.6708	4.89346	-0.753445	-2.38398	-2.36483	2.05928	-0.164179	3.68565	2.04535	-0.511851	0.8158	2.30321	3.54948	0.0528944	-0.0864432	1.19261	0.740537	2.29085	FALSE
Y62E10A.14	WBGene00013380		8.75111	0.000184207	0.00304928	1.97014	2.54171	2.13851	35.7605	72.389	16.3559	17.1533	21.8952	33.0601	16.6128	19.3277	65.083	42.1954	41.3354	32.0313	35.6857	0.978297	1.3458	1.0966	5.1603	6.1777	4.03174	4.10041	4.45255	5.04702	4.05422	4.2726	6.02421	5.39901	5.36931	5.00141	5.15727	FALSE
C42C1.15	WBGene00016592	erl-1	12.6445	0.000186821	0.00308988	1.58909	2.07798	1.94962	38.3276	49.6375	39.7655	26.3795	42.5837	28.5853	19.779	27.6424	45.4492	41.0913	53.9392	44.5325	38.3604	0.668204	1.05518	0.963196	5.26031	5.63336	5.31344	4.72134	5.41223	4.8372	4.3059	4.78881	5.50618	5.36076	5.75326	5.47679	5.26154	FALSE
R107.7	WBGene00001749	gst-1	10.625	0.000189825	0.00313686	1.88022	2.04674	1.32086	406.486	492.761	477.907	277.876	423.86	259.484	239.966	363.084	487.901	491.162	479.626	453.253	412.246	0.9109	1.03333	0.401473	8.66706	8.94475	8.90059	8.1183	8.72744	8.0195	7.90669	8.50416	8.93044	8.94006	8.90577	8.82417	8.68736	FALSE
T25G3.1	WBGene00012029		12.7217	0.000191088	0.00315501	1.55534	2.48625	1.31792	67.6322	75.5266	66.9541	57.6989	74.2204	50.263	34.28	64.8573	78.1878	85.1806	85.4813	70.7613	62.2971	0.63723	1.31397	0.398263	6.07964	6.23891	6.0651	5.85047	6.21374	5.65143	5.09929	6.0192	6.28887	6.41245	6.41754	6.14489	5.96109	FALSE
C50A2.2	WBGene00016796	cec-2	8.69878	0.000192358	0.00317324	0.599421	0.26495	0.474048	11.5036	10.3725	9.39929	7.07853	8.75167	11.8227	24.614	21.0268	7.07852	6.51409	9.98028	8.15451	11.1209	-0.738359	-1.91621	-1.07689	3.52402	3.37469	3.23255	2.82345	3.12956	3.56349	4.62141	4.39416	2.82345	2.70356	3.31908	3.0276	3.47521	FALSE
F42E11.4	WBGene00006584	tni-1	8.69421	0.000193087	0.00318254	0.313407	0.492988	1.55939	33.1471	16.0428	12.7697	65.199	47.4067	55.1324	52.9229	15.1146	17.274	26.1146	23.6186	35.3513	22.6286	-1.67389	-1.02038	0.640982	5.05081	4.00386	3.67465	6.02678	5.56702	5.78483	5.72582	3.91787	4.11053	4.70679	4.56185	5.14369	4.50007	FALSE
T21B10.2	WBGene00011884	enol-1	12.2673	0.000193394	0.00318486	1.66067	1.67082	1.9871	305.918	544.204	223.803	218.236	306.515	269.907	186.82	165.294	448.236	312.17	328.506	326.627	307.366	0.731766	0.740553	0.990663	8.257	9.088	7.80608	7.76974	8.25981	8.07632	7.5455	7.36889	8.80811	8.28619	8.35978	8.3515	8.26381	FALSE
C50C3.1	WBGene00016799		8.68354	0.000194801	0.00320527	2.28203	1.73679	2.00126	64.6736	88.428	46.4846	54.354	45.1121	43.3817	43.218	47.8008	98.988	75.0621	95.677	66.8609	62.0848	1.19032	0.79642	1.00091	6.01511	6.46643	5.53868	5.76431	5.49544	5.43901	5.43356	5.57896	6.62918	6.23001	6.5801	6.06309	5.95617	FALSE
C05A9.1	WBGene00003999	pgp-5	10.8933	0.000195935	0.00322117	0.412577	1.2253	0.63754	163.811	156.875	102.489	212.698	252.636	246.516	170.217	148.927	101.708	208.544	94.9182	163.602	91.6356	-1.27727	0.293135	-0.649413	7.35589	7.29347	6.67933	7.73266	7.98092	7.94554	7.41123	7.21846	6.66829	7.70421	6.56861	7.35404	6.51784	FALSE
F14H8.6	WBGene00000562	cng-1	8.67484	0.000196211	0.00322293	0.369205	0.588856	0.515291	17.8435	5.26553	15.2368	27.1378	21.2848	29.3396	23.1974	18.2735	10.8184	13.6561	9.39779	20.0643	14.7668	-1.4375	-0.764012	-0.956542	4.15732	2.39658	3.92949	4.76223	4.41175	4.87478	4.53589	4.19168	3.43542	3.77147	3.23232	4.32656	3.88429	FALSE
H02I12.1	WBGene00010351	cbd-1	8.67005	0.000196992	0.003233	1.934	1.74861	2.61373	706.182	1526.35	298.926	389.058	410.94	685.909	425.45	305.456	1326.48	743.799	798.324	639.138	662.768	0.951584	0.806212	1.38611	9.4639	10.5759	8.22364	8.60384	8.68278	9.42187	8.73285	8.25482	10.3734	9.53877	9.64083	9.31998	9.37236	FALSE
H27C11.1	WBGene00003687	nhr-97	8.65842	0.000198902	0.00326155	0.539161	0.369901	0.468984	61.922	54.9364	43.812	71.8955	44.3535	97.4091	91.8646	88.9502	52.5467	33.9621	41.7593	55.957	58.1374	-0.891211	-1.43479	-1.09239	5.95238	5.77969	5.45326	6.16783	5.47098	6.60599	6.52144	6.47493	5.71553	5.08586	5.38403	5.80625	5.86139	FALSE
T26C12.6	WBGene00044469	clec-173	8.64957	0.000200368	0.00328278	2.40426	1.58147	5.00758	19.5477	8.43612	14.4947	9.16375	9.99839	9.1765	12.1354	6.84651	21.9398	19.033	33.828	23.8916	38.4249	1.26559	0.661268	2.32411	4.28893	3.07658	3.85746	3.19594	3.3217	3.19794	3.60115	2.77537	4.45548	4.25043	5.08014	4.57843	5.26397	FALSE
C03G5.8	WBGene00023477	nspc-1	8.64828	0.000200583	0.0032835	1.63181	2.17296	1.96477	263.374	208.106	229.166	255.284	431.497	165.701	160.204	189.904	270.391	348.115	373.116	303.968	210.215	0.706473	1.11966	0.974359	8.04097	7.70117	7.84025	7.99596	8.75321	7.37244	7.32377	7.56912	8.0789	8.44342	8.54348	8.24778	7.71572	FALSE
ZK632.13	WBGene00003035	lin-52	8.6432	0.00020143	0.00329187	1.70724	2.54505	1.10677	122.431	123.316	149.997	94.3722	121.665	80.0926	67.3994	134.919	136.739	171.537	149.324	117.913	92.7912	0.771668	1.34769	0.146356	6.93583	6.94621	7.22879	6.56029	6.92677	6.3236	6.07466	7.07595	7.09528	7.42238	7.2223	6.88157	6.53592	FALSE
R09A1.1	WBGene00019971	ergo-1	8.64302	0.000201461	0.00329187	1.71919	1.70042	2.57219	91.4506	153.987	45.2784	63.2201	60.4721	89.914	62.6691	41.077	154.559	106.534	105.662	84.1026	96.3711	0.781727	0.765895	1.363	6.51492	7.26666	5.50075	5.98231	5.9182	6.49047	5.96968	5.36026	7.27201	6.73517	6.72331	6.39408	6.59053	FALSE
ZC204.12	WBGene00022562		9.70397	0.00020161	0.00329187	0.409189	0.704107	0.661722	69.1916	33.0226	56.203	99.949	91.2766	102.898	85.4711	79.4618	42.095	60.17	52.5799	67.636	45.6656	-1.28916	-0.506133	-0.595703	6.11252	5.04538	5.81257	6.64312	6.51217	6.68507	6.41736	6.31219	5.39558	5.91097	5.71644	6.07972	5.51304	FALSE
F56D6.1	WBGene00018970	clec-68	8.62556	0.000204404	0.00333156	3.87085	3.4958	35.201	59.1233	0.40418	27.0241	5.26132	47.2723	2.42679	3.93411	2.7197	10.9006	12.6193	95.3056	35.4601	43.4413	1.95265	1.80562	5.13754	5.88565	-1.30693	4.75617	2.39542	5.56292	1.27905	1.97604	1.44345	3.44634	3.65756	6.57449	5.14812	5.441	FALSE
C26E6.7	WBGene00016143	eri-9	12.6464	0.00020442	0.00333156	1.43478	2.53075	1.19352	174.371	195.783	161.944	137.869	195.082	141.124	95.4235	170.408	202.482	241.435	203.427	181.799	154.073	0.520825	1.33957	0.255222	7.44602	7.61311	7.33935	7.10715	7.60794	7.14082	6.57627	7.41285	7.66165	7.91549	7.66837	7.5062	7.26747	FALSE
Y54G9A.9	WBGene00013211		9.90066	0.000204562	0.00333156	0.964538	3.03952	1.18716	31.0608	29.8	32.69	22.8727	37.4129	34.9897	16.1138	27.6204	33.7384	48.9496	32.843	32.3513	20.8394	-0.0520906	1.60384	0.247519	4.95702	4.89724	5.03078	4.51556	5.22547	5.12886	4.01023	4.78766	5.07632	5.61323	5.03752	5.01575	4.38124	FALSE
R02C2.6	WBGene00019817		8.62359	0.000204739	0.00333162	0.743733	3.67419	2.78511	7.87821	7.58006	2.28297	6.84597	14.4239	13.3493	4.10866	1.71131	9.92821	15.0946	4.76615	8.53475	3.32424	-0.427143	1.87743	1.47773	2.97787	2.92221	1.19091	2.77525	3.85039	3.73869	2.03867	0.775101	3.31153	3.91597	2.25282	3.09335	1.73302	FALSE
Y69A2AR.18	WBGene00022089		8.62005	0.000205342	0.00333859	1.69318	2.44447	1.09848	1187.32	1552.35	1117.25	864.016	1659.82	745.042	647.886	1147.64	1261.49	1583.74	1260.67	1175.43	872.823	0.759733	1.28952	0.135513	10.2135	10.6002	10.1257	9.75491	10.6968	9.54118	9.3396	10.1645	10.3009	10.6291	10.3	10.199	9.76954	FALSE
F25H9.6	WBGene00009138		11.3132	0.000207463	0.00337022	1.61553	2.60338	1.40745	28.8991	33.6067	32.8236	19.6597	37.4694	21.3916	14.8922	24.2243	34.5551	38.7946	34.1435	29.9837	22.4623	0.692011	1.38038	0.493086	4.85295	5.07068	5.03666	4.29717	5.22764	4.41897	3.89649	4.59838	5.11083	5.27778	5.09354	4.9061	4.48943	FALSE
Y53F4B.29	WBGene00001774	gst-26	8.59904	0.000208961	0.00338959	2.6094	3.32078	1.52921	11.952	30.3428	6.90936	7.76857	9.33272	6.79877	5.12072	7.67617	17.7247	17.002	11.7455	15.0697	7.05775	1.38372	1.73152	0.612788	3.57918	4.92328	2.78855	2.95765	3.2223	2.76527	2.35635	2.94039	4.14769	4.08763	3.55404	3.91358	2.81921	FALSE
R08D7.2	WBGene00011143		10.8846	0.000209009	0.00338959	1.64465	2.53096	1.0237	62.4029	80.1523	75.3936	48.0575	71.2506	38.8869	30.4661	72.2295	63.9722	77.0555	73.9477	55.7082	54.6558	0.717785	1.33969	0.0337988	5.96354	6.32467	6.23637	5.58669	6.15483	5.28121	4.92913	6.17452	5.99937	6.26783	6.20843	5.79982	5.7723	FALSE
C49G9.2	WBGene00045474		8.59748	0.000209234	0.00339037	0.263041	0.856215	0.60436	11.8406	2.02496	10.6311	18.0877	13.7207	19.7779	13.7798	13.14	5.2041	11.792	7.93962	14.8812	7.55144	-1.92664	-0.223955	-0.726519	3.56567	1.0179	3.41022	4.17693	3.77828	4.30582	3.78448	3.71589	2.37965	3.55973	2.98907	3.89542	2.91675	FALSE
C44B9.3	WBGene00008080		8.59616	0.000209463	0.00339122	1.88114	1.66254	2.52332	113.659	157.363	68.9999	87.1561	94.1919	84.8016	67.1229	72.9659	159.482	111.541	184.121	138.453	121.098	0.911606	0.73339	1.33532	6.82857	7.29795	6.10852	6.44553	6.55753	6.40602	6.06873	6.18915	7.31725	6.80143	7.52451	7.11325	6.92003	FALSE
B0212.5	WBGene00003889	osm-9	8.59041	0.000210467	0.00340401	0.43109	0.17265	0.209369	2.95018	0.760356	4.3742	3.47219	1.18372	1.7407	3.4847	7.48079	0.752368	0.605548	1.57478	1.47198	3.53467	-1.21394	-2.53407	-2.25588	1.5608	-0.395254	2.12902	1.79585	0.243328	0.799666	1.80103	2.90319	-0.41049	-0.723688	0.655148	0.557761	1.82157	FALSE
F14B8.1	WBGene00003732	nhx-4	8.58862	0.000210783	0.00340401	0.261716	0.294202	0.800598	4.56542	1.79862	5.22468	6.05265	3.6731	8.58564	9.35266	3.8162	2.24835	2.75399	3.04171	2.03273	3.33479	-1.93392	-1.76512	-0.320851	2.19075	0.846893	2.38534	2.59757	1.877	3.10192	3.22538	1.93214	1.16887	1.46152	1.60488	1.02342	1.7376	FALSE
F35G12.10	WBGene00000206	asb-1	13.4809	0.000210786	0.00340401	1.73464	2.166	1.35407	264.517	466.434	246.488	179.784	286.474	182.422	136.486	219.761	316.451	295.699	297.633	305.682	233.807	0.794634	1.11503	0.437306	8.04722	8.86553	7.94537	7.49012	8.16226	7.51113	7.09261	7.77979	8.30584	8.20799	8.21739	8.25589	7.86917	FALSE
CD4.2	WBGene00000795	crn-2	8.83562	0.000211049	0.00340508	0.473271	1.4084	0.566032	224.253	56.7303	333.467	240.048	293.997	170.433	188.899	386.622	80.6564	266.034	218.832	209.68	194.203	-1.07926	0.494054	-0.821046	7.80898	5.82605	8.3814	7.90718	8.19966	7.41306	7.56147	8.59478	6.33372	8.05547	7.77368	7.71205	7.60143	FALSE
Y43F8B.5	WBGene00012816	scl-21	8.5862	0.000211207	0.00340508	0.123342	0.404199	0.324379	7.63426	0.195943	18.0969	7.6686	4.64813	2.64299	5.10394	25.886	0.321961	2.0724	8.45654	2.80642	8.88876	-3.01927	-1.30686	-1.62425	2.93249	-2.35149	4.17767	2.93896	2.21665	1.40217	2.35161	4.6941	-1.63504	1.0513	3.08007	1.48873	3.15198	FALSE
B0403.3	WBGene00015167		8.58342	0.000211697	0.0034101	0.802441	0.202068	0.404474	9.80367	3.20796	12.4765	10.3275	3.6539	7.25	18.0136	14.8853	5.82898	3.59388	5.9565	6.6213	17.6624	-0.317532	-2.30709	-1.30588	3.29332	1.68165	3.64114	3.36842	1.86944	2.85798	4.17102	3.89581	2.54324	1.84554	2.57447	2.72711	4.14261	FALSE
F46B6.12	WBGene00009776		8.5801	0.000212283	0.00341668	1.40484	2.8542	1.22819	171.12	159.719	210.587	143.213	197.337	119.382	82.6855	175.647	167.713	236.003	215.728	171.695	142.543	0.490409	1.51309	0.296531	7.41886	7.31939	7.71827	7.16202	7.62452	6.89944	6.36956	7.45654	7.38985	7.88266	7.75307	7.4237	7.15525	FALSE
F37B4.10	WBGene00018140		8.57766	0.000212715	0.00342075	1.01628	3.89499	1.48682	58.1362	39.2325	55.8893	52.5381	87.6686	39.4111	22.0091	55.3097	40.0447	85.7302	82.2641	61.0748	39.7901	0.0232955	1.96162	0.572232	5.86137	5.29398	5.8045	5.71529	6.45399	5.30053	4.46003	5.78946	5.32354	6.42173	6.36219	5.93251	5.31434	FALSE
T26H5.10	WBGene00044783		8.57456	0.000213265	0.00342671	0.434694	0.645918	0.488311	70.7477	1.97736	177.459	57.6445	49.6558	37.4424	51.4416	164.92	16.2765	33.2268	80.5309	62.4843	108.553	-1.20193	-0.630577	-1.03413	6.14461	0.983578	7.47134	5.84911	5.63389	5.2266	5.68486	7.36562	4.02472	5.05428	6.33147	5.96542	6.76226	FALSE
Y70C5B.1	WBGene00013491		8.56433	0.00021509	0.00345314	0.251651	0.273678	0.0879249	1.92909	0.376924	2.03434	3.32664	3.13896	1.51284	2.13112	4.23175	0.378244	0.58494	0.373142	1.16375	1.78099	-1.9905	-1.86945	-3.50758	0.947917	-1.40766	1.02456	1.73406	1.65029	0.597261	1.09162	2.08125	-1.40261	-0.77364	-1.4222	0.218778	0.832678	FALSE
F28D1.11	WBGene00009219	dpm-3	9.82302	0.000215749	0.00346083	0.989793	2.88535	1.37476	34.6817	24.6662	31.9763	30.9356	51.695	33.1879	18.7273	27.8981	32.8449	54.0214	38.343	37.9959	26.8621	-0.0148008	1.52875	0.459184	5.1161	4.62447	4.99893	4.9512	5.69195	5.05259	4.22707	4.8021	5.0376	5.75546	5.26089	5.24777	4.7475	FALSE
F10F2.9	WBGene00004118	pqn-29	8.55412	0.000216929	0.00347685	1.80582	0.144874	0.20953	2.39438	0.680403	5.6534	2.49764	0.660405	0.478398	2.97929	7.17924	0.862315	0.428756	1.49831	0.818252	2.29141	0.852656	-2.78713	-2.25477	1.25965	-0.555539	2.49912	1.32056	-0.598577	-1.06372	1.57497	2.84383	-0.213712	-1.22177	0.583338	-0.289382	1.19624	FALSE
F48E3.8	WBGene00018607		11.0424	0.000217946	0.00349023	0.442096	0.558682	0.591416	26.2804	6.66797	20.8518	40.6778	37.6347	37.0134	42.4718	21.9687	16.3268	23.6538	13.0535	28.6928	23.0532	-1.17757	-0.8399	-0.757754	4.71591	2.73725	4.3821	5.34617	5.23399	5.20998	5.40843	4.45738	4.02917	4.564	3.70637	4.84262	4.52689	FALSE
F22B8.6	WBGene00009048	cth-1	12.6126	0.000218889	0.0035024	0.480758	0.609782	0.580538	67.3439	86.9937	39.8987	69.1299	85.0709	66.9101	91.4682	92.5838	32.1769	55.7757	53.7793	66.3494	50.0555	-1.05662	-0.713635	-0.784538	6.07348	6.44284	5.31827	6.11124	6.41059	6.06415	6.5152	6.53269	5.00795	5.80156	5.74898	6.05201	5.64546	FALSE
M05D6.3	WBGene00010876		8.53186	0.000220994	0.00353314	0.458074	0.247998	0.591072	5.51744	1.04855	9.06525	8.92562	4.80393	3.40167	8.92336	7.71559	1.55866	2.20017	4.56324	4.29669	6.55887	-1.12635	-2.0116	-0.758593	2.464	0.068401	3.18035	3.15795	2.26422	1.76624	3.15759	2.94778	0.640311	1.13762	2.19006	2.10323	2.71345	FALSE
Y97E10AR.2	WBGene00022397		8.84172	0.000221874	0.00354367	0.303428	0.26219	0.637303	3.5715	1.9848	3.58209	5.57399	3.39346	3.76143	7.68367	3.56618	1.15399	2.01662	2.2653	2.21989	2.83611	-1.72058	-1.93132	-0.649949	1.83653	0.98899	1.8408	2.47871	1.76276	1.91128	2.9418	1.83438	0.206628	1.01194	1.1797	1.15049	1.50391	FALSE
Y46E12A.1	WBGene00000560	cnc-6	8.5263	0.000222022	0.00354367	0.770031	0.13161	0.745632	40.4629	0.430834	115.737	27.3361	23.4703	6.02228	24.8865	88.7272	4.56123	3.21649	66.884	32.1832	86.8686	-0.377011	-2.92566	-0.423464	5.33853	-1.2148	6.85471	4.77274	4.55276	2.59031	4.63729	6.47131	2.18942	1.68549	6.06359	5.00824	6.44076	FALSE
R07D5.2	WBGene00011101		8.52512	0.00022224	0.00354419	0.267327	0.596602	0.605359	8.14725	3.67227	5.89941	9.8603	5.27974	24.0861	10.4862	6.10688	6.43266	6.25115	3.70835	5.85373	5.91802	-1.90332	-0.74516	-0.724138	3.02631	1.87667	2.56057	3.30163	2.40047	4.59013	3.39041	2.61044	2.68542	2.64412	1.89078	2.54936	2.56511	FALSE
T04A11.5	WBGene00011420		9.73993	0.000222894	0.00355045	0.573489	3.29707	0.690411	9.17917	7.53922	10.6818	9.00807	15.3691	10.9136	3.87079	9.12986	6.2502	12.7351	6.33288	8.89238	7.01817	-0.802164	1.72119	-0.534473	3.19836	2.91441	3.41708	3.17122	3.94196	3.44806	1.95263	3.19059	2.6439	3.67073	2.66286	3.15257	2.81109	FALSE
Y55B1BL.1	WBGene00021909		8.52102	0.000223003	0.00355045	0.60163	0.183505	0.498163	28.608	11.7832	30.629	17.9378	19.2363	30.4347	57.6618	58.0039	18.3232	10.4946	28.9459	20.1806	36.8676	-0.733051	-2.44611	-1.00531	4.83834	3.55865	4.93683	4.16493	4.26576	4.92764	5.84954	5.85808	4.1956	3.39158	4.85529	4.3349	5.20428	FALSE
Y52B11A.2	WBGene00013122		9.19795	0.000223671	0.00355814	1.54603	1.97097	2.11334	32.6796	42.5774	20.5976	23.3465	49.003	27.237	19.4932	19.8138	42.1164	38.4633	41.8849	37.224	28.6288	0.628564	0.978909	1.07953	5.03032	5.41202	4.3644	4.54514	5.6148	4.76749	4.2849	4.30843	5.39631	5.26541	5.38836	5.21816	4.8394	FALSE
C44C8.6	WBGene00007007	mak-2	8.50582	0.000225853	0.00358986	0.420539	0.283218	0.738218	22.0522	5.09774	18.8191	31.2805	15.0457	27.5027	56.517	23.7828	11.5895	16.016	17.5517	19.8044	17.8257	-1.24969	-1.82002	-0.437882	4.46285	2.34986	4.23413	4.96719	3.91128	4.7815	5.82061	4.57185	3.53474	4.00144	4.13354	4.30775	4.15589	FALSE
Y58A7A.5	WBGene00021979		9.64217	0.000226181	0.0035921	0.494431	1.25321	0.518819	313.436	112.623	344.386	359.053	433.487	362.265	284.973	506.475	179.111	357.126	262.771	276.905	262.03	-1.01616	0.325627	-0.946696	8.29203	6.81536	8.42788	8.48805	8.75984	8.5009	8.15468	8.98435	7.48471	8.48029	8.03766	8.11325	8.03359	FALSE
T04A11.2	WBGene00011417		9.68668	0.000227353	0.00360773	0.575258	3.29626	0.690561	9.18277	7.53934	10.707	9.0082	15.3694	10.8801	3.87112	9.13012	6.25027	12.7332	6.33408	8.89259	7.05824	-0.797718	1.72083	-0.534159	3.19893	2.91444	3.42049	3.17124	3.94199	3.44362	1.95275	3.19063	2.64392	3.67052	2.66313	3.1526	2.81931	FALSE
Y54F10AM.8	WBGene00021852		8.49527	0.000227853	0.00361266	1.21229	2.81535	1.48805	51.3743	46.9647	47.5417	48.8418	72.337	37.5904	29.7482	37.1997	45.5667	83.7259	55.3553	64.9982	43.8414	0.277732	1.49332	0.57342	5.68298	5.55351	5.57112	5.61004	6.17666	5.23229	4.89473	5.21722	5.50991	6.3876	5.79065	6.02233	5.45422	FALSE
C03C10.3	WBGene00004392	rnr-2	8.49028	0.000228806	0.00362478	0.841223	2.25932	2.19163	392.886	595.146	135.527	291.345	385.141	751.228	231.892	138.26	631.952	523.898	302.968	335.326	255.627	-0.24944	1.17589	1.132	8.61797	9.2171	7.08243	8.18659	8.58924	9.55311	7.85731	7.11124	9.30367	9.03314	8.24302	8.38942	7.99789	FALSE
Y48E1B.9	WBGene00013008	clec-146	9.03823	0.000231197	0.00365963	0.991066	0.683901	0.396042	229.341	31.9578	561.266	198.638	189.095	69.1122	149.14	620.922	68.4878	101.997	245.905	179.699	261.474	-0.0129464	-0.54814	-1.33628	7.84135	4.9981	9.13254	7.634	7.56297	6.11087	7.22052	9.27827	6.09777	6.67238	7.94196	7.48944	8.03052	FALSE
T12F5.4	WBGene00003040	lin-59	8.46728	0.000233251	0.0036891	0.584374	0.318174	0.845217	73.2687	51.4369	61.397	98.0556	43.3793	90.7861	123.926	81.1679	53.0566	39.3945	68.654	65.643	85.3133	-0.775036	-1.65211	-0.242606	6.19513	5.68473	5.9401	6.61553	5.43894	6.5044	6.95333	6.34284	5.72946	5.29992	6.10127	6.03657	6.4147	FALSE
T06E6.5	WBGene00011539	fbxa-135	8.4659	0.00023352	0.00369031	0.275934	0.797674	0.757478	14.766	3.7532	10.1127	16.6417	35.5844	28.5123	14.8229	11.1093	7.87019	11.8194	8.415	15.498	4.77872	-1.85761	-0.326129	-0.400723	3.88421	1.90812	3.3381	4.05673	5.15317	4.83351	3.88976	3.4737	2.9764	3.56309	3.07296	3.95401	2.25662	FALSE
C48E7.7	WBGene00016752		8.46242	0.000234202	0.00369804	0.0870553	0.0385177	0.146405	2.91317	10.4036	10.1454	0.504135	0.0499131	0.537728	1.76206	5.65338	0.0503897	0.0679751	0.82724	0.450183	4.931	-3.52192	-4.69834	-2.77196	1.54259	3.37901	3.34275	-0.988117	-4.32444	-0.895052	0.817262	2.49911	-4.31073	-3.87885	-0.273623	-1.15142	2.30188	FALSE
F56F11.4	WBGene00018991		8.46104	0.000234473	0.00369927	2.4033	2.04753	1.47621	20.327	44.0094	16.2658	11.9304	21.4938	11.705	10.1633	14.8423	28.1421	20.8353	21.9425	23.0651	18.5479	1.26501	1.03389	0.561895	4.34533	5.45974	4.02377	3.57657	4.42585	3.54905	3.34529	3.89164	4.81466	4.38096	4.45566	4.52764	4.21319	FALSE
C36B1.3	WBGene00007971	rpb-3	12.509	0.000234796	0.00370132	1.49651	2.41594	1.32224	131.623	169.975	125.71	102.708	144.336	98.759	76.2557	115.634	147.797	184.199	152.912	136.189	112.07	0.581598	1.27258	0.402985	7.04027	7.40918	6.97396	6.6824	7.17329	6.62584	6.25277	6.85342	7.20747	7.52512	7.25656	7.08946	6.80825	FALSE
F41B5.10	WBGene00018266	nhr-183	8.4431	0.000238022	0.0037491	0.318481	0.826674	0.509621	17.9813	3.05818	27.716	29.8518	24.1038	14.6062	18.558	26.3041	4.65005	15.3341	13.4049	18.6955	16.1071	-1.65072	-0.27461	-0.972505	4.16843	1.61267	4.79265	4.89974	4.59119	3.86851	4.21397	4.71721	2.21725	3.93868	3.74469	4.22462	4.00963	FALSE
Y54E10BR.4	WBGene00021843		8.44158	0.000238325	0.00375079	0.558856	0.419537	0.775903	43.6962	22.5244	33.5212	56.9277	43.9098	52.0677	83.6165	50.4217	29.0889	35.078	39.1177	43.6216	29.1441	-0.839452	-1.25313	-0.366052	5.44944	4.49342	5.067	5.83106	5.45647	5.70232	6.38572	5.65597	4.8624	5.13249	5.28975	5.44697	4.86513	FALSE
F53F4.17	WBGene00045195		8.43748	0.000239147	0.00376063	0.43638	4.06124	0.55748	9.57725	0.986672	8.18673	10.7266	17.0593	13.2889	4.42947	8.79979	5.8097	18.0382	4.90793	12.2244	5.47801	-1.19634	2.02192	-0.843007	3.25961	-0.0193574	3.03329	3.42312	4.09249	3.73215	2.14713	3.13747	2.53846	4.17298	2.29512	3.61169	2.45365	FALSE
T21F4.1	WBGene00020658		12.2166	0.000239366	0.00376099	0.426627	0.714262	0.657648	134.27	83.2446	93.9401	236.85	200.997	178.054	178.725	109.593	75.9623	127.611	72.08	161.284	77.7881	-1.22895	-0.485476	-0.604614	7.069	6.37928	6.55367	7.88783	7.65103	7.47617	7.4816	6.77601	6.24721	6.99561	6.17153	7.33346	6.28148	FALSE
T01D3.1	WBGene00011326		8.43172	0.000240304	0.00377263	0.53676	0.345002	0.528075	11.9174	3.11523	13.3114	15.8292	7.88456	15.3456	18.337	18.7788	8.22531	6.32777	9.90539	8.22882	14.7775	-0.897652	-1.53532	-0.921185	3.57499	1.63934	3.73459	3.98452	2.97903	3.93975	4.19669	4.23103	3.04007	2.6617	3.30821	3.04069	3.88533	FALSE
F09G8.8	WBGene00017322	clec-160	9.66585	0.000240694	0.00377566	2.13338	1.74263	1.5781	59.662	29.4546	73.0887	63.4491	66.4063	24.3152	43.0247	48.8455	51.8761	74.928	77.0939	74.2588	83.3036	1.09314	0.801263	0.658192	5.89874	4.88042	6.19158	5.98753	6.05325	4.60379	5.42709	5.61015	5.697	6.22743	6.26854	6.21449	6.38031	FALSE
C40C9.5	WBGene00006412	nlg-1	10.645	0.00024231	0.0037979	0.448685	0.284788	0.872304	6.45822	3.65411	4.18297	7.65002	5.66864	10.3542	10.9672	7.03947	4.63201	3.11186	6.06879	4.57295	6.54451	-1.15623	-1.81204	-0.197098	2.69114	1.86952	2.06453	2.93546	2.503	3.37215	3.45513	2.81547	2.21164	1.63778	2.60141	2.19312	2.71029	FALSE
T22C1.3	WBGene00011914		12.8658	0.000243187	0.00380853	1.52568	2.54489	1.08854	78.6747	82.0247	85.8369	61.3883	86.8781	61.9528	42.5527	79.7799	94.5275	108.288	86.9265	78.8811	71.3503	0.609453	1.3476	0.122391	6.29783	6.35799	6.42353	5.93989	6.44092	5.9531	5.41118	6.31795	6.56266	6.75873	6.44172	6.30161	6.15685	FALSE
Y37D8A.16	WBGene00012554		9.5604	0.000244865	0.00383169	0.45346	0.439707	0.986994	24.0151	10.4243	21.1328	40.0394	30.1371	27.2257	33.9352	20.8887	12.3379	14.9274	20.5726	28.1834	21.5867	-1.14095	-1.18539	-0.0188862	4.58587	3.38187	4.40142	5.32335	4.91347	4.7669	5.08471	4.38465	3.62502	3.89989	4.36265	4.81677	4.43207	FALSE
Y66D12A.21	WBGene00013446		9.56452	0.000245361	0.00383632	1.34458	2.68357	1.09393	72.7923	72.9159	75.4097	59.1951	92.1603	56.3261	37.0401	77.2553	75.739	99.3952	84.5107	79.7623	59.1051	0.427156	1.42415	0.129516	6.18571	6.18816	6.23668	5.88741	6.52607	5.81573	5.21101	6.27156	6.24296	6.6351	6.40106	6.31764	5.88521	FALSE
[truncated: 2,913 more rows]
