# Supplementary material for: Suppression of transcriptional drift extends C. elegans lifespan by postponing the onset of mortality
Source: eLife. 2015 Dec 1;4:e08833. doi: 10.7554/eLife.08833 (PMC4720515; doi:10.7554/eLife.08833)
Supplement: Figure 1—source data 2. — DOI: http://dx.doi.org/10.7554/eLife.08833.005 [file elife-08833-fig1-data2.xlsx]

## Sheet: Figure 1-source data 2
Tables for Venn diagrams in Figure 1b
GO (161) annotations enriched for genes that decrease expression in response to mianserin measured on day 3									GO (133) annotations enriched for genes that increase expression in response to mianserin measured on day 3
Analysis Type:	PANTHER Overrepresentation Test (release 20150430)								Analysis Type:	PANTHER Overrepresentation Test (release 20150430)
Annotation Version and Release Date:	GO Ontology database Released 2015-07-07								Annotation Version and Release Date:	GO Ontology database Released 2015-07-07
Analyzed List:	GOQ1_miad3down_genlist.txt (Caenorhabditis elegans)	There are duplicate IDs in the file. The unique set of IDs will be used.							Analyzed List:	GOQ1_miad3up_genlist.txt (Caenorhabditis elegans)	There are duplicate IDs in the file. The unique set of IDs will be used.
Reference List:	Caenorhabditis elegans (all genes in database)								Reference List:	Caenorhabditis elegans (all genes in database)
Bonferroni correction:	TRUE								Bonferroni correction:	TRUE
GO biological process complete	members	observed	expected	enrichment	Pvalue				GO biological process complete	members	observed	expected	enrichment	Pvalue
cell-cell junction organization	6	4	0.14	> 5	0.0187				response to xenobiotic stimulus	8	6	0.12	> 5	4.73e-06
homophilic cell adhesion via plasma membrane adhesion molecules	14	5	0.32	> 5	0.0303				eggshell formation	9	4	0.13	> 5	0.0165
cell-cell adhesion via plasma-membrane adhesion molecules	14	5	0.32	> 5	0.0303				mitotic cytokinesis	22	5	0.33	> 5	0.0324
defense response to Gram-negative bacterium	59	11	1.35	> 5	0.000262				cytoskeleton-dependent cytokinesis	32	7	0.47	> 5	0.000949
response to bacterium	82	13	1.88	> 5	0.00013				lipid transport	35	7	0.52	> 5	0.00171
defense response to bacterium	82	13	1.88	> 5	0.00013				defense response to Gram-negative bacterium	59	9	0.88	> 5	0.000487
biological adhesion	72	11	1.65	> 5	0.0018				fatty acid metabolic process	61	9	0.91	> 5	0.00064
cell adhesion	72	11	1.65	> 5	0.0018				cytokinesis	79	10	1.17	> 5	0.000588
defense response to other organism	94	14	2.16	> 5	8.93e-05				response to bacterium	82	10	1.22	> 5	0.00082
response to other organism	95	14	2.18	> 5	0.000101				defense response to bacterium	82	10	1.22	> 5	0.00082
response to biotic stimulus	95	14	2.18	> 5	0.000101				monocarboxylic acid metabolic process	103	12	1.53	> 5	9.94e-05
response to external biotic stimulus	95	14	2.18	> 5	0.000101				organic acid biosynthetic process	88	10	1.31	> 5	0.00154
cell morphogenesis involved in neuron differentiation	98	12	2.25	> 5	0.0057				carboxylic acid biosynthetic process	88	10	1.31	> 5	0.00154
cell morphogenesis involved in differentiation	99	12	2.27	> 5	0.00631				small molecule biosynthetic process	121	13	1.8	> 5	7.16e-05
axonogenesis	94	11	2.16	> 5	0.0216				defense response to other organism	94	10	1.39	> 5	0.00275
neuron projection morphogenesis	103	12	2.36	> 5	0.00935				response to other organism	95	10	1.41	> 5	0.00302
cell-cell signaling	96	11	2.2	5	0.0262				response to biotic stimulus	95	10	1.41	> 5	0.00302
cell morphogenesis	158	17	3.62	4.69	0.000354				response to external biotic stimulus	95	10	1.41	> 5	0.00302
cell projection morphogenesis	146	15	3.35	4.48	0.00312				oxidation-reduction process	580	53	8.61	> 5	7.97e-23
regulation of locomotion	158	16	3.62	4.41	0.00173				purine ribonucleoside metabolic process	112	10	1.66	> 5	0.0126
cell part morphogenesis	150	15	3.44	4.36	0.00431				purine nucleoside metabolic process	112	10	1.66	> 5	0.0126
response to external stimulus	293	29	6.72	4.31	1.45e-07				oogenesis	238	21	3.53	> 5	1.89e-07
immune system process	195	19	4.47	4.25	0.000315				carboxylic acid metabolic process	276	24	4.09	> 5	1.17e-08
innate immune response	191	18	4.38	4.11	0.00105				meiotic cell cycle process	236	20	3.5	> 5	1.04e-06
immune response	194	18	4.45	4.04	0.0013				defense response	296	25	4.39	> 5	7.86e-09
defense response	296	26	6.79	3.83	1.51e-05				meiotic cell cycle	237	20	3.52	> 5	1.12e-06
neuron development	195	16	4.47	3.58	0.0233				female gamete generation	262	22	3.89	> 5	1.71e-07
neuron differentiation	211	17	4.84	3.51	0.0161				oxoacid metabolic process	291	24	4.32	> 5	3.42e-08
nervous system development	278	22	6.38	3.45	0.00115				organic acid metabolic process	291	24	4.32	> 5	3.42e-08
ion transmembrane transport	451	35	10.35	3.38	1.05e-06				meiotic nuclear division	231	19	3.43	> 5	4.5e-06
generation of neurons	246	19	5.64	3.37	0.009				cell division	198	16	2.94	> 5	0.000101
molting cycle, collagen and cuticulin-based cuticle	298	23	6.84	3.36	0.000984				ribonucleoside metabolic process	126	10	1.87	> 5	0.0341
molting cycle	298	23	6.84	3.36	0.000984				nuclear chromosome segregation	165	13	2.45	> 5	0.00226
neurogenesis	249	19	5.71	3.33	0.0106				innate immune response	191	15	2.83	> 5	0.000373
inorganic cation transmembrane transport	228	17	5.23	3.25	0.0423				chromosome segregation	180	14	2.67	> 5	0.00105
cellular response to lipid	285	21	6.54	3.21	0.00605				nucleoside metabolic process	129	10	1.91	> 5	0.0415
cellular response to steroid hormone stimulus	285	21	6.54	3.21	0.00605				meiotic chromosome segregation	142	11	2.11	> 5	0.0168
steroid hormone mediated signaling pathway	285	21	6.54	3.21	0.00605				immune response	194	15	2.88	> 5	0.000453
response to lipid	285	21	6.54	3.21	0.00605				immune system process	195	15	2.89	> 5	0.000482
response to steroid hormone	285	21	6.54	3.21	0.00605				glycosyl compound metabolic process	130	10	1.93	> 5	0.0442
hormone-mediated signaling pathway	287	21	6.58	3.19	0.00672				germ cell development	360	27	5.34	> 5	1.56e-08
inorganic ion transmembrane transport	262	19	6.01	3.16	0.0214				cellular process involved in reproduction in multicellular organism	360	27	5.34	> 5	1.56e-08
localization of cell	279	20	6.4	3.13	0.0151				nuclear division	313	23	4.64	4.95	8.18e-07
cell motility	279	20	6.4	3.13	0.0151				organelle fission	317	23	4.7	4.89	1.04e-06
cellular response to organic cyclic compound	295	21	6.77	3.1	0.0101				cellular amino acid metabolic process	156	11	2.31	4.75	0.0393
response to organic cyclic compound	295	21	6.77	3.1	0.0101				purine-containing compound metabolic process	156	11	2.31	4.75	0.0393
response to hormone	296	21	6.79	3.09	0.0107				ribose phosphate metabolic process	156	11	2.31	4.75	0.0393
cellular response to hormone stimulus	296	21	6.79	3.09	0.0107				mitotic cell cycle process	232	16	3.44	4.65	0.000818
movement of cell or subcellular component	383	27	8.79	3.07	0.000612				mitotic cell cycle	233	16	3.46	4.63	0.000864
response to chemical	644	45	14.77	3.05	1.03e-07				gamete generation	469	32	6.96	4.6	2.06e-09
cellular response to endogenous stimulus	315	22	7.23	3.04	0.00827				organonitrogen compound biosynthetic process	221	15	3.28	4.57	0.00224
response to endogenous stimulus	316	22	7.25	3.04	0.00869				single-organism biosynthetic process	385	25	5.71	4.38	1.74e-06
cellular component morphogenesis	316	22	7.25	3.04	0.00869				cell cycle process	463	30	6.87	4.37	3.72e-08
cell migration	273	19	6.26	3.03	0.0371				sexual reproduction	548	35	8.13	4.3	1.09e-09
regulation of response to stimulus	288	20	6.61	3.03	0.0236				organonitrogen compound metabolic process	508	32	7.54	4.25	1.59e-08
ion transport	569	39	13.05	2.99	3.42e-06				small molecule metabolic process	577	35	8.56	4.09	4.55e-09
cation transmembrane transport	294	20	6.74	2.97	0.0315				cell cycle	498	30	7.39	4.06	2.09e-07
nucleic acid-templated transcription	605	40	13.88	2.88	5.71e-06				multi-organism process	933	56	13.84	4.05	8.71e-16
RNA biosynthetic process	610	40	13.99	2.86	7.16e-06				nucleotide metabolic process	217	13	3.22	4.04	0.0404
transcription, DNA-templated	600	39	13.76	2.83	1.42e-05				lipid metabolic process	336	20	4.99	4.01	0.000324
multicellular organismal reproductive behavior	343	22	7.87	2.8	0.03				multicellular organismal reproductive process	781	46	11.59	3.97	3.52e-12
oviposition	329	21	7.55	2.78	0.0493				multicellular organism reproduction	785	46	11.65	3.95	4.23e-12
negative regulation of metabolic process	345	22	7.91	2.78	0.0328				multi-organism reproductive process	833	48	12.36	3.88	1.83e-12
multi-organism reproductive behavior	346	22	7.94	2.77	0.0342				nucleobase-containing small molecule metabolic process	246	14	3.65	3.84	0.0349
reproductive behavior	346	22	7.94	2.77	0.0342				response to stress	685	38	10.16	3.74	6.89e-09
multi-organism behavior	348	22	7.98	2.76	0.0372				oviposition	329	17	4.88	3.48	0.0165
transmembrane transport	777	49	17.82	2.75	4.39e-07				single-organism metabolic process	1581	80	23.46	3.41	1.78e-19
multi-multicellular organism process	349	22	8.01	2.75	0.0388				multicellular organismal reproductive behavior	343	17	5.09	3.34	0.0278
response to stress	685	43	15.71	2.74	6.56e-06				multi-organism reproductive behavior	346	17	5.13	3.31	0.031
cellular response to chemical stimulus	415	26	9.52	2.73	0.00819				reproductive behavior	346	17	5.13	3.31	0.031
cellular response to organic substance	404	25	9.27	2.7	0.0152				multi-organism behavior	348	17	5.16	3.29	0.0333
negative regulation of cellular process	373	23	8.56	2.69	0.0359				multi-multicellular organism process	349	17	5.18	3.28	0.0345
regulation of developmental growth	392	24	8.99	2.67	0.0269				multicellular organismal aging	814	39	12.08	3.23	2.53e-07
regulation of growth	413	25	9.47	2.64	0.0218				determination of adult lifespan	814	39	12.08	3.23	2.53e-07
behavior	466	28	10.69	2.62	0.00777				aging	815	39	12.09	3.23	2.62e-07
response to organic substance	420	25	9.63	2.59	0.0287				apoptotic process	484	23	7.18	3.2	0.00192
response to stimulus	1981	114	45.44	2.51	4.44e-17				programmed cell death	494	23	7.33	3.14	0.0027
cell communication	1371	78	31.45	2.48	2.32e-10				cell development	700	32	10.39	3.08	3.65e-05
macromolecule biosynthetic process	1020	58	23.4	2.48	4.52e-07				death	534	23	7.92	2.9	0.00951
regulation of developmental process	689	39	15.8	2.47	0.000486				cell death	534	23	7.92	2.9	0.00951
anatomical structure morphogenesis	1065	60	24.43	2.46	3.08e-07				single organism reproductive process	1207	50	17.91	2.79	8.49e-08
cellular macromolecule biosynthetic process	1013	57	23.24	2.45	9.56e-07				reproductive process	1491	61	22.12	2.76	7.17e-10
single organism signaling	1336	75	30.65	2.45	1.41e-09				cell differentiation	880	36	13.06	2.76	7.42e-05
signaling	1336	75	30.65	2.45	1.41e-09				lipid localization	591	24	8.77	2.74	0.0157
heterocycle biosynthetic process	784	44	17.98	2.45	0.000105				cellular developmental process	931	36	13.81	2.61	0.000289
single-organism transport	1261	70	28.92	2.42	1.49e-08				organic substance biosynthetic process	1361	52	20.19	2.58	5.72e-07
signal transduction	1268	70	29.09	2.41	1.91e-08				developmental process involved in reproduction	1179	45	17.49	2.57	1.06e-05
organic cyclic compound biosynthetic process	803	44	18.42	2.39	0.000203				single-organism organelle organization	742	28	11.01	2.54	0.0111
nucleobase-containing compound biosynthetic process	751	41	17.23	2.38	0.000606				positive regulation of biological process	825	31	12.24	2.53	0.00384
positive regulation of biological process	825	45	18.92	2.38	0.000165				cellular biosynthetic process	1340	50	19.88	2.51	2.87e-06
regulation of nitrogen compound metabolic process	846	46	19.41	2.37	0.000129				organelle organization	891	33	13.22	2.5	0.00244
regulation of nucleobase-containing compound metabolic process	846	46	19.41	2.37	0.000129				biosynthetic process	1408	52	20.89	2.49	1.83e-06
regulation of cellular macromolecule biosynthetic process	877	47	20.12	2.34	0.000141				nitrogen compound metabolic process	1615	59	23.96	2.46	1.7e-07
multi-organism process	933	50	21.4	2.34	5.34e-05				organic cyclic compound biosynthetic process	803	29	11.91	2.43	0.0171
regulation of RNA metabolic process	824	44	18.9	2.33	0.000407				reproduction	2536	91	37.63	2.42	6.31e-13
regulation of transcription, DNA-templated	807	43	18.51	2.32	0.000592				macromolecule localization	962	34	14.27	2.38	0.00462
regulation of nucleic acid-templated transcription	807	43	18.51	2.32	0.000592				cellular nitrogen compound biosynthetic process	793	28	11.77	2.38	0.0362
regulation of macromolecule biosynthetic process	883	47	20.25	2.32	0.000171				embryo development ending in birth or egg hatching	2994	104	44.42	2.34	1.69e-14
regulation of multicellular organismal process	733	39	16.81	2.32	0.00217				cellular nitrogen compound metabolic process	1442	50	21.39	2.34	3.03e-05
aromatic compound biosynthetic process	773	41	17.73	2.31	0.00125				embryo development	3045	104	45.18	2.3	5.52e-14
regulation of cellular biosynthetic process	887	47	20.35	2.31	0.000195				organic cyclic compound metabolic process	1433	48	21.26	2.26	0.00017
gene expression	1057	56	24.25	2.31	1.12e-05				response to stimulus	1981	66	29.39	2.25	5.01e-07
cellular nitrogen compound biosynthetic process	793	42	18.19	2.31	0.000948				metabolic process	4948	163	73.41	2.22	4.01e-25
regulation of biosynthetic process	888	47	20.37	2.31	0.000201				cellular aromatic compound metabolic process	1385	45	20.55	2.19	0.00102
single-organism localization	1342	71	30.78	2.31	8.77e-08				cellular component organization or biogenesis	1387	45	20.58	2.19	0.00106
regulation of RNA biosynthetic process	813	43	18.65	2.31	0.000719				regulation of gene expression	1030	33	15.28	2.16	0.0465
RNA metabolic process	909	48	20.85	2.3	0.000157				regulation of primary metabolic process	1067	34	15.83	2.15	0.0391
regulation of primary metabolic process	1067	56	24.47	2.29	1.54e-05				cellular component organization	1323	42	19.63	2.14	0.00447
regulation of gene expression	1030	54	23.63	2.29	2.99e-05				locomotion	1577	50	23.4	2.14	0.000463
cellular response to stimulus	1454	76	33.35	2.28	2.9e-08				nucleobase-containing compound metabolic process	1345	42	19.96	2.1	0.0067
regulation of metabolic process	1323	69	30.35	2.27	3.11e-07				heterocycle metabolic process	1394	43	20.68	2.08	0.0069
regulation of cellular metabolic process	1076	56	24.68	2.27	2.04e-05				regulation of macromolecule metabolic process	1202	37	17.83	2.07	0.0354
regulation of macromolecule metabolic process	1202	62	27.57	2.25	4.38e-06				multicellular organismal development	4328	132	64.21	2.06	3.21e-15
body morphogenesis	621	32	14.24	2.25	0.0355				single-organism developmental process	4573	137	67.85	2.02	2.07e-15
locomotion	1577	81	36.17	2.24	1.32e-08				developmental process	4587	137	68.06	2.01	2.72e-15
regulation of cellular process	2461	121	56.45	2.14	4.41e-13				single-multicellular organism process	4626	136	68.63	1.98	1.63e-14
cellular biosynthetic process	1340	65	30.74	2.11	1.82e-05				multicellular organismal process	4739	139	70.31	1.98	6.28e-15
regulation of biological process	3079	148	70.63	2.1	3.3e-16				organic substance metabolic process	3620	105	53.71	1.96	2e-09
organic substance biosynthetic process	1361	65	31.22	2.08	3.24e-05				anatomical structure development	4136	119	61.36	1.94	3.93e-11
cellular protein modification process	912	43	20.92	2.06	0.0127				cellular metabolic process	3100	89	45.99	1.94	3.97e-07
protein modification process	912	43	20.92	2.06	0.0127				primary metabolic process	3513	100	52.12	1.92	2.81e-08
nucleic acid metabolic process	1105	52	25.35	2.05	0.00146				single-organism cellular process	4620	130	68.54	1.9	5.57e-12
cellular protein metabolic process	1300	61	29.82	2.05	0.00017				biological regulation	3588	98	53.23	1.84	5.1e-07
biosynthetic process	1408	66	32.3	2.04	4.99e-05				nematode larval development	2010	54	29.82	1.81	0.0206
cell differentiation	880	41	20.19	2.03	0.0271				larval development	2012	54	29.85	1.81	0.0212
cellular developmental process	931	43	21.36	2.01	0.0207				single-organism process	7478	200	110.95	1.8	5.52e-22
transport	2081	96	47.73	2.01	4.36e-08				regulation of biological process	3079	82	45.68	1.8	8.11e-05
system development	1196	55	27.43	2	0.0014				post-embryonic development	2029	54	30.1	1.79	0.0267
macromolecule modification	963	44	22.09	1.99	0.0212				establishment of localization	2156	57	31.99	1.78	0.0181
establishment of localization	2156	96	49.45	1.94	2.92e-07				regulation of cellular process	2461	63	36.51	1.73	0.0157
cellular macromolecule metabolic process	2330	101	53.45	1.89	3.78e-07				localization	2796	71	41.48	1.71	0.00485
biological regulation	3588	155	82.3	1.88	6e-13				cellular process	5940	148	88.13	1.68	5.44e-10
heterocycle metabolic process	1394	60	31.98	1.88	0.00355				biological_process	10118	248	150.12	1.65	3.48e-28
post-embryonic development	2029	87	46.54	1.87	1.48e-05
protein metabolic process	1780	76	40.83	1.86	0.00018
nematode larval development	2010	85	46.11	1.84	4.21e-05
larval development	2012	85	46.15	1.84	4.4e-05
single-organism cellular process	4620	195	105.97	1.84	6.32e-17
organic cyclic compound metabolic process	1433	60	32.87	1.83	0.00827
macromolecule metabolic process	2832	118	64.96	1.82	8.32e-08
nucleobase-containing compound metabolic process	1345	56	30.85	1.82	0.0204
cellular component organization	1323	55	30.35	1.81	0.0255
nitrogen compound metabolic process	1615	67	37.04	1.81	0.003
localization	2796	115	64.13	1.79	3.5e-07
cellular component organization or biogenesis	1387	57	31.82	1.79	0.0246
reproductive process	1491	61	34.2	1.78	0.0138
cellular aromatic compound metabolic process	1385	56	31.77	1.76	0.0457
cellular nitrogen compound metabolic process	1442	58	33.08	1.75	0.0378
cellular process	5940	233	136.25	1.71	7.74e-18
primary metabolic process	3513	134	80.58	1.66	1.01e-06
anatomical structure development	4136	155	94.87	1.63	7.99e-08
cellular metabolic process	3100	116	71.11	1.63	6.48e-05
organic substance metabolic process	3620	135	83.04	1.63	3.68e-06
multicellular organismal development	4328	161	99.28	1.62	4.76e-08
single-organism developmental process	4573	168	104.9	1.6	3.68e-08
single-organism process	7478	274	171.53	1.6	1.03e-18
developmental process	4587	168	105.22	1.6	4.74e-08
single-multicellular organism process	4626	169	106.11	1.59	4.89e-08
multicellular organismal process	4739	173	108.7	1.59	2.54e-08
metabolic process	4948	171	113.5	1.51	3.01e-06
biological_process	10118	330	232.09	1.42	6.02e-17
GO (433) annotations enriched for genes that decrease expression in response to mianserin measured on day 5									GO (459) annotations enriched for genes that increase expression in response to mianserin measured on day 5
Analysis Type:	PANTHER Overrepresentation Test (release 20150430)								Analysis Type:	PANTHER Overrepresentation Test (release 20150430)
Annotation Version and Release Date:	GO Ontology database Released 2015-07-07								Annotation Version and Release Date:	GO Ontology database Released 2015-07-07
Analyzed List:	GOQ1_miad5down_genlist.txt (Caenorhabditis elegans)	There are duplicate IDs in the file. The unique set of IDs will be used.							Analyzed List:	GOQ1_miad5up_genlist.txt (Caenorhabditis elegans)	There are duplicate IDs in the file. The unique set of IDs will be used.
Reference List:	Caenorhabditis elegans (all genes in database)								Reference List:	Caenorhabditis elegans (all genes in database)
Bonferroni correction:	TRUE								Bonferroni correction:	TRUE
GO biological process complete	members	observed	expected	enrichment	Pvalue				GO biological process complete	members	observed	expected	enrichment	Pvalue
sperm motility	5	5	0.25	> 5	0.00912				mitochondrial transmembrane transport	9	9	0.61	> 5	2.56e-05
calcium ion import	6	5	0.3	> 5	0.0218				cysteine biosynthetic process	6	6	0.41	> 5	0.0062
ecdysis, collagen and cuticulin-based cuticle	7	5	0.35	> 5	0.0452				eggshell formation	9	8	0.61	> 5	0.000383
molting cycle process	7	5	0.35	> 5	0.0452				serine family amino acid catabolic process	7	6	0.47	> 5	0.0148
positive regulation of small GTPase mediated signal transduction	9	6	0.45	> 5	0.0108				L-serine metabolic process	7	6	0.47	> 5	0.0148
positive regulation of Ras protein signal transduction	9	6	0.45	> 5	0.0108				glycine catabolic process	7	6	0.47	> 5	0.0148
homophilic cell adhesion via plasma membrane adhesion molecules	14	9	0.7	> 5	7.91e-05				serine family amino acid biosynthetic process	9	7	0.61	> 5	0.0051
cell-cell adhesion via plasma-membrane adhesion molecules	14	9	0.7	> 5	7.91e-05				DNA replication initiation	9	7	0.61	> 5	0.0051
regulation of lipid metabolic process	11	6	0.55	> 5	0.033				glycine metabolic process	9	7	0.61	> 5	0.0051
regulation of necrotic cell death	13	7	0.65	> 5	0.00751				cysteine metabolic process	8	6	0.54	> 5	0.0311
regulation of engulfment of apoptotic cell	13	7	0.65	> 5	0.00751				response to xenobiotic stimulus	8	6	0.54	> 5	0.0311
regulation of apoptotic cell clearance	13	7	0.65	> 5	0.00751				serine family amino acid metabolic process	21	14	1.42	> 5	5.69e-07
maintenance of location in cell	18	8	0.9	> 5	0.0065				translational elongation	23	15	1.56	> 5	1.84e-07
maintenance of protein location in cell	18	8	0.9	> 5	0.0065				protein peptidyl-prolyl isomerization	29	18	1.96	> 5	6e-09
positive regulation of intracellular signal transduction	25	11	1.25	> 5	0.000122				mitochondrial transport	18	11	1.22	> 5	9.99e-05
regulation of pH	16	7	0.8	> 5	0.0283				sulfur amino acid biosynthetic process	15	9	1.02	> 5	0.00177
monovalent inorganic cation homeostasis	16	7	0.8	> 5	0.0283				peptidyl-proline modification	35	21	2.37	> 5	1.92e-10
response to starvation	28	12	1.4	> 5	4.23e-05				glucose metabolic process	17	10	1.15	> 5	0.00055
maintenance of protein location	21	9	1.05	> 5	0.00223				sulfur amino acid metabolic process	18	10	1.22	> 5	0.000916
regulation of phagocytosis, engulfment	17	7	0.85	> 5	0.0414				tricarboxylic acid metabolic process	24	13	1.63	> 5	2.68e-05
synapse organization	17	7	0.85	> 5	0.0414				citrate metabolic process	24	13	1.63	> 5	2.68e-05
response to nutrient levels	36	14	1.79	> 5	1.02e-05				tricarboxylic acid cycle	24	13	1.63	> 5	2.68e-05
regulation of cell growth	26	10	1.3	> 5	0.00156				protein import	15	8	1.02	> 5	0.016
calcium ion transmembrane transport	26	10	1.3	> 5	0.00156				ATP synthesis coupled proton transport	19	10	1.29	> 5	0.00148
response to extracellular stimulus	39	15	1.94	> 5	3.47e-06				energy coupled proton transport, down electrochemical gradient	19	10	1.29	> 5	0.00148
regulation of cellular response to stress	21	8	1.05	> 5	0.0196				purine nucleoside triphosphate biosynthetic process	28	14	1.9	> 5	2.07e-05
synaptic vesicle transport	29	11	1.45	> 5	0.000522				regulation of DNA metabolic process	18	9	1.22	> 5	0.00765
establishment of synaptic vesicle localization	29	11	1.45	> 5	0.000522				ATP biosynthetic process	24	12	1.63	> 5	0.000218
synaptic vesicle localization	29	11	1.45	> 5	0.000522				purine ribonucleoside triphosphate biosynthetic process	28	14	1.9	> 5	2.07e-05
vacuole organization	28	10	1.4	> 5	0.00299				aerobic respiration	26	13	1.76	> 5	6.71e-05
cell growth	23	8	1.15	> 5	0.0372				fatty acid metabolic process	61	30	4.13	> 5	2.38e-13
regulation of secretion by cell	23	8	1.15	> 5	0.0372				fatty acid biosynthetic process	36	17	2.44	> 5	1.42e-06
regulation of cell development	45	15	2.24	> 5	2.25e-05				organic acid catabolic process	42	19	2.85	> 5	3.05e-07
neuron migration	27	9	1.35	> 5	0.0165				carboxylic acid catabolic process	42	19	2.85	> 5	3.05e-07
regulation of neurogenesis	36	12	1.79	> 5	0.000602				ribonucleoside triphosphate biosynthetic process	31	14	2.1	> 5	7.13e-05
positive regulation of cell death	36	12	1.79	> 5	0.000602				DNA-dependent DNA replication	38	17	2.57	> 5	3.15e-06
regulation of neuron differentiation	36	12	1.79	> 5	0.000602				DNA replication	74	32	5.01	> 5	8.23e-13
regulation of secretion	30	10	1.49	> 5	0.00545				cellular amino acid catabolic process	28	12	1.9	> 5	0.00108
calcium ion transport	36	12	1.79	> 5	0.000602				alpha-amino acid catabolic process	28	12	1.9	> 5	0.00108
regulation of nervous system development	37	12	1.84	> 5	0.0008				carbohydrate biosynthetic process	28	12	1.9	> 5	0.00108
establishment of vesicle localization	34	11	1.69	> 5	0.0024				single-organism carbohydrate catabolic process	35	15	2.37	> 5	4.72e-05
vesicle localization	34	11	1.69	> 5	0.0024				nucleoside triphosphate biosynthetic process	33	14	2.24	> 5	0.000151
cell-cell adhesion	28	9	1.4	> 5	0.0219				cellular respiration	52	22	3.52	> 5	4.18e-08
neuron projection guidance	83	26	4.14	> 5	5.65e-10				purine nucleoside biosynthetic process	50	21	3.39	> 5	1.33e-07
axon guidance	83	26	4.14	> 5	5.65e-10				purine ribonucleoside biosynthetic process	50	21	3.39	> 5	1.33e-07
regulation of response to stress	32	10	1.59	> 5	0.00951				monocarboxylic acid biosynthetic process	42	17	2.85	> 5	1.34e-05
regulation of synaptic transmission	39	12	1.94	> 5	0.00138				energy derivation by oxidation of organic compounds	67	27	4.54	> 5	7.57e-10
cell morphogenesis involved in differentiation	99	30	4.93	> 5	2.1e-11				hexose metabolic process	30	12	2.03	> 5	0.0022
dendrite development	43	13	2.14	> 5	0.000597				monocarboxylic acid metabolic process	103	41	6.98	> 5	1.22e-15
divalent inorganic cation transport	40	12	1.99	> 5	0.00178				small molecule catabolic process	58	23	3.93	> 5	5.27e-08
divalent metal ion transport	40	12	1.99	> 5	0.00178				purine ribonucleoside monophosphate biosynthetic process	38	15	2.57	> 5	0.000134
axonogenesis	94	28	4.68	> 5	2.36e-10				purine nucleoside monophosphate biosynthetic process	38	15	2.57	> 5	0.000134
cation homeostasis	37	11	1.84	> 5	0.00532				carbohydrate catabolic process	38	15	2.57	> 5	0.000134
regulation of protein localization	54	16	2.69	> 5	3.78e-05				nucleoside biosynthetic process	61	24	4.13	> 5	2.34e-08
cell morphogenesis involved in neuron differentiation	98	29	4.88	> 5	1.03e-10				ribonucleoside biosynthetic process	61	24	4.13	> 5	2.34e-08
regulation of cell projection organization	34	10	1.69	> 5	0.016				glycosyl compound biosynthetic process	61	24	4.13	> 5	2.34e-08
neuron projection morphogenesis	103	30	5.13	> 5	5.71e-11				purine nucleoside triphosphate metabolic process	84	33	5.69	> 5	4.21e-12
nuclear migration	55	16	2.74	> 5	4.85e-05				purine ribonucleoside triphosphate metabolic process	84	33	5.69	> 5	4.21e-12
autophagy	31	9	1.54	> 5	0.0479				nucleoside triphosphate metabolic process	90	35	6.1	> 5	8.28e-13
regulation of intracellular signal transduction	100	29	4.98	> 5	1.68e-10				translation	229	89	15.51	> 5	2.44e-35
ion homeostasis	38	11	1.89	> 5	0.00683				ATP metabolic process	80	31	5.42	> 5	4.11e-11
regulation of cellular localization	45	13	2.24	> 5	0.000985				monosaccharide metabolic process	31	12	2.1	> 5	0.00306
nucleus localization	56	16	2.79	> 5	6.18e-05				autophagy	31	12	2.1	> 5	0.00306
chemical homeostasis	49	14	2.44	> 5	0.000423				generation of precursor metabolites and energy	93	36	6.3	> 5	3.67e-13
establishment of nucleus localization	56	16	2.79	> 5	6.18e-05				organic acid biosynthetic process	88	34	5.96	> 5	2.58e-12
establishment or maintenance of cell polarity	56	16	2.79	> 5	6.18e-05				carboxylic acid biosynthetic process	88	34	5.96	> 5	2.58e-12
positive regulation of signal transduction	42	12	2.09	> 5	0.00292				protein folding	83	32	5.62	> 5	1.82e-11
establishment of cell polarity	39	11	1.94	> 5	0.00869				mitochondrion organization	47	18	3.18	> 5	1.15e-05
biological adhesion	72	20	3.59	> 5	2.13e-06				nucleoside diphosphate metabolic process	42	16	2.85	> 5	8.18e-05
cell adhesion	72	20	3.59	> 5	2.13e-06				ribonucleoside triphosphate metabolic process	87	33	5.89	> 5	1.11e-11
inorganic ion homeostasis	36	10	1.79	> 5	0.0259				hatching	48	18	3.25	> 5	1.58e-05
regulation of anatomical structure size	59	16	2.94	> 5	0.000124				organism emergence from protective structure	48	18	3.25	> 5	1.58e-05
defense response to Gram-negative bacterium	59	16	2.94	> 5	0.000124				tRNA aminoacylation for protein translation	35	13	2.37	> 5	0.00183
regulation of Ras protein signal transduction	48	13	2.39	> 5	0.00199				carboxylic acid metabolic process	276	102	18.7	> 5	5.51e-39
pronuclear migration	52	14	2.59	> 5	0.000849				alpha-amino acid biosynthetic process	38	14	2.57	> 5	0.000799
regulation of cellular component size	53	14	2.64	> 5	0.00106				alpha-amino acid metabolic process	87	32	5.89	> 5	6.35e-11
positive regulation of response to stimulus	57	15	2.84	> 5	0.000452				pyrimidine-containing compound metabolic process	30	11	2.03	> 5	0.0132
cell morphogenesis	158	41	7.87	> 5	6.4e-14				purine ribonucleoside metabolic process	112	41	7.59	> 5	2.12e-14
regulation of transport	113	29	5.63	> 5	3.17e-09				purine nucleoside metabolic process	112	41	7.59	> 5	2.12e-14
regulation of oviposition	43	11	2.14	> 5	0.0213				purine ribonucleoside monophosphate metabolic process	93	34	6.3	> 5	1.23e-11
dauer larval development	86	22	4.29	> 5	1.47e-06				purine nucleoside monophosphate metabolic process	93	34	6.3	> 5	1.23e-11
regulation of small GTPase mediated signal transduction	59	15	2.94	> 5	0.000692				tRNA processing	44	16	2.98	> 5	0.000152
positive regulation of cell communication	71	18	3.54	> 5	5.38e-05				hydrogen ion transmembrane transport	66	24	4.47	> 5	1.13e-07
excretion	44	11	2.19	> 5	0.0262				nucleoside monophosphate biosynthetic process	47	17	3.18	> 5	6.64e-05
endoplasmic reticulum unfolded protein response	64	16	3.19	> 5	0.000363				ribonucleoside metabolic process	126	45	8.54	> 5	1.42e-15
cell-cell signaling	96	24	4.78	> 5	4.07e-07				establishment or maintenance of cell polarity	56	20	3.79	> 5	5.54e-06
positive regulation of signaling	68	17	3.39	> 5	0.000155				ribonucleoside monophosphate biosynthetic process	45	16	3.05	> 5	0.000205
regulation of cell death	77	19	3.84	4.95	3.46e-05				cytokinesis	79	28	5.35	> 5	5.61e-09
cell projection morphogenesis	146	36	7.28	4.95	2.33e-11				oxoacid metabolic process	291	103	19.71	> 5	8.51e-38
response to unfolded protein	69	17	3.44	4.94	0.000189				organic acid metabolic process	291	103	19.71	> 5	8.51e-38
cellular response to unfolded protein	69	17	3.44	4.94	0.000189				nucleoside monophosphate metabolic process	102	36	6.91	> 5	5.73e-12
nervous system development	278	68	13.85	4.91	6.7e-23				ribonucleoside monophosphate metabolic process	100	35	6.77	> 5	1.74e-11
generation of neurons	246	60	12.26	4.89	6.58e-20				nucleoside metabolic process	129	45	8.74	> 5	3.38e-15
cellular response to topologically incorrect protein	74	18	3.69	4.88	9.88e-05				response to inorganic substance	52	18	3.52	> 5	5.18e-05
response to external stimulus	293	71	14.6	4.86	9.06e-24				glycosyl compound metabolic process	130	45	8.81	> 5	4.49e-15
neuron development	195	47	9.72	4.84	5.41e-15				ribonucleoside diphosphate metabolic process	32	11	2.17	> 5	0.0239
neurogenesis	249	60	12.41	4.84	1.18e-19				tRNA aminoacylation	38	13	2.57	> 5	0.00444
regulation of cytoskeleton organization	54	13	2.69	4.83	0.00702				amino acid activation	38	13	2.57	> 5	0.00444
synaptic transmission	79	19	3.94	4.83	5.14e-05				hydrogen transport	79	27	5.35	> 5	3.01e-08
taxis	129	31	6.43	4.82	2.91e-09				DNA metabolic process	206	70	13.95	> 5	5.5e-24
negative regulation of transcription from RNA polymerase II promoter	50	12	2.49	4.82	0.0165				small molecule biosynthetic process	121	41	8.2	> 5	2.83e-13
cell part morphogenesis	150	36	7.47	4.82	5.11e-11				DNA repair	114	38	7.72	4.92	5.84e-12
chemotaxis	121	29	6.03	4.81	1.58e-08				proton transport	78	26	5.28	4.92	1.19e-07
regulation of localization	217	52	10.81	4.81	1.12e-16				tRNA metabolic process	82	27	5.55	4.86	6.79e-08
apoptotic cell clearance	105	25	5.23	4.78	4.68e-07				cellular amino acid metabolic process	156	51	10.57	4.83	2.73e-16
response to topologically incorrect protein	80	19	3.99	4.77	6.23e-05				translational initiation	34	11	2.3	4.78	0.0412
establishment of organelle localization	132	31	6.58	4.71	5.16e-09				response to metal ion	34	11	2.3	4.78	0.0412
regulation of cell communication	230	54	11.46	4.71	5.25e-17				cellular component disassembly	34	11	2.3	4.78	0.0412
axon development	154	36	7.67	4.69	1.09e-10				cellular amino acid biosynthetic process	44	14	2.98	4.7	0.00429
phagocytosis	107	25	5.33	4.69	6.83e-07				nucleotide phosphorylation	38	12	2.57	4.66	0.023
neuron projection development	180	42	8.97	4.68	9.84e-13				single-organism catabolic process	183	57	12.4	4.6	1.86e-17
neuron differentiation	211	49	10.51	4.66	4.49e-15				pyridine nucleotide metabolic process	42	13	2.85	4.57	0.0128
negative regulation of cell communication	82	19	4.09	4.65	9.08e-05				nicotinamide nucleotide metabolic process	42	13	2.85	4.57	0.0128
negative regulation of signaling	82	19	4.09	4.65	9.08e-05				pronuclear migration	52	16	3.52	4.54	0.00134
regulation of cell differentiation	78	18	3.89	4.63	0.000212				establishment of cell polarity	39	12	2.64	4.54	0.0295
response to heat	52	12	2.59	4.63	0.0242				ribosome biogenesis	75	23	5.08	4.53	6.62e-06
regulation of reproductive process	66	15	3.29	4.56	0.0027				rRNA processing	49	15	3.32	4.52	0.00307
regulation of signaling	229	52	11.41	4.56	1.05e-15				oxidation-reduction process	580	177	39.29	4.51	4.92e-58
organelle localization	137	31	6.83	4.54	1.29e-08				rRNA metabolic process	50	15	3.39	4.43	0.00391
negative regulation of signal transduction	80	18	3.99	4.52	0.000305				ncRNA processing	97	29	6.57	4.41	1.23e-07
regulation of signal transduction	183	41	9.12	4.5	8.19e-12				cellular response to DNA damage stimulus	131	39	8.87	4.39	8.54e-11
regulation of behavior	94	21	4.68	4.48	3.46e-05				ribonucleoprotein complex biogenesis	101	30	6.84	4.38	6.85e-08
defense response to other organism	94	21	4.68	4.48	3.46e-05				regulation of translation	64	19	4.34	4.38	0.000228
localization of cell	279	62	13.9	4.46	1.24e-18				small molecule metabolic process	577	170	39.09	4.35	1.72e-53
cell motility	279	62	13.9	4.46	1.24e-18				fertilization	68	20	4.61	4.34	0.000126
regulation of response to stimulus	288	64	14.35	4.46	2.69e-19				single fertilization	65	19	4.4	4.32	0.000288
regulation of locomotion	158	35	7.87	4.45	1.08e-09				nuclear migration	55	16	3.73	4.29	0.00272
response to other organism	95	21	4.73	4.44	4.12e-05				oogenesis	238	69	16.12	4.28	7.92e-20
response to biotic stimulus	95	21	4.73	4.44	4.12e-05				RNA modification	52	15	3.52	4.26	0.00622
response to external biotic stimulus	95	21	4.73	4.44	4.12e-05				nucleus localization	56	16	3.79	4.22	0.00341
engulfment of apoptotic cell	86	19	4.29	4.43	0.000187				establishment of nucleus localization	56	16	3.79	4.22	0.00341
phagocytosis, engulfment	86	19	4.29	4.43	0.000187				purine ribonucleotide metabolic process	140	40	9.48	4.22	1.47e-10
potassium ion transmembrane transport	77	17	3.84	4.43	0.000848				single-organism biosynthetic process	385	109	26.08	4.18	1.12e-31
cellular potassium ion transport	77	17	3.84	4.43	0.000848				protein modification by small protein conjugation or removal	92	26	6.23	4.17	3.56e-06
fertilization	68	15	3.39	4.43	0.00386				protein modification by small protein conjugation	85	24	5.76	4.17	1.46e-05
response to bacterium	82	18	4.09	4.41	0.000434				lipid biosynthetic process	124	35	8.4	4.17	6.97e-09
defense response to bacterium	82	18	4.09	4.41	0.000434				ribose phosphate metabolic process	156	44	10.57	4.16	1.36e-11
regulation of cellular component movement	64	14	3.19	4.39	0.00902				ribonucleotide metabolic process	149	42	10.09	4.16	5.57e-11
male anatomical structure morphogenesis	78	17	3.89	4.37	0.00101				ncRNA metabolic process	142	40	9.62	4.16	2.28e-10
positive regulation of transcription from RNA polymerase II promoter	101	22	5.03	4.37	2.51e-05				purine nucleotide metabolic process	142	40	9.62	4.16	2.28e-10
regulation of multi-organism process	69	15	3.44	4.36	0.00459				nucleobase-containing small molecule metabolic process	246	69	16.66	4.14	4.65e-19
membrane invagination	88	19	4.38	4.33	0.000264				oxidoreduction coenzyme metabolic process	50	14	3.39	4.13	0.0177
cell projection organization	227	49	11.31	4.33	7.64e-14				female gamete generation	262	73	17.75	4.11	4.12e-20
regulation of kinase activity	65	14	3.24	4.32	0.0107				nucleoside phosphate metabolic process	223	62	15.11	4.1	9.36e-17
single fertilization	65	14	3.24	4.32	0.0107				cellular lipid metabolic process	195	54	13.21	4.09	2.73e-14
positive regulation of molecular function	112	24	5.58	4.3	7.82e-06				pyridine-containing compound metabolic process	47	13	3.18	4.08	0.0405
cytoplasmic transport	70	15	3.49	4.3	0.00545				purine-containing compound metabolic process	156	43	10.57	4.07	5.83e-11
growth	192	41	9.57	4.29	3.85e-11				mitotic spindle organization	84	23	5.69	4.04	5.07e-05
inductive cell migration	146	31	7.28	4.26	6.11e-08				cell division	198	54	13.41	4.03	5.13e-14
pattern specification process	66	14	3.29	4.26	0.0127				germ cell development	360	98	24.39	4.02	5.99e-27
hydrogen ion transmembrane transport	66	14	3.29	4.26	0.0127				cellular process involved in reproduction in multicellular organism	360	98	24.39	4.02	5.99e-27
enzyme linked receptor protein signaling pathway	66	14	3.29	4.26	0.0127				nucleotide metabolic process	217	58	14.7	3.95	8.47e-15
negative regulation of cellular biosynthetic process	90	19	4.48	4.24	0.000368				cellular carbohydrate metabolic process	60	16	4.06	3.94	0.00802
positive regulation of catalytic activity	109	23	5.43	4.23	2.13e-05				cellular response to stress	263	70	17.82	3.93	3.84e-18
response to endoplasmic reticulum stress	81	17	4.04	4.21	0.00167				purine-containing compound biosynthetic process	88	23	5.96	3.86	0.000115
male sex differentiation	86	18	4.29	4.2	0.000851				organic cyclic compound catabolic process	88	23	5.96	3.86	0.000115
positive regulation of transcription, DNA-templated	110	23	5.48	4.2	2.51e-05				death	534	139	36.17	3.84	2.96e-37
positive regulation of RNA biosynthetic process	110	23	5.48	4.2	2.51e-05				cell death	534	139	36.17	3.84	2.96e-37
positive regulation of nucleic acid-templated transcription	110	23	5.48	4.2	2.51e-05				programmed cell death	494	128	33.46	3.83	7.08e-34
cellular macromolecule localization	177	37	8.82	4.2	1.29e-09				heterocycle catabolic process	85	22	5.76	3.82	0.000256
cellular protein localization	177	37	8.82	4.2	1.29e-09				apoptotic process	484	125	32.79	3.81	6.99e-33
cell migration	273	57	13.6	4.19	9.18e-16				transcription from RNA polymerase II promoter	93	24	6.3	3.81	7.63e-05
negative regulation of biosynthetic process	91	19	4.53	4.19	0.000434				organonitrogen compound biosynthetic process	221	57	14.97	3.81	7.6e-14
positive regulation of cellular process	336	70	16.74	4.18	9.3e-20				organonitrogen compound metabolic process	508	131	34.41	3.81	1.57e-34
nematode male tail tip morphogenesis	77	16	3.84	4.17	0.00386				nucleoside phosphate biosynthetic process	128	33	8.67	3.81	2.74e-07
potassium ion transport	87	18	4.34	4.15	0.001				cytoplasmic transport	70	18	4.74	3.8	0.00353
movement of cell or subcellular component	383	79	19.08	4.14	2.62e-22				lipid metabolic process	336	86	22.76	3.78	1.23e-21
regulation of transferase activity	73	15	3.64	4.12	0.00892				gamete generation	469	120	31.77	3.78	4.34e-31
positive regulation of RNA metabolic process	112	23	5.58	4.12	3.46e-05				cellular catabolic process	344	88	23.3	3.78	3.59e-22
negative regulation of response to stimulus	93	19	4.63	4.1	0.000598				defense response to Gram-negative bacterium	59	15	4	3.75	0.0268
cytokinesis	79	16	3.94	4.06	0.00531				sexual reproduction	548	139	37.12	3.74	4.54e-36
negative regulation of cellular macromolecule biosynthetic process	89	18	4.43	4.06	0.00137				purine ribonucleotide biosynthetic process	79	20	5.35	3.74	0.00127
negative regulation of macromolecule biosynthetic process	89	18	4.43	4.06	0.00137				spindle organization	95	24	6.44	3.73	0.000112
collagen and cuticulin-based cuticle development	104	21	5.18	4.05	0.000182				RNA processing	214	54	14.5	3.73	1.22e-12
negative regulation of nitrogen compound metabolic process	80	16	3.99	4.01	0.0062				nucleotide biosynthetic process	127	32	8.6	3.72	8.88e-07
epithelium development	65	13	3.24	4.01	0.0476				regulation of cell division	139	35	9.42	3.72	1.45e-07
cuticle development	105	21	5.23	4.01	0.000212				cell cycle	498	125	33.73	3.71	1.03e-31
negative regulation of nucleobase-containing compound metabolic process	80	16	3.99	4.01	0.0062				establishment of organelle localization	132	33	8.94	3.69	5.85e-07
inorganic cation transmembrane transport	228	45	11.36	3.96	3.26e-11				ribonucleotide biosynthetic process	88	22	5.96	3.69	0.000454
positive regulation of macromolecule biosynthetic process	122	24	6.08	3.95	3.83e-05				ribose phosphate biosynthetic process	88	22	5.96	3.69	0.000454
positive regulation of nitrogen compound metabolic process	117	23	5.83	3.95	7.5e-05				purine nucleotide biosynthetic process	80	20	5.42	3.69	0.00153
positive regulation of nucleobase-containing compound metabolic process	117	23	5.83	3.95	7.5e-05				cellular nitrogen compound catabolic process	84	21	5.69	3.69	0.000834
regulation of cellular component organization	260	51	12.96	3.94	7.62e-13				nucleic acid phosphodiester bond hydrolysis	97	24	6.57	3.65	0.000163
cytoskeleton organization	357	70	17.79	3.94	2.45e-18				carbohydrate derivative biosynthetic process	223	55	15.11	3.64	1.68e-12
neuron recognition	82	16	4.09	3.92	0.00841				organophosphate metabolic process	329	81	22.29	3.63	3.07e-19
cellular component morphogenesis	316	61	15.75	3.87	2.08e-15				mitotic cell cycle process	232	57	15.72	3.63	5.98e-13
positive regulation of hydrolase activity	83	16	4.14	3.87	0.00975				negative regulation of vulval development	208	51	14.09	3.62	2.28e-11
membrane organization	161	31	8.02	3.86	6.28e-07				mitotic cell cycle	233	57	15.78	3.61	7.17e-13
proton transport	78	15	3.89	3.86	0.0192				mRNA processing	86	21	5.83	3.6	0.0012
positive regulation of cellular biosynthetic process	125	24	6.23	3.85	5.96e-05				response to bacterium	82	20	5.55	3.6	0.00221
positive regulation of biosynthetic process	125	24	6.23	3.85	5.96e-05				defense response to bacterium	82	20	5.55	3.6	0.00221
regulation of phosphorus metabolic process	89	17	4.43	3.83	0.00574				negative regulation of post-embryonic development	210	51	14.23	3.59	3.27e-11
regulation of phosphate metabolic process	89	17	4.43	3.83	0.00574				negative regulation of nematode larval development	210	51	14.23	3.59	3.27e-11
inorganic ion transmembrane transport	262	50	13.06	3.83	4.19e-12				cellular protein catabolic process	128	31	8.67	3.58	4.06e-06
cell recognition	84	16	4.19	3.82	0.0113				modification-dependent protein catabolic process	116	28	7.86	3.56	2.49e-05
positive regulation of gene expression	126	24	6.28	3.82	6.89e-05				organelle localization	137	33	9.28	3.56	1.45e-06
actin filament-based process	200	38	9.97	3.81	1.02e-08				regulation of cell cycle process	150	36	10.16	3.54	2.83e-07
hydrogen transport	79	15	3.94	3.81	0.0222				protein ubiquitination	71	17	4.81	3.53	0.0165
intracellular protein transport	116	22	5.78	3.81	0.000264				modification-dependent macromolecule catabolic process	117	28	7.93	3.53	2.97e-05
intracellular transport	212	40	10.56	3.79	3.53e-09				response to oxidative stress	67	16	4.54	3.53	0.0303
microtubule cytoskeleton organization	149	28	7.42	3.77	7.23e-06				aromatic compound catabolic process	84	20	5.69	3.51	0.00316
cell fate commitment	128	24	6.38	3.76	9.17e-05				cell cycle process	463	110	31.36	3.51	1.2e-25
positive regulation of cellular metabolic process	171	32	8.52	3.76	6.57e-07				regulation of meiotic nuclear division	93	22	6.3	3.49	0.00112
actin cytoskeleton organization	194	36	9.67	3.72	6.85e-08				single-organism metabolic process	1581	373	107.1	3.48	1.18e-98
peptidyl-tyrosine phosphorylation	81	15	4.04	3.72	0.0295				single-organism carbohydrate metabolic process	195	46	13.21	3.48	1.61e-09
positive regulation of metabolic process	255	47	12.71	3.7	9.77e-11				cofactor metabolic process	106	25	7.18	3.48	0.000216
response to abiotic stimulus	164	30	8.17	3.67	3.79e-06				organophosphate biosynthetic process	196	46	13.28	3.46	1.91e-09
regulation of phosphorylation	82	15	4.09	3.67	0.0339				chromosome segregation	180	42	12.19	3.44	2.14e-08
peptidyl-tyrosine modification	83	15	4.14	3.63	0.0389				single-organism cellular localization	142	33	9.62	3.43	3.44e-06
regulation of transcription from RNA polymerase II promoter	205	37	10.21	3.62	7.94e-08				ubiquitin-dependent protein catabolic process	112	26	7.59	3.43	0.000166
cellular localization	471	85	23.47	3.62	2.02e-20				homeostatic process	138	32	9.35	3.42	6.27e-06
cation transmembrane transport	294	53	14.65	3.62	5.84e-12				regulation of mitotic cell cycle	82	19	5.55	3.42	0.00818
mitotic spindle organization	84	15	4.19	3.58	0.0445				organonitrogen compound catabolic process	95	22	6.44	3.42	0.00157
microtubule-based process	214	38	10.66	3.56	6.92e-08				negative regulation of developmental process	230	53	15.58	3.4	7.7e-11
embryonic morphogenesis	141	25	7.03	3.56	0.000139				nuclear chromosome segregation	165	38	11.18	3.4	2.8e-07
oviposition	329	58	16.39	3.54	7.55e-13				proteolysis involved in cellular protein catabolic process	126	29	8.54	3.4	3.82e-05
single-organism cellular localization	142	25	7.08	3.53	0.000159				regulation of nuclear division	113	26	7.65	3.4	0.000197
establishment of localization in cell	422	74	21.03	3.52	8.22e-17				regulation of cell proliferation	109	25	7.38	3.39	0.000359
metal ion transport	211	37	10.51	3.52	1.74e-07				single-organism intracellular transport	144	33	9.75	3.38	4.8e-06
multicellular organismal reproductive behavior	343	60	17.09	3.51	3.3e-13				microtubule cytoskeleton organization	149	34	10.09	3.37	3.1e-06
multi-multicellular organism process	349	61	17.39	3.51	1.91e-13				catabolic process	561	128	38	3.37	1.27e-28
negative regulation of cellular process	373	65	18.59	3.5	2.16e-14				meiotic cell cycle	237	54	16.05	3.36	6.91e-11
homeostatic process	138	24	6.88	3.49	0.000351				organic substance catabolic process	527	120	35.7	3.36	1.36e-26
positive regulation of macromolecule metabolic process	167	29	8.32	3.48	2.12e-05				carbohydrate derivative metabolic process	397	90	26.89	3.35	3.01e-19
multi-organism reproductive behavior	346	60	17.24	3.48	4.83e-13				sulfur compound metabolic process	75	17	5.08	3.35	0.0326
reproductive behavior	346	60	17.24	3.48	4.83e-13				coenzyme metabolic process	102	23	6.91	3.33	0.00141
positive regulation of biological process	825	143	41.11	3.48	1.91e-34				meiotic cell cycle process	236	53	15.99	3.32	2.05e-10
small GTPase mediated signal transduction	104	18	5.18	3.47	0.0114				phagocytosis	107	24	7.25	3.31	0.00091
multi-organism behavior	348	60	17.34	3.46	6.22e-13				receptor-mediated endocytosis	718	161	48.64	3.31	6.44e-36
protein localization	377	65	18.79	3.46	3.59e-14				mitotic nuclear division	125	28	8.47	3.31	0.000114
molting cycle, collagen and cuticulin-based cuticle	298	51	14.85	3.43	1.35e-10				nuclear division	313	70	21.2	3.3	3.06e-14
molting cycle	298	51	14.85	3.43	1.35e-10				carbohydrate metabolic process	292	65	19.78	3.29	5.35e-13
cellular response to stress	263	45	13.11	3.43	3.92e-09				negative regulation of multicellular organismal process	239	53	16.19	3.27	3.3e-10
monovalent inorganic cation transport	230	39	11.46	3.4	1.44e-07				organelle fission	317	70	21.47	3.26	5.77e-14
behavior	466	78	23.22	3.36	1.1e-16				multi-organism reproductive process	833	183	56.43	3.24	3.6e-40
regulation of molecular function	269	45	13.4	3.36	8.16e-09				mRNA metabolic process	114	25	7.72	3.24	0.000803
cell division	198	33	9.87	3.34	5.86e-06				apoptotic cell clearance	105	23	7.11	3.23	0.00228
regulation of catalytic activity	254	42	12.66	3.32	5.89e-08				regulation of cell cycle	224	49	15.17	3.23	4.23e-09
negative regulation of cellular metabolic process	195	32	9.72	3.29	1.43e-05				meiotic chromosome segregation	142	31	9.62	3.22	4.15e-05
body morphogenesis	621	101	30.94	3.26	2.23e-21				posttranscriptional regulation of gene expression	207	45	14.02	3.21	3.94e-08
cation transport	362	58	18.04	3.22	4.13e-11				multi-organism process	933	202	63.2	3.2	7.01e-44
response to chemical	644	103	32.09	3.21	2.58e-21				meiotic nuclear division	231	50	15.65	3.2	3.69e-09
regulation of growth	413	66	20.58	3.21	7.46e-13				response to stress	685	148	46.4	3.19	4.96e-31
single-organism intracellular transport	144	23	7.18	3.21	0.00255				aging	815	176	55.21	3.19	1.55e-37
cell differentiation	880	139	43.85	3.17	2.83e-29				cellular homeostasis	88	19	5.96	3.19	0.0215
cellular developmental process	931	147	46.39	3.17	3.72e-31				multicellular organism reproduction	785	169	53.18	3.18	9.95e-36
anatomical structure morphogenesis	1065	167	53.07	3.15	1.32e-35				multicellular organismal reproductive process	781	168	52.91	3.18	1.88e-35
regulation of developmental growth	392	61	19.53	3.12	3.08e-11				multicellular organismal aging	814	175	55.14	3.17	4.68e-37
positive regulation of growth	373	58	18.59	3.12	1.4e-10				determination of adult lifespan	814	175	55.14	3.17	4.68e-37
muscle structure development	194	30	9.67	3.1	0.000145				endocytosis	823	176	55.75	3.16	5.32e-37
organelle assembly	233	36	11.61	3.1	8.08e-06				growth	192	41	13.01	3.15	4.95e-07
cell development	700	108	34.88	3.1	2.8e-21				defense response to other organism	94	20	6.37	3.14	0.016
cellular component organization	1323	204	65.92	3.09	1.29e-43				regulation of vulval development	251	53	17	3.12	2.05e-09
locomotion	1577	242	78.58	3.08	9.21e-53				response to other organism	95	20	6.44	3.11	0.0186
peptidyl-amino acid modification	209	32	10.41	3.07	6.85e-05				response to biotic stimulus	95	20	6.44	3.11	0.0186
ion transmembrane transport	451	69	22.47	3.07	1.31e-12				response to external biotic stimulus	95	20	6.44	3.11	0.0186
regulation of hydrolase activity	157	24	7.82	3.07	0.00321				organic substance biosynthetic process	1361	285	92.19	3.09	1.56e-61
response to stress	685	104	34.13	3.05	6.96e-20				biosynthetic process	1408	294	95.38	3.08	1.72e-63
regulation of multicellular organism growth	376	57	18.74	3.04	6.3e-10				cellular localization	471	98	31.91	3.07	1.45e-18
intracellular signal transduction	264	40	13.15	3.04	2e-06				cellular biosynthetic process	1340	277	90.77	3.05	1.9e-58
protein phosphorylation	440	66	21.92	3.01	1.39e-11				cellular macromolecule catabolic process	204	42	13.82	3.04	8.79e-07
positive regulation of developmental process	414	62	20.63	3.01	9.78e-11				establishment of localization in cell	422	86	28.59	3.01	1.67e-15
cellular component assembly	435	65	21.68	3	2.64e-11				protein catabolic process	280	57	18.97	3.01	1.24e-09
positive regulation of multicellular organism growth	355	53	17.69	3	7.37e-09				regulation of meiotic cell cycle	133	27	9.01	3	0.00124
cellular component organization or biogenesis	1387	207	69.11	3	3.09e-42				intracellular transport	212	43	14.36	2.99	8.56e-07
positive regulation of developmental growth	357	53	17.79	2.98	9.04e-09				regulation of post-embryonic development	262	53	17.75	2.99	9.82e-09
multi-organism process	933	138	46.49	2.97	3e-26				regulation of nematode larval development	262	53	17.75	2.99	9.82e-09
regulation of organelle organization	176	26	8.77	2.96	0.00229				vesicle-mediated transport	931	188	63.07	2.98	1.73e-36
protein transport	244	36	12.16	2.96	2.54e-05				chromosome organization	213	43	14.43	2.98	9.83e-07
regulation of multicellular organismal process	733	108	36.52	2.96	9.02e-20				establishment of protein localization	253	51	17.14	2.98	2.76e-08
positive regulation of multicellular organismal process	422	62	21.03	2.95	2.21e-10				cellular macromolecule biosynthetic process	1013	204	68.62	2.97	8.46e-40
mitotic cell cycle process	232	34	11.56	2.94	7.34e-05				macromolecule biosynthetic process	1020	205	69.1	2.97	6.82e-40
multicellular organism reproduction	785	115	39.12	2.94	4.97e-21				organelle organization	891	178	60.36	2.95	9.27e-34
protein complex subunit organization	383	56	19.08	2.93	4.06e-09				regulation of organelle organization	176	35	11.92	2.94	5.25e-05
muscle cell differentiation	171	25	8.52	2.93	0.0043				single organism reproductive process	1207	240	81.76	2.94	7.91e-47
multicellular organismal reproductive process	781	114	38.92	2.93	1.06e-20				protein transport	244	48	16.53	2.9	2.37e-07
mitotic cell cycle	233	34	11.61	2.93	8.11e-05				regulation of cellular component organization	260	51	17.61	2.9	7.08e-08
striated muscle cell development	158	23	7.87	2.92	0.0113				glycosylation	102	20	6.91	2.89	0.0496
striated muscle cell differentiation	159	23	7.92	2.9	0.0124				immune response	194	38	13.14	2.89	2.06e-05
muscle cell development	159	23	7.92	2.9	0.0124				cell development	700	137	47.42	2.89	2.1e-24
endocytosis	823	119	41.01	2.9	2.15e-21				immune system process	195	38	13.21	2.88	2.34e-05
regulation of developmental process	689	99	34.33	2.88	3.57e-17				innate immune response	191	37	12.94	2.86	4.17e-05
vesicle-mediated transport	931	133	46.39	2.87	8.66e-24				cytoskeleton organization	357	69	24.18	2.85	5.49e-11
protein catabolic process	280	40	13.95	2.87	9.97e-06				membrane organization	161	31	10.91	2.84	0.000606
establishment of protein localization	253	36	12.61	2.86	6.15e-05				hermaphrodite genitalia development	734	141	49.72	2.84	2e-24
system development	1196	170	59.6	2.85	3.38e-31				developmental process involved in reproduction	1179	226	79.87	2.83	2.89e-41
multi-organism reproductive process	833	118	41.51	2.84	1.8e-20				methylation	120	23	8.13	2.83	0.0191
single-organism organelle organization	742	105	36.97	2.84	6.84e-18				macromolecule catabolic process	381	73	25.81	2.83	1.51e-11
organelle organization	891	126	44.4	2.84	5.41e-22				microtubule-based process	214	41	14.5	2.83	1.03e-05
negative regulation of biological process	704	99	35.08	2.82	1.51e-16				peptidyl-amino acid modification	209	40	14.16	2.83	1.61e-05
genitalia development	740	104	36.87	2.82	1.73e-17				RNA interference	136	26	9.21	2.82	0.00565
hermaphrodite genitalia development	734	103	36.57	2.82	3e-17				genitalia development	740	141	50.13	2.81	4.34e-24
regulation of cell cycle process	150	21	7.47	2.81	0.0478				organic substance transport	384	73	26.01	2.81	2.21e-11
negative regulation of metabolic process	345	48	17.19	2.79	7.35e-07				regulation of multicellular organismal development	317	60	21.47	2.79	5.89e-09
ion transport	569	79	28.35	2.79	1.83e-12				cellular aromatic compound metabolic process	1385	260	93.82	2.77	9.57e-47
cell cycle process	463	64	23.07	2.77	1.22e-09				organic cyclic compound metabolic process	1433	269	97.07	2.77	1.34e-48
response to organic substance	420	58	20.93	2.77	1.52e-08				reproductive process	1491	278	101	2.75	6.62e-50
phosphorylation	576	79	28.7	2.75	3.48e-12				nitrogen compound metabolic process	1615	301	109.4	2.75	1.15e-54
cellular macromolecular complex assembly	241	33	12.01	2.75	0.000516				single-organism organelle organization	742	138	50.26	2.75	1.5e-22
negative regulation of gene expression	234	32	11.66	2.74	0.000793				cellular nitrogen compound metabolic process	1442	268	97.68	2.74	1.36e-47
cell cycle	498	68	24.81	2.74	4.01e-10				heterocycle metabolic process	1394	259	94.43	2.74	9.61e-46
cellular response to organic substance	404	55	20.13	2.73	8.8e-08				regulation of developmental process	689	128	46.67	2.74	1.1e-20
anatomical structure formation involved in morphogenesis	244	33	12.16	2.71	0.000675				protein localization	377	70	25.54	2.74	2.3e-10
defense response	296	40	14.75	2.71	4.35e-05				body morphogenesis	621	115	42.07	2.73	3.12e-18
cellular response to chemical stimulus	415	56	20.68	2.71	8.14e-08				development of primary sexual characteristics	848	157	57.44	2.73	7.56e-26
cellular component biogenesis	504	68	25.11	2.71	6.85e-10				gonad development	848	157	57.44	2.73	7.56e-26
negative regulation of macromolecule metabolic process	335	45	16.69	2.7	7.21e-06				cellular protein complex assembly	195	36	13.21	2.73	0.000201
macromolecular complex subunit organization	507	68	25.26	2.69	8.91e-10				cellular component biogenesis	504	93	34.14	2.72	3.09e-14
cellular protein complex assembly	195	26	9.72	2.68	0.0136				gene expression	1057	195	71.6	2.72	9.19e-33
sex differentiation	924	123	46.04	2.67	3.1e-19				anatomical structure formation involved in morphogenesis	244	45	16.53	2.72	6.01e-06
regulation of multicellular organismal development	317	42	15.8	2.66	3.39e-05				embryonic morphogenesis	141	26	9.55	2.72	0.0105
development of primary sexual characteristics	848	112	42.26	2.65	5.08e-17				nucleobase-containing compound metabolic process	1345	248	91.11	2.72	5.65e-43
gonad development	848	112	42.26	2.65	5.08e-17				regulation of localization	217	40	14.7	2.72	4.34e-05
reproductive system development	857	113	42.7	2.65	3.84e-17				embryo development ending in birth or egg hatching	2994	550	202.81	2.71	3.03e-111
reproductive structure development	857	113	42.7	2.65	3.84e-17				reproductive system development	857	157	58.05	2.7	2.27e-25
cellular protein modification process	912	119	45.44	2.62	7.68e-18				reproductive structure development	857	157	58.05	2.7	2.27e-25
protein modification process	912	119	45.44	2.62	7.68e-18				posttranscriptional gene silencing by RNA	142	26	9.62	2.7	0.0119
organic substance transport	384	50	19.13	2.61	2.78e-06				posttranscriptional gene silencing	142	26	9.62	2.7	0.0119
macromolecule modification	963	125	47.99	2.6	1.07e-18				proteolysis	481	88	32.58	2.7	3.77e-13
single-organism localization	1342	174	66.87	2.6	2.49e-27				cellular macromolecular complex assembly	241	44	16.33	2.7	1.19e-05
receptor-mediated endocytosis	718	93	35.78	2.6	3.24e-13				positive regulation of growth	373	68	25.27	2.69	1.15e-09
reproductive process	1491	193	74.3	2.6	9.77e-31				embryo development	3045	554	206.27	2.69	1.39e-110
regulation of biological quality	858	111	42.75	2.6	3.39e-16				cellular component organization or biogenesis	1387	252	93.96	2.68	1.13e-42
organ development	952	123	47.44	2.59	3.43e-18				regulation of growth	413	75	27.98	2.68	9.11e-11
post-embryonic development	2029	261	101.1	2.58	1.98e-43				cellular macromolecule localization	177	32	11.99	2.67	0.0015
nematode larval development	2010	257	100.16	2.57	3.58e-42				cellular protein localization	177	32	11.99	2.67	0.0015
larval development	2012	257	100.26	2.56	4.26e-42				actin cytoskeleton organization	194	35	13.14	2.66	0.000502
regulation of cellular process	2461	314	122.63	2.56	1.2e-53				positive regulation of multicellular organism growth	355	64	24.05	2.66	8.65e-09
regulation of protein metabolic process	243	31	12.11	2.56	0.00478				protein complex subunit organization	383	69	25.94	2.66	1.33e-09
single-organism transport	1261	160	62.83	2.55	8.09e-24				cellular protein metabolic process	1300	234	88.06	2.66	1.4e-38
regulation of biological process	3079	390	153.42	2.54	8.76e-70				actin filament-based process	200	36	13.55	2.66	0.000363
regulation of metabolic process	1323	167	65.92	2.53	8.7e-25				myosin filament assembly	139	25	9.42	2.66	0.0235
establishment of localization	2156	271	107.43	2.52	1.36e-43				myosin filament organization	139	25	9.42	2.66	0.0235
programmed cell death	494	62	24.62	2.52	1.33e-07				striated muscle myosin thick filament assembly	139	25	9.42	2.66	0.0235
death	534	67	26.61	2.52	2.32e-08				oviposition	329	59	22.29	2.65	7.08e-08
cell death	534	67	26.61	2.52	2.32e-08				gene silencing by RNA	145	26	9.82	2.65	0.0169
regulation of cellular metabolic process	1076	135	53.62	2.52	3.84e-19				positive regulation of developmental growth	357	64	24.18	2.65	1.09e-08
transport	2081	261	103.69	2.52	1.74e-41				multi-organism reproductive behavior	346	62	23.44	2.65	2.36e-08
cell communication	1371	171	68.32	2.5	6.68e-25				reproductive behavior	346	62	23.44	2.65	2.36e-08
developmental process involved in reproduction	1179	147	58.75	2.5	7.15e-21				nematode larval development	2010	359	136.16	2.64	1.4e-62
regulation of cellular protein metabolic process	233	29	11.61	2.5	0.0153				sex differentiation	924	165	62.59	2.64	1.28e-25
regulation of cellular macromolecule biosynthetic process	877	109	43.7	2.49	1.2e-14				secretion by cell	140	25	9.48	2.64	0.0264
regulation of cellular biosynthetic process	887	110	44.2	2.49	9.75e-15				larval development	2012	359	136.29	2.63	1.79e-62
regulation of biosynthetic process	888	110	44.25	2.49	1.05e-14				nucleic acid metabolic process	1105	197	74.85	2.63	3.38e-31
regulation of primary metabolic process	1067	132	53.17	2.48	3.9e-18				multi-organism behavior	348	62	23.57	2.63	2.96e-08
regulation of macromolecule biosynthetic process	883	109	44	2.48	1.92e-14				multicellular organismal reproductive behavior	343	61	23.23	2.63	4.61e-08
response to stimulus	1981	244	98.71	2.47	5.54e-37				reproduction	2536	451	171.79	2.63	5.53e-82
multicellular organismal aging	814	100	40.56	2.47	6.36e-13				organ development	952	169	64.49	2.62	4.88e-26
determination of adult lifespan	814	100	40.56	2.47	6.36e-13				post-embryonic development	2029	360	137.45	2.62	4.48e-62
aging	815	100	40.61	2.46	6.87e-13				secretion	141	25	9.55	2.62	0.0296
meiotic cell cycle	237	29	11.81	2.46	0.0209				cellular component organization	1323	234	89.62	2.61	2.15e-37
sexual reproduction	548	67	27.31	2.45	6.82e-08				gene silencing	147	26	9.96	2.61	0.0213
macromolecular complex assembly	311	38	15.5	2.45	0.00109				regulation of developmental growth	392	69	26.55	2.6	3.69e-09
single organism signaling	1336	163	66.57	2.45	1.5e-22				regulation of multicellular organismal process	733	129	49.65	2.6	6.89e-19
signaling	1336	163	66.57	2.45	1.5e-22				organelle assembly	233	41	15.78	2.6	9.99e-05
single organism reproductive process	1207	147	60.14	2.44	6.43e-20				defense response	296	52	20.05	2.59	1.95e-06
regulation of nitrogen compound metabolic process	846	103	42.16	2.44	3.95e-13				macromolecular complex subunit organization	507	89	34.34	2.59	2.71e-12
regulation of nucleobase-containing compound metabolic process	846	103	42.16	2.44	3.95e-13				regulation of multicellular organism growth	376	66	25.47	2.59	1.24e-08
gamete generation	469	57	23.37	2.44	2.41e-06				cell differentiation	880	154	59.61	2.58	7.89e-23
regulation of transcription, DNA-templated	807	98	40.21	2.44	2.6e-12				multi-multicellular organism process	349	61	23.64	2.58	9.04e-08
regulation of nucleic acid-templated transcription	807	98	40.21	2.44	2.6e-12				anatomical structure morphogenesis	1065	186	72.14	2.58	3.75e-28
regulation of RNA metabolic process	824	100	41.06	2.44	1.36e-12				molting cycle, collagen and cuticulin-based cuticle	298	52	20.19	2.58	2.43e-06
regulation of RNA biosynthetic process	813	98	40.51	2.42	4.07e-12				molting cycle	298	52	20.19	2.58	2.43e-06
regulation of gene expression	1030	124	51.32	2.42	6.07e-16				actomyosin structure organization	155	27	10.5	2.57	0.0192
apoptotic process	484	58	24.12	2.4	2.85e-06				myofibril assembly	155	27	10.5	2.57	0.0192
protein complex assembly	278	33	13.85	2.38	0.0102				positive regulation of developmental process	414	72	28.04	2.57	2.13e-09
protein complex biogenesis	278	33	13.85	2.38	0.0102				negative regulation of gene expression	234	40	15.85	2.52	0.000298
meiotic cell cycle process	236	28	11.76	2.38	0.0495				striated muscle cell development	158	27	10.7	2.52	0.0266
transmembrane transport	777	92	38.72	2.38	8.41e-11				cellular developmental process	931	159	63.07	2.52	1.37e-22
female gamete generation	262	31	13.06	2.37	0.0204				macromolecular complex assembly	311	53	21.07	2.52	3.73e-06
nuclear division	313	37	15.6	2.37	0.00321				cellular component assembly	435	74	29.47	2.51	2.89e-09
regulation of macromolecule metabolic process	1202	142	59.89	2.37	5.88e-18				striated muscle cell differentiation	159	27	10.77	2.51	0.0296
system process	305	36	15.2	2.37	0.00453				muscle cell development	159	27	10.77	2.51	0.0296
localization	2796	330	139.32	2.37	1.98e-49				cellular metabolic process	3100	522	210	2.49	8.68e-90
biological regulation	3588	423	178.79	2.37	2.75e-68				positive regulation of multicellular organismal process	422	71	28.59	2.48	1.33e-08
catabolic process	561	66	27.95	2.36	4.5e-07				protein metabolic process	1780	299	120.58	2.48	3.81e-45
cellular response to stimulus	1454	171	72.45	2.36	3.98e-22				protein complex assembly	278	46	18.83	2.44	9.52e-05
response to endogenous stimulus	316	37	15.75	2.35	0.00398				protein complex biogenesis	278	46	18.83	2.44	9.52e-05
cellular protein metabolic process	1300	152	64.78	2.35	5e-19				primary metabolic process	3513	580	237.97	2.44	1.24e-99
organelle fission	317	37	15.8	2.34	0.00426				localization of cell	279	46	18.9	2.43	0.000105
signal transduction	1268	145	63.18	2.29	3.8e-17				cell motility	279	46	18.9	2.43	0.000105
cellular response to endogenous stimulus	315	36	15.7	2.29	0.00907				cell migration	273	45	18.49	2.43	0.000146
phosphorus metabolic process	1015	116	50.58	2.29	3.81e-13				negative regulation of biological process	704	116	47.69	2.43	1.16e-14
phosphate-containing compound metabolic process	1000	114	49.83	2.29	8.41e-13				regulation of protein metabolic process	243	40	16.46	2.43	0.000759
reproduction	2536	288	126.37	2.28	1.53e-38				muscle cell differentiation	171	28	11.58	2.42	0.0396
macromolecule localization	962	109	47.94	2.27	5.82e-12				organic substance metabolic process	3620	592	245.22	2.41	1.12e-100
macromolecule catabolic process	381	43	18.98	2.26	0.00163				regulation of cellular protein metabolic process	233	38	15.78	2.41	0.00179
organic substance catabolic process	527	59	26.26	2.25	2.26e-05				inorganic cation transmembrane transport	228	37	15.44	2.4	0.00274
germ cell development	360	40	17.94	2.23	0.00549				cellular macromolecule metabolic process	2330	376	157.84	2.38	5.88e-55
cellular process involved in reproduction in multicellular organism	360	40	17.94	2.23	0.00549				muscle structure development	194	31	13.14	2.36	0.024
protein metabolic process	1780	197	88.7	2.22	6.12e-23				locomotion	1577	251	106.83	2.35	4.26e-33
single-organism cellular process	4620	510	230.21	2.22	2.67e-78				macromolecule localization	962	153	65.17	2.35	1.09e-18
anatomical structure development	4136	437	206.09	2.12	3.87e-57				system development	1196	190	81.02	2.35	6.66e-24
multicellular organismal process	4739	487	236.14	2.06	8.72e-63				behavior	466	74	31.57	2.34	6.46e-08
developmental process	4587	471	228.57	2.06	1.14e-59				establishment of localization	2156	340	146.05	2.33	1.78e-46
multicellular organismal development	4328	444	215.66	2.06	1.11e-54				regulation of biological quality	858	135	58.12	2.32	8.4e-16
single-organism developmental process	4573	469	227.87	2.06	3.89e-59				cellular component assembly involved in morphogenesis	191	30	12.94	2.32	0.0444
nucleobase-containing compound biosynthetic process	751	77	37.42	2.06	6.27e-06				monovalent inorganic cation transport	230	36	15.58	2.31	0.00818
RNA metabolic process	909	93	45.29	2.05	1.57e-07				positive regulation of biological process	825	129	55.89	2.31	8.77e-15
single-multicellular organism process	4626	471	230.51	2.04	1.61e-58				macromolecule metabolic process	2832	439	191.84	2.29	1.83e-61
nucleic acid-templated transcription	605	61	30.15	2.02	0.000457				transport	2081	321	140.97	2.28	1.94e-41
heterocycle biosynthetic process	784	79	39.07	2.02	8.22e-06				multicellular organismal development	4328	667	293.18	2.28	2.05e-106
cellular process	5940	597	295.99	2.02	3.78e-82				RNA metabolic process	909	140	61.58	2.27	1.05e-15
gene expression	1057	106	52.67	2.01	2.21e-08				response to external stimulus	293	45	19.85	2.27	0.000979
RNA biosynthetic process	610	61	30.4	2.01	0.000597				metabolic process	4948	756	335.18	2.26	4.35e-126
transcription, DNA-templated	600	60	29.9	2.01	0.000743				anatomical structure development	4136	629	280.17	2.25	2.35e-95
organic cyclic compound biosynthetic process	803	80	40.01	2	1.07e-05				movement of cell or subcellular component	383	58	25.94	2.24	4.08e-05
cellular nitrogen compound biosynthetic process	793	79	39.51	2	1.33e-05				single-organism developmental process	4573	690	309.78	2.23	2.93e-107
aromatic compound biosynthetic process	773	77	38.52	2	2.07e-05				negative regulation of metabolic process	345	52	23.37	2.23	0.000241
embryo development ending in birth or egg hatching	2994	297	149.19	1.99	2.68e-29				developmental process	4587	691	310.73	2.22	3.81e-107
embryo development	3045	302	151.73	1.99	6.37e-30				negative regulation of macromolecule metabolic process	335	50	22.69	2.2	0.000548
cellular macromolecule metabolic process	2330	231	116.1	1.99	2.79e-21				inorganic ion transmembrane transport	262	39	17.75	2.2	0.0107
macromolecule metabolic process	2832	276	141.12	1.96	1.89e-25				positive regulation of cellular process	336	50	22.76	2.2	0.000597
nucleic acid metabolic process	1105	104	55.06	1.89	1.1e-06				organic cyclic compound biosynthetic process	803	119	54.4	2.19	7.66e-12
heterocycle metabolic process	1394	130	69.46	1.87	1.17e-08				aromatic compound biosynthetic process	773	114	52.36	2.18	4.07e-11
macromolecule biosynthetic process	1020	95	50.83	1.87	1.05e-05				lipid localization	591	87	40.03	2.17	5.68e-08
organic cyclic compound metabolic process	1433	133	71.41	1.86	8.97e-09				heterocycle biosynthetic process	784	115	53.11	2.17	4.43e-11
cellular macromolecule biosynthetic process	1013	94	50.48	1.86	1.5e-05				single-multicellular organism process	4626	678	313.37	2.16	1.55e-98
cellular metabolic process	3100	286	154.47	1.85	7.88e-23				macromolecule modification	963	141	65.23	2.16	4.89e-14
cellular nitrogen compound metabolic process	1442	133	71.85	1.85	1.36e-08				cellular component morphogenesis	316	46	21.41	2.15	0.00302
nucleobase-containing compound metabolic process	1345	124	67.02	1.85	7.77e-08				cellular nitrogen compound biosynthetic process	793	115	53.72	2.14	9.28e-11
small molecule metabolic process	577	53	28.75	1.84	0.0341				multicellular organismal process	4739	685	321.02	2.13	3.57e-97
single-organism process	7478	681	372.62	1.83	5.01e-82				localization	2796	404	189.4	2.13	1.33e-47
cellular aromatic compound metabolic process	1385	126	69.01	1.83	1.22e-07				cation transmembrane transport	294	42	19.92	2.11	0.0128
primary metabolic process	3513	317	175.05	1.81	1.79e-24				nucleobase-containing compound biosynthetic process	751	107	50.87	2.1	2.08e-09
nitrogen compound metabolic process	1615	145	80.47	1.8	9.41e-09				negative regulation of cellular process	373	53	25.27	2.1	0.00107
organic substance metabolic process	3620	323	180.38	1.79	3.05e-24				single-organism localization	1342	190	90.91	2.09	2.58e-18
organic substance biosynthetic process	1361	118	67.82	1.74	7.94e-06				maintenance of location	580	82	39.29	2.09	1.32e-06
biosynthetic process	1408	122	70.16	1.74	4.39e-06				cellular protein modification process	912	128	61.78	2.07	3.26e-11
cellular biosynthetic process	1340	116	66.77	1.74	1.18e-05				protein modification process	912	128	61.78	2.07	3.26e-11
metabolic process	4948	416	246.55	1.69	1.56e-28				lipid storage	559	78	37.87	2.06	5.94e-06
single-organism metabolic process	1581	131	78.78	1.66	1.52e-05				single-organism cellular process	4620	631	312.96	2.02	6.56e-76
biological_process	10118	807	504.17	1.6	7.05e-82				single-organism transport	1261	172	85.42	2.01	9.31e-15
									cation transport	362	48	24.52	1.96	0.0205
									phosphate-containing compound metabolic process	1000	131	67.74	1.93	1.93e-09
									phosphorus metabolic process	1015	132	68.76	1.92	2.57e-09
									response to chemical	644	83	43.62	1.9	5.84e-05
									cellular process	5940	764	402.38	1.9	6.25e-88
									regulation of metabolic process	1323	170	89.62	1.9	3.11e-12
									response to stimulus	1981	254	134.19	1.89	8.91e-20
									regulation of primary metabolic process	1067	136	72.28	1.88	4.6e-09
									regulation of cellular metabolic process	1076	137	72.89	1.88	4.09e-09
									regulation of macromolecule metabolic process	1202	152	81.42	1.87	3.87e-10
									regulation of biological process	3079	386	208.57	1.85	3.54e-31
									single-organism process	7478	937	506.56	1.85	4.16e-118
									biological regulation	3588	444	243.05	1.83	5.05e-36
									regulation of gene expression	1030	126	69.77	1.81	3.89e-07
									regulation of cellular macromolecule biosynthetic process	877	105	59.41	1.77	3.77e-05
									regulation of macromolecule biosynthetic process	883	105	59.81	1.76	5.25e-05
									regulation of cellular biosynthetic process	887	105	60.09	1.75	6.52e-05
									regulation of biosynthetic process	888	105	60.15	1.75	6.89e-05
									ion transport	569	66	38.54	1.71	0.0386
									regulation of nitrogen compound metabolic process	846	98	57.31	1.71	0.000486
									regulation of nucleobase-containing compound metabolic process	846	98	57.31	1.71	0.000486
									transmembrane transport	777	90	52.63	1.71	0.00148
									regulation of cellular process	2461	283	166.71	1.7	7.59e-16
									RNA biosynthetic process	610	70	41.32	1.69	0.0311
									cellular response to stimulus	1454	161	98.49	1.63	1.45e-06
									biological_process	10118	1116	685.4	1.63	3.31e-123
GO (30) annotations enriched for genes that decrease expression in response to mianserin measured on day 10									GO (179) annotations enriched for genes that increase expression in response to mianserin measured on day 10
Analysis Type:	PANTHER Overrepresentation Test (release 20150430)								Analysis Type:	PANTHER Overrepresentation Test (release 20150430)
Annotation Version and Release Date:	GO Ontology database Released 2015-07-07								Annotation Version and Release Date:	GO Ontology database Released 2015-07-07
Analyzed List:	GOQ1_miad10down_genlist.txt (Caenorhabditis elegans)	There are duplicate IDs in the file. The unique set of IDs will be used.							Analyzed List:	GOQ1_miad10up_genlist.txt (Caenorhabditis elegans)	There are duplicate IDs in the file. The unique set of IDs will be used.
Reference List:	Caenorhabditis elegans (all genes in database)								Reference List:	Caenorhabditis elegans (all genes in database)
Bonferroni correction:	TRUE								Bonferroni correction:	TRUE
GO biological process complete	members	observed	expected	enrichment	Pvalue				GO biological process complete	members	observed	expected	enrichment	Pvalue
defense response to other organism	94	10	1.28	> 5	0.00124				response to xenobiotic stimulus	8	6	0.15	> 5	2.13e-05
response to other organism	95	10	1.29	> 5	0.00136				negative regulation of meiotic cell cycle	7	4	0.13	> 5	0.0168
response to biotic stimulus	95	10	1.29	> 5	0.00136				peptide metabolic process	26	6	0.5	> 5	0.0188
response to external biotic stimulus	95	10	1.29	> 5	0.00136				lipid transport	35	8	0.67	> 5	0.000737
response to bacterium	82	8	1.11	> 5	0.0286				regulation of apoptotic process	49	8	0.94	> 5	0.00863
defense response to bacterium	82	8	1.11	> 5	0.0286				single fertilization	65	10	1.24	> 5	0.00102
immune system process	195	14	2.65	> 5	0.00092				pronuclear migration	52	8	0.99	> 5	0.0132
innate immune response	191	13	2.59	> 5	0.00412				fertilization	68	10	1.3	> 5	0.00153
immune response	194	13	2.63	4.94	0.00486				nuclear migration	55	8	1.05	> 5	0.0197
defense response	296	19	4.02	4.73	5.22e-05				nucleus localization	56	8	1.07	> 5	0.0224
response to external stimulus	293	17	3.98	4.28	0.0011				establishment of nucleus localization	56	8	1.07	> 5	0.0224
regulation of signaling	229	13	3.11	4.18	0.0277				DNA conformation change	63	9	1.21	> 5	0.00664
regulation of cell communication	230	13	3.12	4.17	0.0289				cytokinesis	79	11	1.51	> 5	0.000755
response to stress	685	32	9.29	3.44	2.52e-06				defense response to Gram-negative bacterium	59	8	1.13	> 5	0.0323
ion transport	569	25	7.72	3.24	0.000515				fatty acid metabolic process	61	8	1.17	> 5	0.0409
single-organism transport	1261	46	17.11	2.69	1.56e-06				regulation of programmed cell death	62	8	1.19	> 5	0.0458
transmembrane transport	777	28	10.54	2.66	0.00475				spindle organization	95	12	1.82	> 5	0.000639
single-organism localization	1342	47	18.21	2.58	3.62e-06				cell division	198	24	3.79	> 5	2.77e-09
regulation of biological quality	858	30	11.64	2.58	0.00378				mitotic spindle organization	84	10	1.61	> 5	0.00966
response to stimulus	1981	58	26.88	2.16	2.54e-05				monocarboxylic acid metabolic process	103	12	1.97	> 5	0.00147
transport	2081	58	28.23	2.05	0.000139				mitotic cell cycle process	232	25	4.44	> 5	1.15e-08
establishment of localization	2156	58	29.25	1.98	0.000454				mitotic cell cycle	233	25	4.46	> 5	1.26e-08
localization	2796	72	37.93	1.9	6.21e-05				carboxylic acid metabolic process	276	29	5.28	> 5	4.36e-10
biological regulation	3588	84	48.68	1.73	0.000218				defense response	296	31	5.66	> 5	7.03e-11
regulation of biological process	3079	68	41.77	1.63	0.0367				microtubule cytoskeleton organization	149	15	2.85	> 5	0.000423
single-organism cellular process	4620	100	62.68	1.6	0.000381				oxoacid metabolic process	291	29	5.57	> 5	1.56e-09
metabolic process	4948	102	67.13	1.52	0.00291				organic acid metabolic process	291	29	5.57	> 5	1.56e-09
cellular process	5940	114	80.59	1.41	0.0174				innate immune response	191	19	3.65	> 5	1.35e-05
single-organism process	7478	139	101.46	1.37	0.00412				immune response	194	19	3.71	> 5	1.73e-05
biological_process	10118	184	137.28	1.34	1.62e-05				immune system process	195	19	3.73	> 5	1.87e-05
									female gamete generation	262	25	5.01	4.99	1.44e-07
									regulation of cell cycle process	150	14	2.87	4.88	0.00251
									oogenesis	238	22	4.55	4.83	3.42e-06
									establishment of organelle localization	132	12	2.53	4.75	0.0177
									chromosome organization	213	19	4.07	4.66	7.34e-05
									meiotic cell cycle process	236	21	4.51	4.65	1.51e-05
									meiotic cell cycle	237	21	4.53	4.63	1.63e-05
									organelle localization	137	12	2.62	4.58	0.0254
									meiotic nuclear division	231	20	4.42	4.53	5.28e-05
									regulation of cell division	139	12	2.66	4.51	0.0292
									nuclear chromosome segregation	165	14	3.16	4.44	0.00737
									regulation of cell cycle	224	19	4.29	4.43	0.000158
									meiotic chromosome segregation	142	12	2.72	4.42	0.0358
									cell cycle	498	42	9.53	4.41	3.08e-12
									cell cycle process	463	39	8.86	4.4	3.4e-11
									chromosome segregation	180	15	3.44	4.36	0.00423
									apoptotic process	484	40	9.26	4.32	2.84e-11
									DNA metabolic process	206	17	3.94	4.31	0.00107
									posttranscriptional regulation of gene expression	207	17	3.96	4.29	0.00114
									programmed cell death	494	40	9.45	4.23	5.43e-11
									nuclear division	313	25	5.99	4.17	5.07e-06
									organelle fission	317	25	6.06	4.12	6.5e-06
									death	534	42	10.22	4.11	3.13e-11
									cell death	534	42	10.22	4.11	3.13e-11
									sexual reproduction	548	43	10.48	4.1	1.62e-11
									gamete generation	469	36	8.97	4.01	4.95e-09
									response to stress	685	52	13.1	3.97	7.94e-14
									oxidation-reduction process	580	43	11.1	3.88	1.08e-10
									organic substance transport	384	28	7.35	3.81	4.11e-06
									germ cell development	360	26	6.89	3.78	1.85e-05
									cellular process involved in reproduction in multicellular organism	360	26	6.89	3.78	1.85e-05
									multi-organism process	933	67	17.85	3.75	2.4e-17
									microtubule-based process	214	15	4.09	3.66	0.0317
									multi-organism reproductive process	833	58	15.94	3.64	4.87e-14
									protein complex subunit organization	383	26	7.33	3.55	6.22e-05
									establishment of protein localization	253	17	4.84	3.51	0.0156
									multicellular organismal reproductive process	781	52	14.94	3.48	1.45e-11
									multicellular organism reproduction	785	52	15.02	3.46	1.77e-11
									small molecule metabolic process	577	38	11.04	3.44	9.94e-08
									protein transport	244	16	4.67	3.43	0.0377
									macromolecular complex subunit organization	507	33	9.7	3.4	2.51e-06
									single-organism biosynthetic process	385	25	7.37	3.39	0.000258
									protein complex assembly	278	18	5.32	3.38	0.0142
									protein complex biogenesis	278	18	5.32	3.38	0.0142
									single-organism organelle organization	742	48	14.2	3.38	4.76e-10
									proteolysis	481	31	9.2	3.37	9.96e-06
									establishment of localization in cell	422	27	8.07	3.34	0.000111
									organelle organization	891	57	17.05	3.34	3.53e-12
									oviposition	329	21	6.29	3.34	0.00325
									cellular localization	471	30	9.01	3.33	2.27e-05
									regulation of response to stimulus	288	18	5.51	3.27	0.0225
									cell migration	273	17	5.22	3.25	0.0404
									single organism reproductive process	1207	74	23.09	3.2	1.19e-15
									multicellular organismal reproductive behavior	343	21	6.56	3.2	0.00612
									macromolecular complex assembly	311	19	5.95	3.19	0.018
									multi-organism reproductive behavior	346	21	6.62	3.17	0.00698
									reproductive behavior	346	21	6.62	3.17	0.00698
									multi-organism behavior	348	21	6.66	3.15	0.00761
									multi-multicellular organism process	349	21	6.68	3.15	0.00795
									lipid metabolic process	336	20	6.43	3.11	0.0155
									organonitrogen compound metabolic process	508	30	9.72	3.09	0.000116
									cytoskeleton organization	357	21	6.83	3.07	0.0111
									protein localization	377	22	7.21	3.05	0.00768
									negative regulation of biological process	704	40	13.47	2.97	2.13e-06
									negative regulation of macromolecule metabolic process	335	19	6.41	2.96	0.0488
									negative regulation of cellular process	373	21	7.14	2.94	0.0212
									cellular component organization	1323	74	25.31	2.92	1.61e-13
									cellular component organization or biogenesis	1387	77	26.54	2.9	5.1e-14
									genitalia development	740	41	14.16	2.9	2.68e-06
									developmental process involved in reproduction	1179	65	22.56	2.88	3.11e-11
									reproductive process	1491	82	28.52	2.87	6.53e-15
									hermaphrodite genitalia development	734	40	14.04	2.85	6.75e-06
									reproduction	2536	138	48.52	2.84	3.52e-28
									single-organism metabolic process	1581	86	30.25	2.84	1.59e-15
									body morphogenesis	621	33	11.88	2.78	0.000283
									embryo development ending in birth or egg hatching	2994	157	57.28	2.74	1.74e-31
									embryo development	3045	159	58.25	2.73	8.27e-32
									macromolecule localization	962	50	18.4	2.72	3.35e-07
									multicellular organismal aging	814	42	15.57	2.7	1.28e-05
									determination of adult lifespan	814	42	15.57	2.7	1.28e-05
									aging	815	42	15.59	2.69	1.32e-05
									behavior	466	24	8.92	2.69	0.0224
									reproductive system development	857	43	16.4	2.62	1.86e-05
									reproductive structure development	857	43	16.4	2.62	1.86e-05
									cellular component biogenesis	504	25	9.64	2.59	0.0276
									development of primary sexual characteristics	848	42	16.22	2.59	3.98e-05
									gonad development	848	42	16.22	2.59	3.98e-05
									lipid localization	591	29	11.31	2.56	0.00732
									cell differentiation	880	43	16.84	2.55	3.92e-05
									cell development	700	34	13.39	2.54	0.00138
									organ development	952	46	18.21	2.53	1.72e-05
									locomotion	1577	76	30.17	2.52	1.35e-10
									regulation of multicellular organismal process	733	35	14.02	2.5	0.00139
									sex differentiation	924	44	17.68	2.49	5.54e-05
									regulation of gene expression	1030	49	19.71	2.49	8.93e-06
									multicellular organismal development	4328	205	82.8	2.48	1.01e-38
									cellular developmental process	931	44	17.81	2.47	6.84e-05
									regulation of macromolecule metabolic process	1202	56	23	2.44	1.36e-06
									anatomical structure morphogenesis	1065	49	20.37	2.4	2.52e-05
									developmental process	4587	208	87.76	2.37	1.3e-36
									single-organism developmental process	4573	207	87.49	2.37	3.17e-36
									vesicle-mediated transport	931	42	17.81	2.36	0.000482
									single-multicellular organism process	4626	207	88.5	2.34	1.87e-35
									regulation of metabolic process	1323	59	25.31	2.33	2.29e-06
									receptor-mediated endocytosis	718	32	13.74	2.33	0.0164
									regulation of cellular macromolecule biosynthetic process	877	39	16.78	2.32	0.00184
									regulation of macromolecule biosynthetic process	883	39	16.89	2.31	0.00216
									multicellular organismal process	4739	209	90.66	2.31	5.23e-35
									regulation of cellular biosynthetic process	887	39	16.97	2.3	0.0024
									regulation of biosynthetic process	888	39	16.99	2.3	0.00247
									anatomical structure development	4136	181	79.13	2.29	9.18e-28
									positive regulation of biological process	825	36	15.78	2.28	0.00725
									regulation of developmental process	689	30	13.18	2.28	0.0472
									system development	1196	52	22.88	2.27	5.42e-05
									response to stimulus	1981	86	37.9	2.27	6.88e-10
									endocytosis	823	35	15.75	2.22	0.0169
									regulation of primary metabolic process	1067	45	20.41	2.2	0.00111
									nitrogen compound metabolic process	1615	68	30.9	2.2	1.14e-06
									regulation of cellular metabolic process	1076	45	20.59	2.19	0.00139
									nematode larval development	2010	84	38.45	2.18	9.99e-09
									larval development	2012	84	38.49	2.18	1.05e-08
									post-embryonic development	2029	84	38.82	2.16	1.61e-08
									establishment of localization	2156	89	41.25	2.16	3.81e-09
									protein metabolic process	1780	72	34.05	2.11	1.81e-06
									cellular nitrogen compound metabolic process	1442	58	27.59	2.1	0.000116
									biological regulation	3588	141	68.64	2.05	3.22e-15
									localization	2796	109	53.49	2.04	2.2e-10
									organic substance metabolic process	3620	141	69.26	2.04	7.05e-15
									organic substance biosynthetic process	1361	53	26.04	2.04	0.0012
									regulation of biological process	3079	119	58.91	2.02	1.82e-11
									primary metabolic process	3513	135	67.21	2.01	1.69e-13
									biosynthetic process	1408	54	26.94	2	0.00148
									cellular aromatic compound metabolic process	1385	53	26.5	2	0.00201
									cellular biosynthetic process	1340	51	25.64	1.99	0.00378
									nucleic acid metabolic process	1105	42	21.14	1.99	0.032
									transport	2081	79	39.81	1.98	4.21e-06
									metabolic process	4948	187	94.66	1.98	5.71e-21
									organic cyclic compound metabolic process	1433	54	27.42	1.97	0.00249
									regulation of cellular process	2461	92	47.08	1.95	3.08e-07
									nucleobase-containing compound metabolic process	1345	50	25.73	1.94	0.00907
									macromolecule metabolic process	2832	105	54.18	1.94	1.59e-08
									single-organism cellular process	4620	171	88.39	1.93	2.71e-17
									cellular protein metabolic process	1300	48	24.87	1.93	0.0168
									heterocycle metabolic process	1394	51	26.67	1.91	0.0112
									single-organism process	7478	268	143.06	1.87	2.47e-34
									cellular metabolic process	3100	111	59.31	1.87	2.8e-08
									cellular macromolecule metabolic process	2330	81	44.58	1.82	0.00012
									cellular process	5940	203	113.64	1.79	3.9e-18
									biological_process	10118	341	193.57	1.76	1.7e-52
