# Supplementary material for: Suppression of transcriptional drift extends C. elegans lifespan by postponing the onset of mortality
Source: eLife. 2015 Dec 1;4:e08833. doi: 10.7554/eLife.08833 (PMC4720515; doi:10.7554/eLife.08833)
Supplement: Figure 1—source data 3. — DOI: http://dx.doi.org/10.7554/eLife.08833.006 [file elife-08833-fig1-data3.xlsx]

## Sheet: Figure 1-source data 3
Tables for Venn diagrams in Figure 1c
GO (408) annotations enriched for genes that decrease due to age (day 3)										GO (320) annotations enriched for genes that increase due to age (day 3)
Analysis Type:	PANTHER Overrepresentation Test (release 20150430)									Analysis Type:	PANTHER Overrepresentation Test (release 20150430)
Annotation Version and Release Date:	GO Ontology database Released 2015-07-07									Annotation Version and Release Date:	GO Ontology database Released 2015-07-07
Analyzed List:	GOQ2_aged3down_genelist	There are duplicate IDs in the file. The unique set of IDs will be used.								Analyzed List:	GOQ2_aged3up_genelist	There are duplicate IDs in the file. The unique set of IDs will be used.
Reference List:	Caenorhabditis elegans (all genes in database)									Reference List:	Caenorhabditis elegans (all genes in database)
Bonferroni correction:	TRUE									Bonferroni correction:	TRUE
GO	members	observation	expected	enrichment	Pvalue	age	drug	change		GO	members	observation	expected	enrichment	Pvalue	age	drug	change
protein autoubiquitination	3	4	0.15	> 5	0.0242	3	water	down		peptidyl-proline hydroxylation	6	6	0.43	> 5	0.00822	3	water	up
eggshell formation	9	7	0.44	> 5	0.000604	3	water	down		cell-cell junction organization	6	6	0.43	> 5	0.00822	3	water	up
glycine metabolic process	9	7	0.44	> 5	0.000604	3	water	down		regulation of tube size	7	6	0.5	> 5	0.0195	3	water	up
serine family amino acid catabolic process	7	5	0.34	> 5	0.0415	3	water	down		protein hydroxylation	7	6	0.5	> 5	0.0195	3	water	up
base-excision repair	7	5	0.34	> 5	0.0415	3	water	down		synapse organization	17	11	1.21	> 5	9.31e-05	3	water	up
acetyl-CoA metabolic process	7	5	0.34	> 5	0.0415	3	water	down		homophilic cell adhesion via plasma membrane adhesion molecules	14	9	1	> 5	0.00152	3	water	up
glycine catabolic process	7	5	0.34	> 5	0.0415	3	water	down		cell-cell adhesion via plasma-membrane adhesion molecules	14	9	1	> 5	0.00152	3	water	up
ATP synthesis coupled proton transport	19	13	0.93	> 5	3.49e-08	3	water	down		cell-cell adhesion	28	16	1.99	> 5	6.09e-07	3	water	up
energy coupled proton transport, down electrochemical gradient	19	13	0.93	> 5	3.49e-08	3	water	down		cytoskeleton-dependent intracellular transport	25	13	1.78	> 5	7.59e-05	3	water	up
ribosomal small subunit biogenesis	10	6	0.49	> 5	0.0176	3	water	down		neuron migration	27	12	1.92	> 5	0.00125	3	water	up
ATP biosynthetic process	24	14	1.17	> 5	4.8e-08	3	water	down		microtubule-based transport	23	10	1.64	> 5	0.0121	3	water	up
tricarboxylic acid metabolic process	24	13	1.17	> 5	5.83e-07	3	water	down		negative regulation of locomotion	21	9	1.5	> 5	0.0376	3	water	up
citrate metabolic process	24	13	1.17	> 5	5.83e-07	3	water	down		regulation of cell growth	26	11	1.85	> 5	0.0056	3	water	up
tricarboxylic acid cycle	24	13	1.17	> 5	5.83e-07	3	water	down		biological adhesion	72	30	5.13	> 5	6.08e-11	3	water	up
purine nucleoside triphosphate biosynthetic process	28	15	1.37	> 5	3.11e-08	3	water	down		cell adhesion	72	30	5.13	> 5	6.08e-11	3	water	up
purine ribonucleoside triphosphate biosynthetic process	28	15	1.37	> 5	3.11e-08	3	water	down		embryonic body morphogenesis	49	20	3.49	> 5	1.39e-06	3	water	up
ribonucleoside triphosphate biosynthetic process	31	16	1.52	> 5	1.16e-08	3	water	down		regulation of endocytosis	25	10	1.78	> 5	0.0245	3	water	up
nucleoside triphosphate biosynthetic process	33	17	1.62	> 5	2.69e-09	3	water	down		synaptic vesicle transport	29	11	2.06	> 5	0.0154	3	water	up
aerobic respiration	26	13	1.27	> 5	1.51e-06	3	water	down		establishment of synaptic vesicle localization	29	11	2.06	> 5	0.0154	3	water	up
serine family amino acid metabolic process	21	10	1.03	> 5	0.000195	3	water	down		synaptic vesicle localization	29	11	2.06	> 5	0.0154	3	water	up
fatty acid biosynthetic process	36	17	1.76	> 5	1.03e-08	3	water	down		establishment of vesicle localization	34	12	2.42	4.96	0.0126	3	water	up
glucose metabolic process	17	8	0.83	> 5	0.00378	3	water	down		vesicle localization	34	12	2.42	4.96	0.0126	3	water	up
mitotic cell cycle checkpoint	15	7	0.73	> 5	0.0168	3	water	down		regulation of response to stress	32	11	2.28	4.83	0.0374	3	water	up
purine nucleoside biosynthetic process	50	23	2.45	> 5	3.75e-12	3	water	down		neuron projection guidance	83	28	5.91	4.74	5.39e-08	3	water	up
purine ribonucleoside biosynthetic process	50	23	2.45	> 5	3.75e-12	3	water	down		axon guidance	83	28	5.91	4.74	5.39e-08	3	water	up
purine ribonucleoside monophosphate biosynthetic process	38	17	1.86	> 5	2.36e-08	3	water	down		axonogenesis	94	31	6.69	4.63	8.68e-09	3	water	up
purine nucleoside monophosphate biosynthetic process	38	17	1.86	> 5	2.36e-08	3	water	down		cell morphogenesis involved in neuron differentiation	98	32	6.98	4.59	5.13e-09	3	water	up
regulation of DNA metabolic process	18	8	0.88	> 5	0.00572	3	water	down		dendrite development	43	14	3.06	4.57	0.00582	3	water	up
fatty acid metabolic process	61	27	2.99	> 5	3.73e-14	3	water	down		cell projection assembly	40	13	2.85	4.56	0.0129	3	water	up
nucleoside biosynthetic process	61	25	2.99	> 5	3.1e-12	3	water	down		cell morphogenesis involved in differentiation	99	32	7.05	4.54	6.64e-09	3	water	up
ribonucleoside biosynthetic process	61	25	2.99	> 5	3.1e-12	3	water	down		cell morphogenesis	158	51	11.25	4.53	3.58e-15	3	water	up
glycosyl compound biosynthetic process	61	25	2.99	> 5	3.1e-12	3	water	down		defense response to Gram-negative bacterium	59	19	4.2	4.52	0.000143	3	water	up
cytoskeleton-dependent cytokinesis	32	13	1.57	> 5	1.72e-05	3	water	down		cilium morphogenesis	41	13	2.92	4.45	0.0167	3	water	up
cytokinesis	79	32	3.87	> 5	5.41e-16	3	water	down		microtubule-based movement	57	18	4.06	4.43	0.000405	3	water	up
monocarboxylic acid biosynthetic process	42	17	2.06	> 5	1.08e-07	3	water	down		cell projection morphogenesis	146	46	10.4	4.42	3.9e-13	3	water	up
ribonucleoside monophosphate biosynthetic process	45	18	2.2	> 5	3.65e-08	3	water	down		neuron projection morphogenesis	103	32	7.33	4.36	1.8e-08	3	water	up
hydrogen ion transmembrane transport	66	26	3.23	> 5	2.14e-12	3	water	down		positive regulation of locomotion	42	13	2.99	4.35	0.0214	3	water	up
translational elongation	23	9	1.13	> 5	0.00402	3	water	down		positive regulation of signal transduction	42	13	2.99	4.35	0.0214	3	water	up
cell cycle checkpoint	23	9	1.13	> 5	0.00402	3	water	down		cell part morphogenesis	150	46	10.68	4.31	1.03e-12	3	water	up
cellular respiration	52	20	2.55	> 5	5.84e-09	3	water	down		regulation of anatomical structure size	59	18	4.2	4.28	0.000661	3	water	up
nucleoside monophosphate biosynthetic process	47	18	2.3	> 5	7.3e-08	3	water	down		response to other organism	95	27	6.76	3.99	4.48e-06	3	water	up
organic acid catabolic process	42	16	2.06	> 5	9.14e-07	3	water	down		response to biotic stimulus	95	27	6.76	3.99	4.48e-06	3	water	up
carboxylic acid catabolic process	42	16	2.06	> 5	9.14e-07	3	water	down		response to external biotic stimulus	95	27	6.76	3.99	4.48e-06	3	water	up
nucleoside triphosphate metabolic process	90	34	4.41	> 5	3.42e-16	3	water	down		male anatomical structure morphogenesis	78	22	5.55	3.96	0.000141	3	water	up
ATP metabolic process	80	30	3.92	> 5	5.32e-14	3	water	down		chemotaxis	121	34	8.62	3.95	5.83e-08	3	water	up
purine nucleoside triphosphate metabolic process	84	31	4.11	> 5	2.46e-14	3	water	down		positive regulation of response to stimulus	57	16	4.06	3.94	0.0079	3	water	up
purine ribonucleoside triphosphate metabolic process	84	31	4.11	> 5	2.46e-14	3	water	down		response to bacterium	82	23	5.84	3.94	8.03e-05	3	water	up
monocarboxylic acid metabolic process	103	38	5.04	> 5	5.86e-18	3	water	down		defense response to bacterium	82	23	5.84	3.94	8.03e-05	3	water	up
ribonucleoside triphosphate metabolic process	87	32	4.26	> 5	8.2e-15	3	water	down		taxis	129	36	9.19	3.92	1.9e-08	3	water	up
mitotic cytokinesis	22	8	1.08	> 5	0.024	3	water	down		regulation of locomotion	158	44	11.25	3.91	1.14e-10	3	water	up
oocyte development	39	14	1.91	> 5	2.2e-05	3	water	down		tissue morphogenesis	54	15	3.85	3.9	0.0173	3	water	up
energy derivation by oxidation of organic compounds	67	24	3.28	> 5	1.92e-10	3	water	down		epithelium development	65	18	4.63	3.89	0.00254	3	water	up
cellular amino acid catabolic process	28	10	1.37	> 5	0.00255	3	water	down		defense response to other organism	94	26	6.69	3.88	1.49e-05	3	water	up
alpha-amino acid catabolic process	28	10	1.37	> 5	0.00255	3	water	down		nematode male tail tip morphogenesis	77	21	5.48	3.83	0.000466	3	water	up
carbohydrate biosynthetic process	28	10	1.37	> 5	0.00255	3	water	down		cell-cell signaling	96	26	6.84	3.8	2.25e-05	3	water	up
hydrogen transport	79	28	3.87	> 5	2.36e-12	3	water	down		response to external stimulus	293	79	20.86	3.79	9.73e-20	3	water	up
electron transport chain	34	12	1.66	> 5	0.000275	3	water	down		positive regulation of cell communication	71	19	5.06	3.76	0.00218	3	water	up
oocyte differentiation	40	14	1.96	> 5	2.99e-05	3	water	down		male sex differentiation	86	23	6.12	3.76	0.000184	3	water	up
proton transport	78	27	3.82	> 5	1.3e-11	3	water	down		synaptic transmission	79	21	5.63	3.73	0.000699	3	water	up
generation of precursor metabolites and energy	93	32	4.55	> 5	5.26e-14	3	water	down		positive regulation of signaling	68	18	4.84	3.72	0.0047	3	water	up
organic acid biosynthetic process	88	30	4.31	> 5	6.43e-13	3	water	down		nervous system development	278	73	19.8	3.69	1.82e-17	3	water	up
carboxylic acid biosynthetic process	88	30	4.31	> 5	6.43e-13	3	water	down		neuron development	195	51	13.89	3.67	1.34e-11	3	water	up
purine ribonucleoside metabolic process	112	38	5.48	> 5	9.35e-17	3	water	down		cell projection organization	227	59	16.16	3.65	1.42e-13	3	water	up
purine nucleoside metabolic process	112	38	5.48	> 5	9.35e-17	3	water	down		regulation of cell differentiation	78	20	5.55	3.6	0.00222	3	water	up
purine ribonucleoside monophosphate metabolic process	93	31	4.55	> 5	3.82e-13	3	water	down		neuron projection development	180	46	12.82	3.59	5.96e-10	3	water	up
purine nucleoside monophosphate metabolic process	93	31	4.55	> 5	3.82e-13	3	water	down		molting cycle, collagen and cuticulin-based cuticle	298	76	21.22	3.58	1.5e-17	3	water	up
nucleus organization	39	13	1.91	> 5	0.000164	3	water	down		molting cycle	298	76	21.22	3.58	1.5e-17	3	water	up
establishment of cell polarity	39	13	1.91	> 5	0.000164	3	water	down		axon development	154	39	10.97	3.56	4.59e-08	3	water	up
establishment of spindle orientation	34	11	1.66	> 5	0.00203	3	water	down		neuron differentiation	211	53	15.02	3.53	1.95e-11	3	water	up
establishment of mitotic spindle orientation	28	9	1.37	> 5	0.019	3	water	down		collagen and cuticulin-based cuticle development	104	26	7.41	3.51	0.000106	3	water	up
ribonucleoside metabolic process	126	40	6.17	> 5	9.77e-17	3	water	down		generation of neurons	246	61	17.52	3.48	3.53e-13	3	water	up
DNA-dependent DNA replication	38	12	1.86	> 5	0.000876	3	water	down		cuticle development	105	26	7.48	3.48	0.000127	3	water	up
lipid transport	35	11	1.71	> 5	0.00267	3	water	down		neurogenesis	249	61	17.73	3.44	6.04e-13	3	water	up
small molecule catabolic process	58	18	2.84	> 5	1.95e-06	3	water	down		cellular component morphogenesis	316	76	22.5	3.38	3.86e-16	3	water	up
nucleoside metabolic process	129	40	6.31	> 5	2.18e-16	3	water	down		regulation of intracellular signal transduction	100	24	7.12	3.37	0.000672	3	water	up
ribonucleoside monophosphate metabolic process	100	31	4.9	> 5	2.62e-12	3	water	down		immune system process	195	46	13.89	3.31	8.6e-09	3	water	up
pyridine nucleotide metabolic process	42	13	2.06	> 5	0.000377	3	water	down		movement of cell or subcellular component	383	89	27.27	3.26	2.77e-18	3	water	up
nicotinamide nucleotide metabolic process	42	13	2.06	> 5	0.000377	3	water	down		immune response	194	45	13.81	3.26	2.49e-08	3	water	up
carboxylic acid metabolic process	276	85	13.51	> 5	7.55e-37	3	water	down		innate immune response	191	44	13.6	3.24	5.16e-08	3	water	up
glycosyl compound metabolic process	130	40	6.36	> 5	2.84e-16	3	water	down		cell migration	273	62	19.44	3.19	9.88e-12	3	water	up
defense response to Gram-negative bacterium	59	18	2.89	> 5	2.54e-06	3	water	down		cell recognition	84	19	5.98	3.18	0.0226	3	water	up
nucleoside monophosphate metabolic process	102	31	4.99	> 5	4.42e-12	3	water	down		regulation of signal transduction	183	41	13.03	3.15	5.3e-07	3	water	up
establishment or maintenance of cell polarity	56	17	2.74	> 5	7.64e-06	3	water	down		monocarboxylic acid metabolic process	103	23	7.33	3.14	0.00376	3	water	up
hexose metabolic process	30	9	1.47	> 5	0.0325	3	water	down		localization of cell	279	62	19.87	3.12	2.54e-11	3	water	up
alpha-amino acid metabolic process	87	26	4.26	> 5	1.07e-09	3	water	down		cell motility	279	62	19.87	3.12	2.54e-11	3	water	up
small molecule biosynthetic process	121	36	5.92	> 5	5.02e-14	3	water	down		embryonic morphogenesis	141	31	10.04	3.09	0.000106	3	water	up
DNA duplex unwinding	37	11	1.81	> 5	0.0045	3	water	down		organic acid biosynthetic process	88	19	6.27	3.03	0.042	3	water	up
DNA geometric change	37	11	1.81	> 5	0.0045	3	water	down		carboxylic acid biosynthetic process	88	19	6.27	3.03	0.042	3	water	up
oxoacid metabolic process	291	86	14.24	> 5	5.31e-36	3	water	down		negative regulation of cellular macromolecule biosynthetic process	89	19	6.34	3	0.0487	3	water	up
organic acid metabolic process	291	86	14.24	> 5	5.31e-36	3	water	down		negative regulation of macromolecule biosynthetic process	89	19	6.34	3	0.0487	3	water	up
purine-containing compound biosynthetic process	88	26	4.31	> 5	1.38e-09	3	water	down		regulation of cell communication	230	49	16.38	2.99	5.8e-08	3	water	up
monosaccharide metabolic process	31	9	1.52	> 5	0.0418	3	water	down		regulation of transport	113	24	8.05	2.98	0.00532	3	water	up
alpha-amino acid biosynthetic process	38	11	1.86	> 5	0.00578	3	water	down		regulation of signaling	229	48	16.31	2.94	1.55e-07	3	water	up
purine nucleotide biosynthetic process	80	23	3.92	> 5	4.71e-08	3	water	down		single-organism intracellular transport	144	30	10.25	2.93	0.000518	3	water	up
DNA replication	74	21	3.62	> 5	4.19e-07	3	water	down		regulation of localization	217	45	15.45	2.91	8.16e-07	3	water	up
oogenesis	238	67	11.65	> 5	2.4e-26	3	water	down		defense response	296	61	21.08	2.89	9.6e-10	3	water	up
translation	229	64	11.21	> 5	6.65e-25	3	water	down		negative regulation of molecular function	104	21	7.41	2.84	0.043	3	water	up
purine ribonucleotide biosynthetic process	79	22	3.87	> 5	2.26e-07	3	water	down		negative regulation of protein metabolic process	114	23	8.12	2.83	0.0187	3	water	up
cell division	198	55	9.69	> 5	5.31e-21	3	water	down		negative regulation of cellular protein metabolic process	114	23	8.12	2.83	0.0187	3	water	up
pyridine-containing compound metabolic process	47	13	2.3	> 5	0.0013	3	water	down		negative regulation of cellular metabolic process	195	39	13.89	2.81	2.88e-05	3	water	up
ribonucleotide biosynthetic process	88	24	4.31	> 5	5.11e-08	3	water	down		regulation of response to stimulus	288	57	20.51	2.78	2.53e-08	3	water	up
ribose phosphate biosynthetic process	88	24	4.31	> 5	5.11e-08	3	water	down		behavior	466	92	33.18	2.77	1.69e-14	3	water	up
female gamete generation	262	71	12.83	> 5	4.59e-27	3	water	down		organelle localization	137	27	9.76	2.77	0.00531	3	water	up
cellular modified amino acid metabolic process	37	10	1.81	> 5	0.028	3	water	down		establishment of organelle localization	132	26	9.4	2.77	0.00803	3	water	up
response to heat	52	14	2.55	> 5	0.000689	3	water	down		regulation of cellular component organization	260	51	18.51	2.75	3.91e-07	3	water	up
ribose phosphate metabolic process	156	42	7.64	> 5	3.96e-15	3	water	down		cell fate commitment	128	25	9.11	2.74	0.0138	3	water	up
nucleotide phosphorylation	38	10	1.86	> 5	0.035	3	water	down		positive regulation of developmental process	414	80	29.48	2.71	7.25e-12	3	water	up
protein targeting	38	10	1.86	> 5	0.035	3	water	down		organelle assembly	233	45	16.59	2.71	6.8e-06	3	water	up
purine-containing compound metabolic process	156	41	7.64	> 5	2.26e-14	3	water	down		response to chemical	644	124	45.86	2.7	2.08e-19	3	water	up
establishment of spindle localization	46	12	2.25	> 5	0.00609	3	water	down		oviposition	329	63	23.43	2.69	8.52e-09	3	water	up
spindle localization	46	12	2.25	> 5	0.00609	3	water	down		regulation of hydrolase activity	157	30	11.18	2.68	0.0029	3	water	up
male gamete generation	46	12	2.25	> 5	0.00609	3	water	down		multi-organism reproductive behavior	346	66	24.64	2.68	3.15e-09	3	water	up
spermatogenesis	46	12	2.25	> 5	0.00609	3	water	down		reproductive behavior	346	66	24.64	2.68	3.15e-09	3	water	up
purine nucleotide metabolic process	142	37	6.95	> 5	1.1e-12	3	water	down		single-organism cellular localization	142	27	10.11	2.67	0.01	3	water	up
oxidoreduction coenzyme metabolic process	50	13	2.45	> 5	0.00255	3	water	down		small molecule biosynthetic process	121	23	8.62	2.67	0.0464	3	water	up
purine ribonucleotide metabolic process	140	36	6.85	> 5	4e-12	3	water	down		multi-organism behavior	348	66	24.78	2.66	4.02e-09	3	water	up
cellular amino acid biosynthetic process	44	11	2.15	> 5	0.0223	3	water	down		positive regulation of multicellular organismal process	422	80	30.05	2.66	1.96e-11	3	water	up
regulation of translation	64	16	3.13	> 5	0.000287	3	water	down		multicellular organismal reproductive behavior	343	65	24.42	2.66	6.09e-09	3	water	up
negative regulation of mitotic cell cycle	48	12	2.35	> 5	0.0093	3	water	down		regulation of catalytic activity	254	48	18.09	2.65	4.15e-06	3	water	up
nucleotide metabolic process	217	54	10.62	> 5	1.87e-18	3	water	down		cellular component assembly involved in morphogenesis	191	36	13.6	2.65	0.0004	3	water	up
ribonucleotide metabolic process	149	37	7.29	> 5	4.74e-12	3	water	down		multi-multicellular organism process	349	65	24.85	2.62	1.25e-08	3	water	up
germ cell development	360	89	17.62	> 5	1.36e-31	3	water	down		cellular component assembly	435	81	30.97	2.62	3.38e-11	3	water	up
cellular process involved in reproduction in multicellular organism	360	89	17.62	> 5	1.36e-31	3	water	down		regulation of molecular function	269	50	19.15	2.61	3.32e-06	3	water	up
coenzyme metabolic process	102	25	4.99	> 5	1.81e-07	3	water	down		intracellular signal transduction	264	49	18.8	2.61	5.01e-06	3	water	up
coenzyme biosynthetic process	49	12	2.4	> 5	0.0114	3	water	down		actin cytoskeleton organization	194	36	13.81	2.61	0.000573	3	water	up
nucleotide biosynthetic process	127	31	6.22	4.99	1.25e-09	3	water	down		actin filament-based process	200	37	14.24	2.6	0.000428	3	water	up
nucleoside phosphate biosynthetic process	128	31	6.27	4.95	1.53e-09	3	water	down		positive regulation of developmental growth	357	66	25.42	2.6	1.18e-08	3	water	up
nucleoside phosphate metabolic process	223	54	10.92	4.95	6.2e-18	3	water	down		inorganic cation transmembrane transport	228	42	16.23	2.59	7.85e-05	3	water	up
lipid biosynthetic process	124	30	6.07	4.94	3.62e-09	3	water	down		anatomical structure morphogenesis	1065	196	75.83	2.58	7.02e-30	3	water	up
ribosome biogenesis	75	18	3.67	4.9	9.25e-05	3	water	down		inorganic ion transmembrane transport	262	48	18.66	2.57	1.07e-05	3	water	up
nucleobase-containing small molecule metabolic process	246	59	12.04	4.9	1.42e-19	3	water	down		body morphogenesis	621	113	44.22	2.56	1.07e-15	3	water	up
response to oxidative stress	67	16	3.28	4.88	0.000522	3	water	down		regulation of developmental growth	392	71	27.91	2.54	4.78e-09	3	water	up
mitotic cell cycle process	232	55	11.36	4.84	6.84e-18	3	water	down		response to endogenous stimulus	316	57	22.5	2.53	7.54e-07	3	water	up
mitotic cell cycle	233	55	11.41	4.82	8.28e-18	3	water	down		positive regulation of multicellular organism growth	355	64	25.28	2.53	6.75e-08	3	water	up
cofactor metabolic process	106	25	5.19	4.82	3.95e-07	3	water	down		cellular response to organic cyclic compound	295	53	21.01	2.52	3.45e-06	3	water	up
small molecule metabolic process	577	135	28.24	4.78	6.51e-47	3	water	down		response to organic cyclic compound	295	53	21.01	2.52	3.45e-06	3	water	up
response to bacterium	82	19	4.01	4.73	6.91e-05	3	water	down		positive regulation of growth	373	67	26.56	2.52	2.76e-08	3	water	up
defense response to bacterium	82	19	4.01	4.73	6.91e-05	3	water	down		cellular component biogenesis	504	90	35.89	2.51	1.27e-11	3	water	up
single fertilization	65	15	3.18	4.71	0.00181	3	water	down		monovalent inorganic cation transport	230	41	16.38	2.5	0.000262	3	water	up
positive regulation of cell cycle	52	12	2.55	4.71	0.0204	3	water	down		cellular response to endogenous stimulus	315	56	22.43	2.5	1.77e-06	3	water	up
response to inorganic substance	52	12	2.55	4.71	0.0204	3	water	down		microtubule-based process	214	38	15.24	2.49	0.000794	3	water	up
gamete generation	469	108	22.96	4.7	3.2e-36	3	water	down		ion transmembrane transport	451	80	32.11	2.49	5.64e-10	3	water	up
hatching	48	11	2.35	4.68	0.0487	3	water	down		cellular developmental process	931	165	66.29	2.49	6.87e-23	3	water	up
organism emergence from protective structure	48	11	2.35	4.68	0.0487	3	water	down		cation transmembrane transport	294	52	20.93	2.48	8.07e-06	3	water	up
cellular amide metabolic process	57	13	2.79	4.66	0.0103	3	water	down		cytoskeleton organization	357	63	25.42	2.48	2.2e-07	3	water	up
cofactor biosynthetic process	53	12	2.59	4.63	0.0245	3	water	down		anatomical structure formation involved in morphogenesis	244	43	17.37	2.47	0.00018	3	water	up
positive regulation of cellular protein metabolic process	53	12	2.59	4.63	0.0245	3	water	down		regulation of cellular protein metabolic process	233	41	16.59	2.47	0.000364	3	water	up
single-organism biosynthetic process	385	87	18.85	4.62	4.49e-28	3	water	down		positive regulation of biological process	825	145	58.74	2.47	1.91e-19	3	water	up
single-organism cellular localization	142	32	6.95	4.6	4.22e-09	3	water	down		response to hormone	296	52	21.08	2.47	1e-05	3	water	up
cell cycle process	463	104	22.66	4.59	7.27e-34	3	water	down		cellular response to hormone stimulus	296	52	21.08	2.47	1e-05	3	water	up
sexual reproduction	548	123	26.82	4.59	1.32e-40	3	water	down		positive regulation of cellular process	336	59	23.93	2.47	1.01e-06	3	water	up
cellular amino acid metabolic process	156	35	7.64	4.58	4.6e-10	3	water	down		cellular response to lipid	285	50	20.29	2.46	2.03e-05	3	water	up
proteolysis involved in cellular protein catabolic process	126	28	6.17	4.54	1.3e-07	3	water	down		cellular response to steroid hormone stimulus	285	50	20.29	2.46	2.03e-05	3	water	up
DNA conformation change	63	14	3.08	4.54	0.0062	3	water	down		steroid hormone mediated signaling pathway	285	50	20.29	2.46	2.03e-05	3	water	up
organonitrogen compound biosynthetic process	221	49	10.82	4.53	1.35e-14	3	water	down		response to lipid	285	50	20.29	2.46	2.03e-05	3	water	up
cell cycle	498	110	24.38	4.51	2.38e-35	3	water	down		response to steroid hormone	285	50	20.29	2.46	2.03e-05	3	water	up
meiotic nuclear division	231	51	11.31	4.51	3.42e-15	3	water	down		muscle structure development	194	34	13.81	2.46	0.00403	3	water	up
fertilization	68	15	3.33	4.51	0.00312	3	water	down		regulation of growth	413	72	29.41	2.45	1.85e-08	3	water	up
meiotic cell cycle process	236	52	11.55	4.5	1.72e-15	3	water	down		hormone-mediated signaling pathway	287	50	20.44	2.45	2.51e-05	3	water	up
regulation of mitotic cell cycle	82	18	4.01	4.48	0.000336	3	water	down		regulation of multicellular organism growth	376	65	26.77	2.43	2.56e-07	3	water	up
meiotic cell cycle	237	52	11.6	4.48	2.05e-15	3	water	down		negative regulation of cellular process	373	64	26.56	2.41	4.74e-07	3	water	up
DNA repair	114	25	5.58	4.48	1.69e-06	3	water	down		cellular response to chemical stimulus	415	71	29.55	2.4	5.79e-08	3	water	up
cellular protein catabolic process	128	28	6.27	4.47	1.84e-07	3	water	down		response to stress	685	117	48.78	2.4	2.47e-14	3	water	up
nuclear division	313	68	15.32	4.44	1.58e-20	3	water	down		cellular response to organic substance	404	69	28.77	2.4	1.17e-07	3	water	up
apoptotic process	484	105	23.69	4.43	5.97e-33	3	water	down		response to abiotic stimulus	164	28	11.68	2.4	0.0457	3	water	up
cellular lipid metabolic process	195	42	9.55	4.4	7.75e-12	3	water	down		regulation of transcription from RNA polymerase II promoter	205	35	14.6	2.4	0.00507	3	water	up
organelle fission	317	68	15.52	4.38	3.12e-20	3	water	down		carboxylic acid metabolic process	276	47	19.65	2.39	0.000128	3	water	up
mitotic spindle organization	84	18	4.11	4.38	0.000474	3	water	down		intracellular transport	212	36	15.1	2.38	0.00417	3	water	up
positive regulation of protein metabolic process	56	12	2.74	4.38	0.0416	3	water	down		cell differentiation	880	149	62.66	2.38	1.46e-18	3	water	up
programmed cell death	494	105	24.18	4.34	3.28e-32	3	water	down		regulation of protein metabolic process	243	41	17.3	2.37	0.00104	3	water	up
spindle organization	95	20	4.65	4.3	0.000142	3	water	down		locomotion	1577	265	112.29	2.36	2.38e-35	3	water	up
organophosphate biosynthetic process	196	41	9.59	4.27	4.18e-11	3	water	down		regulation of cellular metabolic process	1076	180	76.62	2.35	1.87e-22	3	water	up
oxidation-reduction process	580	121	28.39	4.26	8.01e-37	3	water	down		cell development	700	117	49.84	2.35	1.15e-13	3	water	up
microtubule cytoskeleton organization	149	31	7.29	4.25	6.47e-08	3	water	down		ion transport	569	95	40.52	2.34	1.1e-10	3	water	up
modification-dependent protein catabolic process	116	24	5.68	4.23	1.08e-05	3	water	down		regulation of primary metabolic process	1067	178	75.98	2.34	4.88e-22	3	water	up
organophosphate metabolic process	329	68	16.1	4.22	2.26e-19	3	water	down		response to organic substance	420	70	29.91	2.34	2.38e-07	3	water	up
cellular response to DNA damage stimulus	131	27	6.41	4.21	1.38e-06	3	water	down		regulation of macromolecule biosynthetic process	883	147	62.87	2.34	1.27e-17	3	water	up
nuclear chromosome segregation	165	34	8.08	4.21	9.72e-09	3	water	down		regulation of cellular macromolecule biosynthetic process	877	146	62.45	2.34	1.74e-17	3	water	up
response to temperature stimulus	68	14	3.33	4.21	0.0145	3	water	down		metal ion transport	211	35	15.02	2.33	0.00931	3	water	up
modification-dependent macromolecule catabolic process	117	24	5.73	4.19	1.27e-05	3	water	down		regulation of cellular biosynthetic process	887	147	63.16	2.33	1.89e-17	3	water	up
establishment of organelle localization	132	27	6.46	4.18	1.62e-06	3	water	down		regulation of biosynthetic process	888	147	63.23	2.32	2.08e-17	3	water	up
meiotic chromosome segregation	142	29	6.95	4.17	4.12e-07	3	water	down		regulation of nitrogen compound metabolic process	846	140	60.24	2.32	1.91e-16	3	water	up
death	534	108	26.14	4.13	2.21e-31	3	water	down		regulation of nucleobase-containing compound metabolic process	846	140	60.24	2.32	1.91e-16	3	water	up
cell death	534	108	26.14	4.13	2.21e-31	3	water	down		negative regulation of metabolic process	345	57	24.57	2.32	1.58e-05	3	water	up
defense response to other organism	94	19	4.6	4.13	0.000538	3	water	down		response to stimulus	1981	327	141.06	2.32	1.3e-43	3	water	up
organonitrogen compound metabolic process	508	102	24.87	4.1	3.14e-29	3	water	down		regulation of RNA metabolic process	824	136	58.67	2.32	8.2e-16	3	water	up
response to other organism	95	19	4.65	4.09	0.000629	3	water	down		oxoacid metabolic process	291	48	20.72	2.32	0.000233	3	water	up
response to biotic stimulus	95	19	4.65	4.09	0.000629	3	water	down		organic acid metabolic process	291	48	20.72	2.32	0.000233	3	water	up
protein modification by small protein conjugation	85	17	4.16	4.09	0.00249	3	water	down		negative regulation of macromolecule metabolic process	335	55	23.85	2.31	3.5e-05	3	water	up
sulfur compound metabolic process	75	15	3.67	4.09	0.00993	3	water	down		regulation of RNA biosynthetic process	813	133	57.89	2.3	4.17e-15	3	water	up
response to external biotic stimulus	95	19	4.65	4.09	0.000629	3	water	down		regulation of transcription, DNA-templated	807	132	57.46	2.3	5.7e-15	3	water	up
ribonucleoprotein complex biogenesis	101	20	4.94	4.05	0.000368	3	water	down		regulation of nucleic acid-templated transcription	807	132	57.46	2.3	5.7e-15	3	water	up
protein ubiquitination	71	14	3.48	4.03	0.0232	3	water	down		regulation of metabolic process	1323	216	94.2	2.29	2.85e-26	3	water	up
organelle localization	137	27	6.71	4.03	3.52e-06	3	water	down		regulation of macromolecule metabolic process	1202	194	85.59	2.27	1.23e-22	3	water	up
negative regulation of cell cycle	66	13	3.23	4.02	0.0464	3	water	down		cellular localization	471	76	33.54	2.27	1.66e-07	3	water	up
ubiquitin-dependent protein catabolic process	112	22	5.48	4.01	0.000109	3	water	down		regulation of developmental process	689	111	49.06	2.26	8.31e-12	3	water	up
lipid metabolic process	336	66	16.45	4.01	1.3e-17	3	water	down		positive regulation of metabolic process	255	41	18.16	2.26	0.00334	3	water	up
ncRNA processing	97	19	4.75	4	0.000853	3	water	down		cation transport	362	58	25.78	2.25	3.34e-05	3	water	up
protein modification by small protein conjugation or removal	92	18	4.5	4	0.0017	3	water	down		regulation of gene expression	1030	165	73.34	2.25	1.8e-18	3	water	up
chromosome segregation	180	35	8.81	3.97	2.29e-08	3	water	down		cell communication	1371	219	97.62	2.24	1.93e-25	3	water	up
multi-organism reproductive process	833	158	40.78	3.87	3.39e-44	3	water	down		multi-organism process	933	148	66.43	2.23	6.38e-16	3	water	up
DNA metabolic process	206	39	10.08	3.87	3.53e-09	3	water	down		system development	1196	189	85.16	2.22	6.12e-21	3	water	up
multicellular organism reproduction	785	148	38.43	3.85	8.22e-41	3	water	down		single organism signaling	1336	211	95.13	2.22	9.42e-24	3	water	up
multicellular organismal reproductive process	781	147	38.23	3.85	2.01e-40	3	water	down		signaling	1336	211	95.13	2.22	9.42e-24	3	water	up
multi-organism process	933	175	45.67	3.83	7.52e-49	3	water	down		peptidyl-amino acid modification	209	33	14.88	2.22	0.0438	3	water	up
single-organism intracellular transport	144	27	7.05	3.83	9.81e-06	3	water	down		RNA biosynthetic process	610	96	43.44	2.21	2.25e-09	3	water	up
cellular catabolic process	344	64	16.84	3.8	7.2e-16	3	water	down		translation	229	36	16.31	2.21	0.0214	3	water	up
multicellular organismal aging	814	151	39.85	3.79	6.58e-41	3	water	down		nucleic acid-templated transcription	605	95	43.08	2.21	3.33e-09	3	water	up
determination of adult lifespan	814	151	39.85	3.79	6.58e-41	3	water	down		regulation of multicellular organismal process	733	115	52.19	2.2	1.53e-11	3	water	up
aging	815	151	39.89	3.78	7.58e-41	3	water	down		cellular component organization	1323	206	94.2	2.19	2.35e-22	3	water	up
mitotic nuclear division	125	23	6.12	3.76	0.000174	3	water	down		transcription, DNA-templated	600	93	42.72	2.18	1.13e-08	3	water	up
carbohydrate derivative biosynthetic process	223	41	10.92	3.76	2.4e-09	3	water	down		carbohydrate metabolic process	292	45	20.79	2.16	0.00328	3	water	up
microtubule-based process	214	39	10.48	3.72	1.08e-08	3	water	down		negative regulation of gene expression	234	36	16.66	2.16	0.0334	3	water	up
single-organism catabolic process	183	33	8.96	3.68	5.65e-07	3	water	down		protein catabolic process	280	43	19.94	2.16	0.00593	3	water	up
carbohydrate derivative metabolic process	397	71	19.43	3.65	6.51e-17	3	water	down		cellular component organization or biogenesis	1387	213	98.76	2.16	1.7e-22	3	water	up
positive regulation of multicellular organism growth	355	62	17.38	3.57	4.84e-14	3	water	down		cellular macromolecular complex assembly	241	37	17.16	2.16	0.027	3	water	up
regulation of cell proliferation	109	19	5.34	3.56	0.00455	3	water	down		signal transduction	1268	194	90.29	2.15	5.35e-20	3	water	up
positive regulation of developmental growth	357	62	17.48	3.55	6.26e-14	3	water	down		single-organism transport	1261	192	89.79	2.14	1.58e-19	3	water	up
secretion by cell	140	24	6.85	3.5	0.000329	3	water	down		establishment of localization in cell	422	64	30.05	2.13	4.65e-05	3	water	up
establishment of localization in cell	422	72	20.66	3.49	4.32e-16	3	water	down		single-organism localization	1342	202	95.56	2.11	3.83e-20	3	water	up
secretion	141	24	6.9	3.48	0.000373	3	water	down		nucleobase-containing compound biosynthetic process	751	112	53.48	2.09	8.4e-10	3	water	up
cellular localization	471	80	23.06	3.47	5.31e-18	3	water	down		regulation of cellular process	2461	367	175.24	2.09	4.58e-40	3	water	up
posttranscriptional regulation of gene expression	207	35	10.13	3.45	8.81e-07	3	water	down		multicellular organism reproduction	785	117	55.9	2.09	2.58e-10	3	water	up
ncRNA metabolic process	142	24	6.95	3.45	0.000423	3	water	down		cellular response to stimulus	1454	216	103.53	2.09	4.38e-21	3	water	up
positive regulation of growth	373	63	18.26	3.45	1.26e-13	3	water	down		protein localization	377	56	26.84	2.09	0.000628	3	water	up
regulation of multicellular organism growth	376	63	18.41	3.42	1.81e-13	3	water	down		sex differentiation	924	137	65.79	2.08	2.78e-12	3	water	up
cellular macromolecule catabolic process	204	34	9.99	3.4	2.2e-06	3	water	down		regulation of biological process	3079	456	219.24	2.08	1e-51	3	water	up
regulation of cell cycle	224	37	10.96	3.37	5.37e-07	3	water	down		heterocycle biosynthetic process	784	116	55.83	2.08	5.24e-10	3	water	up
intracellular transport	212	35	10.38	3.37	1.61e-06	3	water	down		cellular nitrogen compound biosynthetic process	793	117	56.47	2.07	4.94e-10	3	water	up
single-organism metabolic process	1581	261	77.39	3.37	1.51e-65	3	water	down		multicellular organismal reproductive process	781	115	55.61	2.07	9.01e-10	3	water	up
single-organism carbohydrate metabolic process	195	32	9.55	3.35	9.47e-06	3	water	down		macromolecule biosynthetic process	1020	150	72.63	2.07	2.22e-13	3	water	up
intracellular protein transport	116	19	5.68	3.35	0.0108	3	water	down		transmembrane transport	777	114	55.33	2.06	1.43e-09	3	water	up
RNA processing	214	35	10.48	3.34	2.05e-06	3	water	down		multi-organism reproductive process	833	122	59.31	2.06	2.44e-10	3	water	up
cellular response to stress	263	43	12.87	3.34	2.8e-08	3	water	down		aromatic compound biosynthetic process	773	113	55.04	2.05	2.26e-09	3	water	up
growth	192	31	9.4	3.3	2.33e-05	3	water	down		organic substance catabolic process	527	77	37.53	2.05	9.03e-06	3	water	up
single organism reproductive process	1207	194	59.08	3.28	6.4e-45	3	water	down		cellular macromolecule biosynthetic process	1013	148	72.13	2.05	6.13e-13	3	water	up
regulation of developmental growth	392	63	19.19	3.28	1.2e-12	3	water	down		death	534	78	38.02	2.05	7.28e-06	3	water	up
cell development	700	112	34.27	3.27	4.49e-24	3	water	down		cell death	534	78	38.02	2.05	7.28e-06	3	water	up
regulation of cell cycle process	150	24	7.34	3.27	0.00109	3	water	down		programmed cell death	494	72	35.18	2.05	3.09e-05	3	water	up
positive regulation of developmental process	414	66	20.27	3.26	3.56e-13	3	water	down		organic cyclic compound biosynthetic process	803	117	57.18	2.05	1.09e-09	3	water	up
receptor-mediated endocytosis	718	114	35.15	3.24	2.79e-24	3	water	down		single-organism biosynthetic process	385	56	27.41	2.04	0.00119	3	water	up
positive regulation of multicellular organismal process	422	67	20.66	3.24	2.55e-13	3	water	down		apoptotic process	484	70	34.46	2.03	6.46e-05	3	water	up
organelle organization	891	141	43.62	3.23	1.17e-30	3	water	down		macromolecule catabolic process	381	55	27.13	2.03	0.00185	3	water	up
cytoskeleton organization	357	56	17.48	3.2	1.31e-10	3	water	down		gene expression	1057	152	75.26	2.02	8.68e-13	3	water	up
catabolic process	561	88	27.46	3.2	7.9e-18	3	water	down		lipid metabolic process	336	48	23.93	2.01	0.0111	3	water	up
membrane organization	161	25	7.88	3.17	0.00111	3	water	down		development of primary sexual characteristics	848	121	60.38	2	1.68e-09	3	water	up
chromosome organization	213	33	10.43	3.17	2.14e-05	3	water	down		gonad development	848	121	60.38	2	1.68e-09	3	water	up
body morphogenesis	621	96	30.4	3.16	3.12e-19	3	water	down		catabolic process	561	80	39.95	2	1.28e-05	3	water	up
carbohydrate metabolic process	292	45	14.29	3.15	6.32e-08	3	water	down		reproductive system development	857	122	61.02	2	1.56e-09	3	water	up
organic substance catabolic process	527	81	25.8	3.14	1e-15	3	water	down		reproductive structure development	857	122	61.02	2	1.56e-09	3	water	up
developmental process involved in reproduction	1179	180	57.71	3.12	2.52e-38	3	water	down		regulation of biological quality	858	122	61.09	2	1.68e-09	3	water	up
reproduction	2536	387	124.14	3.12	4.41e-95	3	water	down		small molecule metabolic process	577	82	41.09	2	9.7e-06	3	water	up
cellular macromolecule localization	177	27	8.66	3.12	0.00057	3	water	down		RNA metabolic process	909	129	64.73	1.99	4.13e-10	3	water	up
cellular protein localization	177	27	8.66	3.12	0.00057	3	water	down		organ development	952	135	67.79	1.99	1.17e-10	3	water	up
regulation of growth	413	63	20.22	3.12	1.23e-11	3	water	down		macromolecular complex assembly	311	44	22.14	1.99	0.0327	3	water	up
response to abiotic stimulus	164	25	8.03	3.11	0.00153	3	water	down		cellular biosynthetic process	1340	189	95.42	1.98	1.06e-15	3	water	up
monovalent inorganic cation transport	230	35	11.26	3.11	1.22e-05	3	water	down		reproductive process	1491	210	106.17	1.98	1.01e-17	3	water	up
regulation of cell division	139	21	6.8	3.09	0.0123	3	water	down		organic substance biosynthetic process	1361	190	96.91	1.96	2.4e-15	3	water	up
regulation of meiotic cell cycle	133	20	6.51	3.07	0.0213	3	water	down		organelle organization	891	124	63.44	1.95	4.38e-09	3	water	up
response to stress	685	103	33.53	3.07	6.07e-20	3	water	down		post-embryonic development	2029	282	144.48	1.95	2.6e-24	3	water	up
reproductive process	1491	224	72.99	3.07	4.2e-48	3	water	down		nematode larval development	2010	279	143.12	1.95	6.49e-24	3	water	up
organic substance biosynthetic process	1361	204	66.62	3.06	4.95e-43	3	water	down		biological regulation	3588	498	255.49	1.95	1.93e-49	3	water	up
cellular macromolecular complex assembly	241	36	11.8	3.05	1.2e-05	3	water	down		larval development	2012	279	143.27	1.95	7.54e-24	3	water	up
inorganic cation transmembrane transport	228	34	11.16	3.05	3.21e-05	3	water	down		biosynthetic process	1408	195	100.26	1.94	1.79e-15	3	water	up
cellular protein complex assembly	195	29	9.55	3.04	0.000359	3	water	down		negative regulation of biological process	704	97	50.13	1.94	1.86e-06	3	water	up
biosynthetic process	1408	209	68.92	3.03	1.31e-43	3	water	down		single-organism organelle organization	742	102	52.83	1.93	7.76e-07	3	water	up
endocytosis	823	122	40.29	3.03	1.32e-23	3	water	down		genitalia development	740	101	52.69	1.92	1.37e-06	3	water	up
molting cycle, collagen and cuticulin-based cuticle	298	44	14.59	3.02	3.85e-07	3	water	down		hermaphrodite genitalia development	734	100	52.26	1.91	1.82e-06	3	water	up
molting cycle	298	44	14.59	3.02	3.85e-07	3	water	down		oxidation-reduction process	580	79	41.3	1.91	0.000103	3	water	up
cellular biosynthetic process	1340	197	65.59	3	3.77e-40	3	water	down		protein phosphorylation	440	59	31.33	1.88	0.00724	3	water	up
embryo development ending in birth or egg hatching	2994	440	146.56	3	1.45e-106	3	water	down		developmental process involved in reproduction	1179	157	83.95	1.87	1.45e-10	3	water	up
protein catabolic process	280	41	13.71	2.99	1.97e-06	3	water	down		protein complex subunit organization	383	51	27.27	1.87	0.0368	3	water	up
single-organism organelle organization	742	108	36.32	2.97	5.65e-20	3	water	down		proteolysis	481	64	34.25	1.87	0.00374	3	water	up
embryo development	3045	442	149.05	2.97	2.34e-105	3	water	down		nucleic acid metabolic process	1105	147	78.68	1.87	1.03e-09	3	water	up
protein transport	244	35	11.94	2.93	5.09e-05	3	water	down		phosphorylation	576	76	41.01	1.85	0.000603	3	water	up
organic substance transport	384	55	18.8	2.93	7.01e-09	3	water	down		multicellular organismal aging	814	107	57.96	1.85	3.14e-06	3	water	up
larval development	2012	288	98.49	2.92	3.38e-60	3	water	down		determination of adult lifespan	814	107	57.96	1.85	3.14e-06	3	water	up
post-embryonic development	2029	290	99.32	2.92	1.45e-60	3	water	down		aging	815	107	58.03	1.84	3.35e-06	3	water	up
nematode larval development	2010	287	98.39	2.92	1.01e-59	3	water	down		carbohydrate derivative metabolic process	397	52	28.27	1.84	0.0468	3	water	up
cell differentiation	880	125	43.08	2.9	1.19e-22	3	water	down		cellular protein modification process	912	119	64.94	1.83	5.78e-07	3	water	up
multi-organism reproductive behavior	346	49	16.94	2.89	1.5e-07	3	water	down		protein modification process	912	119	64.94	1.83	5.78e-07	3	water	up
reproductive behavior	346	49	16.94	2.89	1.5e-07	3	water	down		protein metabolic process	1780	232	126.75	1.83	7.07e-16	3	water	up
multi-organism behavior	348	49	17.03	2.88	1.81e-07	3	water	down		heterocycle metabolic process	1394	181	99.26	1.82	1.4e-11	3	water	up
multicellular organismal reproductive behavior	343	48	16.79	2.86	3.42e-07	3	water	down		macromolecule modification	963	125	68.57	1.82	2.79e-07	3	water	up
vesicle-mediated transport	931	130	45.57	2.85	5.11e-23	3	water	down		transport	2081	269	148.18	1.82	1.56e-18	3	water	up
protein complex subunit organization	383	53	18.75	2.83	5.88e-08	3	water	down		cellular protein metabolic process	1300	167	92.57	1.8	4.13e-10	3	water	up
establishment of protein localization	253	35	12.38	2.83	0.00012	3	water	down		organic cyclic compound metabolic process	1433	184	102.04	1.8	2.22e-11	3	water	up
multi-multicellular organism process	349	48	17.08	2.81	5.97e-07	3	water	down		single-organism cellular process	4620	591	328.97	1.8	6.27e-50	3	water	up
cellular component biogenesis	504	69	24.67	2.8	1.03e-10	3	water	down		nucleobase-containing compound metabolic process	1345	172	95.77	1.8	2.53e-10	3	water	up
oviposition	329	45	16.1	2.79	2.48e-06	3	water	down		establishment of localization	2156	275	153.52	1.79	3.03e-18	3	water	up
cellular developmental process	931	127	45.57	2.79	1.54e-21	3	water	down		cellular nitrogen compound metabolic process	1442	183	102.68	1.78	7.42e-11	3	water	up
protein localization	377	51	18.45	2.76	2.96e-07	3	water	down		localization	2796	354	199.09	1.78	2.02e-24	3	water	up
anatomical structure formation involved in morphogenesis	244	33	11.94	2.76	0.000457	3	water	down		cellular aromatic compound metabolic process	1385	175	98.62	1.77	4.12e-10	3	water	up
regulation of developmental process	689	93	33.73	2.76	8.64e-15	3	water	down		nitrogen compound metabolic process	1615	204	115	1.77	3.22e-12	3	water	up
cellular component organization or biogenesis	1387	187	67.89	2.75	6.69e-33	3	water	down		macromolecular complex subunit organization	507	64	36.1	1.77	0.0187	3	water	up
positive regulation of biological process	825	111	40.38	2.75	5.04e-18	3	water	down		single organism reproductive process	1207	151	85.94	1.76	4.28e-08	3	water	up
macromolecule biosynthetic process	1020	137	49.93	2.74	7.3e-23	3	water	down		macromolecule metabolic process	2832	352	201.65	1.75	8.01e-23	3	water	up
immune response	194	26	9.5	2.74	0.00919	3	water	down		anatomical structure development	4136	506	294.51	1.72	6.1e-35	3	water	up
regulation of multicellular organismal process	733	98	35.88	2.73	1.93e-15	3	water	down		cellular macromolecule metabolic process	2330	284	165.91	1.71	2.93e-16	3	water	up
inorganic ion transmembrane transport	262	35	12.83	2.73	0.000269	3	water	down		macromolecule localization	962	116	68.5	1.69	6.73e-05	3	water	up
immune system process	195	26	9.55	2.72	0.01	3	water	down		developmental process	4587	552	326.62	1.69	2.42e-37	3	water	up
cellular macromolecule biosynthetic process	1013	135	49.59	2.72	3.57e-22	3	water	down		single-organism developmental process	4573	550	325.62	1.69	4.44e-37	3	water	up
macromolecular complex subunit organization	507	67	24.82	2.7	1.14e-09	3	water	down		phosphorus metabolic process	1015	122	72.27	1.69	3.53e-05	3	water	up
cellular component organization	1323	174	64.76	2.69	5.29e-29	3	water	down		primary metabolic process	3513	421	250.14	1.68	2.13e-25	3	water	up
proteolysis	481	63	23.55	2.68	8.11e-09	3	water	down		multicellular organismal development	4328	518	308.18	1.68	1.64e-33	3	water	up
innate immune response	191	25	9.35	2.67	0.0202	3	water	down		vesicle-mediated transport	931	111	66.29	1.67	0.00023	3	water	up
regulation of organelle organization	176	23	8.62	2.67	0.0449	3	water	down		phosphate-containing compound metabolic process	1000	119	71.21	1.67	8.89e-05	3	water	up
anatomical structure morphogenesis	1065	139	52.13	2.67	4.34e-22	3	water	down		organic substance metabolic process	3620	428	257.76	1.66	9.92e-25	3	water	up
protein complex assembly	278	36	13.61	2.65	0.000375	3	water	down		single-multicellular organism process	4626	546	329.4	1.66	2.25e-34	3	water	up
protein complex biogenesis	278	36	13.61	2.65	0.000375	3	water	down		endocytosis	823	97	58.6	1.66	0.00228	3	water	up
macromolecular complex assembly	311	40	15.22	2.63	9.83e-05	3	water	down		multicellular organismal process	4739	558	337.44	1.65	3.68e-35	3	water	up
macromolecule catabolic process	381	49	18.65	2.63	3.37e-06	3	water	down		single-organism metabolic process	1581	185	112.58	1.64	4.95e-08	3	water	up
cellular protein metabolic process	1300	167	63.64	2.62	1.61e-26	3	water	down		cellular process	5940	686	422.96	1.62	9.63e-45	3	water	up
defense response	296	38	14.49	2.62	0.000217	3	water	down		cellular metabolic process	3100	356	220.74	1.61	2.49e-17	3	water	up
positive regulation of cellular process	336	43	16.45	2.61	3.67e-05	3	water	down		reproduction	2536	289	180.58	1.6	8.7e-13	3	water	up
regulation of protein metabolic process	243	31	11.9	2.61	0.00335	3	water	down		single-organism process	7478	848	532.47	1.59	6.42e-60	3	water	up
cellular nitrogen compound metabolic process	1442	182	70.59	2.58	2.25e-28	3	water	down		metabolic process	4948	539	352.32	1.53	1.3e-24	3	water	up
negative regulation of cellular process	373	47	18.26	2.57	1.32e-05	3	water	down		embryo development	3045	328	216.82	1.51	1.08e-11	3	water	up
cation transmembrane transport	294	37	14.39	2.57	0.000505	3	water	down		embryo development ending in birth or egg hatching	2994	317	213.19	1.49	3.15e-10	3	water	up
macromolecule localization	962	121	47.09	2.57	1.44e-17	3	water	down		biological_process	10118	1038	720.46	1.44	7.56e-61	3	water	up
genitalia development	740	93	36.22	2.57	6.58e-13	3	water	down
locomotion	1577	198	77.2	2.56	5.18e-31	3	water	down
nitrogen compound metabolic process	1615	202	79.06	2.56	1.58e-31	3	water	down
negative regulation of vulval development	208	26	10.18	2.55	0.0297	3	water	down
organic cyclic compound metabolic process	1433	179	70.15	2.55	2.67e-27	3	water	down
cellular aromatic compound metabolic process	1385	173	67.8	2.55	3.1e-26	3	water	down
reproductive system development	857	107	41.95	2.55	5.2e-15	3	water	down
reproductive structure development	857	107	41.95	2.55	5.2e-15	3	water	down
organelle assembly	233	29	11.41	2.54	0.0111	3	water	down
regulation of cellular protein metabolic process	233	29	11.41	2.54	0.0111	3	water	down
regulation of localization	217	27	10.62	2.54	0.0225	3	water	down
cellular component assembly	435	54	21.29	2.54	1.73e-06	3	water	down
cellular metabolic process	3100	384	151.75	2.53	3.37e-68	3	water	down
negative regulation of post-embryonic development	210	26	10.28	2.53	0.0348	3	water	down
negative regulation of nematode larval development	210	26	10.28	2.53	0.0348	3	water	down
negative regulation of biological process	704	87	34.46	2.52	1.57e-11	3	water	down
anatomical structure development	4136	511	202.46	2.52	1.68e-100	3	water	down
regulation of cellular component organization	260	32	12.73	2.51	0.0048	3	water	down
nucleobase-containing compound metabolic process	1345	165	65.84	2.51	5.46e-24	3	water	down
heterocycle metabolic process	1394	171	68.24	2.51	5.25e-25	3	water	down
development of primary sexual characteristics	848	104	41.51	2.51	5.24e-14	3	water	down
gonad development	848	104	41.51	2.51	5.24e-14	3	water	down
hermaphrodite genitalia development	734	90	35.93	2.5	8.27e-12	3	water	down
organ development	952	116	46.6	2.49	1.05e-15	3	water	down
lipid localization	591	72	28.93	2.49	6.56e-09	3	water	down
negative regulation of developmental process	230	28	11.26	2.49	0.0233	3	water	down
cation transport	362	44	17.72	2.48	0.000106	3	water	down
multicellular organismal development	4328	526	211.86	2.48	5.6e-102	3	water	down
sex differentiation	924	112	45.23	2.48	6.48e-15	3	water	down
gene expression	1057	128	51.74	2.47	2.13e-17	3	water	down
single-organism localization	1342	162	65.69	2.47	9.41e-23	3	water	down
behavior	466	56	22.81	2.45	2.65e-06	3	water	down
negative regulation of gene expression	234	28	11.45	2.44	0.0314	3	water	down
single-organism developmental process	4573	547	223.85	2.44	3.25e-105	3	water	down
developmental process	4587	548	224.54	2.44	2.78e-105	3	water	down
single-organism transport	1261	149	61.73	2.41	9.23e-20	3	water	down
regulation of response to stimulus	288	34	14.1	2.41	0.00578	3	water	down
establishment of localization	2156	253	105.54	2.4	1.57e-36	3	water	down
phosphorus metabolic process	1015	119	49.68	2.4	6.19e-15	3	water	down
negative regulation of multicellular organismal process	239	28	11.7	2.39	0.0452	3	water	down
phosphate-containing compound metabolic process	1000	116	48.95	2.37	3.66e-14	3	water	down
single-multicellular organism process	4626	536	226.45	2.37	1.77e-96	3	water	down
regulation of vulval development	251	29	12.29	2.36	0.0421	3	water	down
multicellular organismal process	4739	547	231.98	2.36	8.18e-99	3	water	down
transport	2081	240	101.87	2.36	4.23e-33	3	water	down
primary metabolic process	3513	404	171.96	2.35	1.07e-63	3	water	down
organic substance metabolic process	3620	415	177.2	2.34	1.17e-65	3	water	down
protein metabolic process	1780	200	87.13	2.3	3.55e-25	3	water	down
lipid storage	559	62	27.36	2.27	7.07e-06	3	water	down
localization	2796	310	136.87	2.26	6.63e-42	3	water	down
maintenance of location	580	64	28.39	2.25	4.82e-06	3	water	down
cellular macromolecule metabolic process	2330	256	114.06	2.24	2.31e-32	3	water	down
system development	1196	130	58.55	2.22	5.53e-14	3	water	down
organic cyclic compound biosynthetic process	803	87	39.31	2.21	1.62e-08	3	water	down
metabolic process	4948	533	242.21	2.2	2.7e-83	3	water	down
nucleic acid metabolic process	1105	119	54.09	2.2	2.69e-12	3	water	down
aromatic compound biosynthetic process	773	82	37.84	2.17	1.77e-07	3	water	down
regulation of biological quality	858	91	42	2.17	1.61e-08	3	water	down
single-organism cellular process	4620	484	226.15	2.14	4.91e-68	3	water	down
cellular nitrogen compound biosynthetic process	793	83	38.82	2.14	2.55e-07	3	water	down
negative regulation of metabolic process	345	36	16.89	2.13	0.0413	3	water	down
ion transport	569	59	27.85	2.12	0.000162	3	water	down
nucleobase-containing compound biosynthetic process	751	77	36.76	2.09	2.91e-06	3	water	down
macromolecule metabolic process	2832	290	138.63	2.09	2.93e-32	3	water	down
heterocycle biosynthetic process	784	80	38.38	2.08	1.72e-06	3	water	down
movement of cell or subcellular component	383	39	18.75	2.08	0.0332	3	water	down
ion transmembrane transport	451	45	22.08	2.04	0.0133	3	water	down
transmembrane transport	777	77	38.03	2.02	1.22e-05	3	water	down
RNA metabolic process	909	89	44.5	2	1.4e-06	3	water	down
cellular process	5940	575	290.77	1.98	1.28e-74	3	water	down
single-organism process	7478	709	366.05	1.94	7.37e-104	3	water	down
regulation of metabolic process	1323	123	64.76	1.9	1.77e-08	3	water	down
regulation of macromolecule metabolic process	1202	111	58.84	1.89	2.92e-07	3	water	down
biological regulation	3588	325	175.64	1.85	3.92e-27	3	water	down
macromolecule modification	963	87	47.14	1.85	7.94e-05	3	water	down
regulation of gene expression	1030	93	50.42	1.84	2.75e-05	3	water	down
regulation of biological process	3079	275	150.72	1.82	7.67e-21	3	water	down
cellular protein modification process	912	81	44.64	1.81	0.000457	3	water	down
protein modification process	912	81	44.64	1.81	0.000457	3	water	down
regulation of primary metabolic process	1067	93	52.23	1.78	0.000135	3	water	down
regulation of cellular metabolic process	1076	93	52.67	1.77	0.000195	3	water	down
response to stimulus	1981	166	96.97	1.71	1.15e-08	3	water	down
regulation of cellular macromolecule biosynthetic process	877	73	42.93	1.7	0.0161	3	water	down
regulation of macromolecule biosynthetic process	883	73	43.22	1.69	0.0201	3	water	down
regulation of cellular biosynthetic process	887	73	43.42	1.68	0.0232	3	water	down
regulation of biosynthetic process	888	73	43.47	1.68	0.0241	3	water	down
biological_process	10118	826	495.28	1.67	1.99e-101	3	water	down
regulation of cellular process	2461	197	120.47	1.64	4.72e-09	3	water	down
GO (575) annotations enriched for genes that decrease due to age (day 5)										GO (405) annotations enriched for genes that increase due to age (day 5)
Analysis Type:	PANTHER Overrepresentation Test (release 20150430)									Analysis Type:	PANTHER Overrepresentation Test (release 20150430)
Annotation Version and Release Date:	GO Ontology database Released 2015-07-07									Annotation Version and Release Date:	GO Ontology database Released 2015-07-07
Analyzed List:	GOQ2_aged5down_genelist.txt (Caenorhabditis elegans)	There are duplicate IDs in the file. The unique set of IDs will be used.								Analyzed List:	GOQ2_aged5up_genelist.txt (Caenorhabditis elegans)	There are duplicate IDs in the file. The unique set of IDs will be used.
Reference List:	Caenorhabditis elegans (all genes in database)									Reference List:	Caenorhabditis elegans (all genes in database)
Bonferroni correction:	TRUE									Bonferroni correction:	TRUE
GO	members	observation	expected	enrichment	Pvalue	age	drug	change		GO	members	observation	expected	enrichment	Pvalue	age	drug	change
protein autoubiquitination	3	5	0.27	> 5	0.0139	5	water	down		homophilic cell adhesion via plasma membrane adhesion molecules	14	11	1.18	> 5	7.52e-05	5	water	up
eggshell formation	9	11	0.82	> 5	1.74e-06	5	water	down		cell-cell adhesion via plasma-membrane adhesion molecules	14	11	1.18	> 5	7.52e-05	5	water	up
DNA replication initiation	9	10	0.82	> 5	2.38e-05	5	water	down		dorsal/ventral axon guidance	19	11	1.61	> 5	0.00148	5	water	up
establishment or maintenance of epithelial cell apical/basal polarity	6	6	0.54	> 5	0.0317	5	water	down		regulation of cell growth	26	15	2.2	> 5	1.81e-05	5	water	up
cysteine biosynthetic process	6	6	0.54	> 5	0.0317	5	water	down		cell-cell adhesion	28	16	2.37	> 5	6.83e-06	5	water	up
establishment or maintenance of apical/basal cell polarity	6	6	0.54	> 5	0.0317	5	water	down		regulation of axon extension	20	11	1.69	> 5	0.0024	5	water	up
establishment or maintenance of bipolar cell polarity	6	6	0.54	> 5	0.0317	5	water	down		regulation of extent of cell growth	20	11	1.69	> 5	0.0024	5	water	up
base-excision repair	7	7	0.63	> 5	0.00662	5	water	down		calcium ion transmembrane transport	26	14	2.2	> 5	0.000125	5	water	up
ATP synthesis coupled proton transport	19	18	1.72	> 5	7.18e-10	5	water	down		regulation of phagocytosis, engulfment	17	9	1.44	> 5	0.0279	5	water	up
energy coupled proton transport, down electrochemical gradient	19	18	1.72	> 5	7.18e-10	5	water	down		synapse organization	17	9	1.44	> 5	0.0279	5	water	up
regulation of mitotic sister chromatid segregation	12	11	1.09	> 5	3.22e-05	5	water	down		negative regulation of locomotion	21	11	1.78	> 5	0.00381	5	water	up
regulation of sister chromatid segregation	12	11	1.09	> 5	3.22e-05	5	water	down		neuron migration	27	14	2.28	> 5	0.000197	5	water	up
regulation of mitotic sister chromatid separation	11	10	1	> 5	0.00015	5	water	down		developmental growth involved in morphogenesis	18	9	1.52	> 5	0.0433	5	water	up
DNA damage checkpoint	11	10	1	> 5	0.00015	5	water	down		regulation of phagocytosis	18	9	1.52	> 5	0.0433	5	water	up
serine family amino acid biosynthetic process	9	8	0.82	> 5	0.0033	5	water	down		axon extension	18	9	1.52	> 5	0.0433	5	water	up
regulation of DNA recombination	9	8	0.82	> 5	0.0033	5	water	down		neuron projection extension	18	9	1.52	> 5	0.0433	5	water	up
glycine metabolic process	9	8	0.82	> 5	0.0033	5	water	down		developmental cell growth	20	10	1.69	> 5	0.0159	5	water	up
tricarboxylic acid metabolic process	24	20	2.18	> 5	3.81e-10	5	water	down		regulation of endocytosis	25	12	2.11	> 5	0.0033	5	water	up
citrate metabolic process	24	20	2.18	> 5	3.81e-10	5	water	down		cell growth	23	11	1.95	> 5	0.0089	5	water	up
tricarboxylic acid cycle	24	20	2.18	> 5	3.81e-10	5	water	down		regulation of axonogenesis	24	11	2.03	> 5	0.0132	5	water	up
regulation of chromosome segregation	17	14	1.54	> 5	1.58e-06	5	water	down		regulation of cell morphogenesis involved in differentiation	24	11	2.03	> 5	0.0132	5	water	up
ribosomal small subunit biogenesis	10	8	0.91	> 5	0.00708	5	water	down		regulation of vesicle-mediated transport	29	13	2.45	> 5	0.00267	5	water	up
ATP biosynthetic process	24	19	2.18	> 5	3.56e-09	5	water	down		calcium ion transport	36	16	3.04	> 5	0.000204	5	water	up
microtubule cytoskeleton organization involved in mitosis	9	7	0.82	> 5	0.0329	5	water	down		biological adhesion	72	32	6.09	> 5	1.58e-10	5	water	up
synaptonemal complex organization	9	7	0.82	> 5	0.0329	5	water	down		cell adhesion	72	32	6.09	> 5	1.58e-10	5	water	up
regulation of DNA metabolic process	18	14	1.63	> 5	3.24e-06	5	water	down		positive regulation of intracellular signal transduction	25	11	2.11	> 5	0.0191	5	water	up
aerobic respiration	26	20	2.36	> 5	1.59e-09	5	water	down		cytoskeleton-dependent intracellular transport	25	11	2.11	> 5	0.0191	5	water	up
glucose metabolic process	17	13	1.54	> 5	1.46e-05	5	water	down		regulation of cell size	32	14	2.71	> 5	0.00144	5	water	up
regulation of mitotic nuclear division	17	13	1.54	> 5	1.46e-05	5	water	down		regulation of neuron projection development	26	11	2.2	> 5	0.0273	5	water	up
purine nucleoside triphosphate biosynthetic process	28	21	2.54	> 5	7.04e-10	5	water	down		negative regulation of transcription from RNA polymerase II promoter	50	21	4.23	4.97	6.52e-06	5	water	up
purine ribonucleoside triphosphate biosynthetic process	28	21	2.54	> 5	7.04e-10	5	water	down		regulation of neurogenesis	36	15	3.04	4.93	0.00109	5	water	up
cell cycle checkpoint	23	17	2.08	> 5	1.4e-07	5	water	down		regulation of neuron differentiation	36	15	3.04	4.93	0.00109	5	water	up
polar body extrusion after meiotic divisions	14	10	1.27	> 5	0.00131	5	water	down		synaptic vesicle transport	29	12	2.45	4.89	0.0144	5	water	up
serine family amino acid metabolic process	21	15	1.9	> 5	2.73e-06	5	water	down		establishment of synaptic vesicle localization	29	12	2.45	4.89	0.0144	5	water	up
oocyte maturation	17	12	1.54	> 5	0.000125	5	water	down		synaptic vesicle localization	29	12	2.45	4.89	0.0144	5	water	up
cell maturation	19	13	1.72	> 5	5.24e-05	5	water	down		establishment of vesicle localization	34	14	2.88	4.87	0.00288	5	water	up
developmental maturation	19	13	1.72	> 5	5.24e-05	5	water	down		vesicle localization	34	14	2.88	4.87	0.00288	5	water	up
ribonucleoside triphosphate biosynthetic process	31	21	2.81	> 5	4.63e-09	5	water	down		defense response to Gram-negative bacterium	59	24	4.99	4.81	9.93e-07	5	water	up
regulation of metaphase/anaphase transition of cell cycle	12	8	1.09	> 5	0.026	5	water	down		cyclic purine nucleotide metabolic process	32	13	2.71	4.8	0.00761	5	water	up
meiotic cytokinesis	15	10	1.36	> 5	0.00241	5	water	down		regulation of nervous system development	37	15	3.13	4.79	0.00153	5	water	up
nucleoside triphosphate biosynthetic process	33	22	2.99	> 5	1.94e-09	5	water	down		positive regulation of signal transduction	42	17	3.55	4.79	0.000308	5	water	up
mitotic cell cycle checkpoint	15	10	1.36	> 5	0.00241	5	water	down		divalent inorganic cation transport	40	16	3.38	4.73	0.000805	5	water	up
DNA integrity checkpoint	17	11	1.54	> 5	0.000988	5	water	down		divalent metal ion transport	40	16	3.38	4.73	0.000805	5	water	up
regulation of chromosome organization	17	11	1.54	> 5	0.000988	5	water	down		regulation of cell morphogenesis	35	14	2.96	4.73	0.00401	5	water	up
female meiotic division	17	11	1.54	> 5	0.000988	5	water	down		cell morphogenesis involved in neuron differentiation	98	39	8.29	4.71	1.11e-11	5	water	up
fatty acid biosynthetic process	36	23	3.26	> 5	1.42e-09	5	water	down		neuron projection guidance	83	33	7.02	4.7	1.28e-09	5	water	up
tRNA aminoacylation for protein translation	35	22	3.17	> 5	5.97e-09	5	water	down		axon guidance	83	33	7.02	4.7	1.28e-09	5	water	up
nucleocytoplasmic transport	16	10	1.45	> 5	0.00424	5	water	down		cyclic nucleotide biosynthetic process	38	15	3.21	4.67	0.00211	5	water	up
positive regulation of cell cycle process	16	10	1.45	> 5	0.00424	5	water	down		cell morphogenesis involved in differentiation	99	39	8.37	4.66	1.52e-11	5	water	up
purine nucleoside biosynthetic process	50	31	4.53	> 5	3.95e-13	5	water	down		axonogenesis	94	37	7.95	4.65	7.42e-11	5	water	up
purine ribonucleoside biosynthetic process	50	31	4.53	> 5	3.95e-13	5	water	down		neuron projection morphogenesis	103	40	8.71	4.59	1.1e-11	5	water	up
monocarboxylic acid biosynthetic process	42	26	3.81	> 5	9.89e-11	5	water	down		regulation of anatomical structure morphogenesis	47	18	3.98	4.53	0.000304	5	water	up
cellular respiration	52	32	4.71	> 5	1.62e-13	5	water	down		regulation of cell projection organization	34	13	2.88	4.52	0.0144	5	water	up
ATP metabolic process	80	49	7.25	> 5	1.74e-21	5	water	down		cell morphogenesis	158	60	13.36	4.49	6.54e-18	5	water	up
mitochondrial transport	18	11	1.63	> 5	0.00171	5	water	down		cyclic nucleotide metabolic process	40	15	3.38	4.43	0.00389	5	water	up
purine nucleoside triphosphate metabolic process	84	51	7.61	> 5	2.9e-22	5	water	down		regulation of Ras protein signal transduction	48	18	4.06	4.43	0.000411	5	water	up
purine ribonucleoside triphosphate metabolic process	84	51	7.61	> 5	2.9e-22	5	water	down		cell projection assembly	40	15	3.38	4.43	0.00389	5	water	up
purine ribonucleoside monophosphate biosynthetic process	38	23	3.44	> 5	4.15e-09	5	water	down		cell projection morphogenesis	146	54	12.35	4.37	1.84e-15	5	water	up
purine nucleoside monophosphate biosynthetic process	38	23	3.44	> 5	4.15e-09	5	water	down		response to other organism	95	35	8.03	4.36	2.19e-09	5	water	up
protein import	15	9	1.36	> 5	0.0181	5	water	down		response to biotic stimulus	95	35	8.03	4.36	2.19e-09	5	water	up
oocyte development	39	23	3.53	> 5	6.93e-09	5	water	down		response to external biotic stimulus	95	35	8.03	4.36	2.19e-09	5	water	up
nucleoside triphosphate metabolic process	90	53	8.16	> 5	1.33e-22	5	water	down		developmental growth	38	14	3.21	4.36	0.01	5	water	up
nuclear transport	17	10	1.54	> 5	0.00718	5	water	down		defense response to other organism	94	34	7.95	4.28	7.38e-09	5	water	up
ribonucleoside triphosphate metabolic process	87	51	7.88	> 5	1.34e-21	5	water	down		cell part morphogenesis	150	54	12.69	4.26	5.73e-15	5	water	up
DNA replication	74	43	6.71	> 5	8.24e-18	5	water	down		regulation of cell development	45	16	3.81	4.2	0.00359	5	water	up
DNA-dependent DNA replication	38	22	3.44	> 5	2.82e-08	5	water	down		chemotaxis	121	43	10.23	4.2	2.18e-11	5	water	up
tRNA aminoacylation	38	22	3.44	> 5	2.82e-08	5	water	down		response to bacterium	82	29	6.94	4.18	4.33e-07	5	water	up
amino acid activation	38	22	3.44	> 5	2.82e-08	5	water	down		defense response to bacterium	82	29	6.94	4.18	4.33e-07	5	water	up
ribonucleoside monophosphate biosynthetic process	45	26	4.08	> 5	4.6e-10	5	water	down		positive regulation of signaling	68	24	5.75	4.17	1.47e-05	5	water	up
hydrogen ion transmembrane transport	66	38	5.98	> 5	2.03e-15	5	water	down		cation homeostasis	37	13	3.13	4.15	0.0342	5	water	up
oocyte differentiation	40	23	3.63	> 5	1.14e-08	5	water	down		male anatomical structure morphogenesis	78	27	6.6	4.09	2.73e-06	5	water	up
nucleoside monophosphate biosynthetic process	47	27	4.26	> 5	1.86e-10	5	water	down		cell-cell signaling	96	33	8.12	4.06	5.51e-08	5	water	up
nucleoside biosynthetic process	61	35	5.53	> 5	5e-14	5	water	down		ion homeostasis	38	13	3.21	4.04	0.0448	5	water	up
ribonucleoside biosynthetic process	61	35	5.53	> 5	5e-14	5	water	down		taxis	129	44	10.91	4.03	4.33e-11	5	water	up
glycosyl compound biosynthetic process	61	35	5.53	> 5	5e-14	5	water	down		regulation of anatomical structure size	59	20	4.99	4.01	0.000445	5	water	up
translation	229	131	20.75	> 5	2.33e-57	5	water	down		positive regulation of cell communication	71	24	6.01	4	3.26e-05	5	water	up
cytokinesis	79	45	7.16	> 5	2.19e-18	5	water	down		positive regulation of response to stimulus	57	19	4.82	3.94	0.00111	5	water	up
hexose metabolic process	30	17	2.72	> 5	7.1e-06	5	water	down		microtubule-based movement	57	19	4.82	3.94	0.00111	5	water	up
translational elongation	23	13	2.08	> 5	0.000451	5	water	down		synaptic transmission	79	26	6.68	3.89	1.47e-05	5	water	up
dicarboxylic acid metabolic process	16	9	1.45	> 5	0.0298	5	water	down		male sex differentiation	86	28	7.27	3.85	5.1e-06	5	water	up
cytoskeleton-dependent cytokinesis	32	18	2.9	> 5	2.85e-06	5	water	down		dendrite development	43	14	3.64	3.85	0.0386	5	water	up
double-strand break repair	16	9	1.45	> 5	0.0298	5	water	down		nematode male tail tip morphogenesis	77	25	6.51	3.84	3.61e-05	5	water	up
generation of precursor metabolites and energy	93	52	8.43	> 5	3.77e-21	5	water	down		response to external stimulus	293	95	24.78	3.83	2.07e-24	5	water	up
fatty acid metabolic process	61	34	5.53	> 5	3.23e-13	5	water	down		regulation of small GTPase mediated signal transduction	59	19	4.99	3.81	0.00183	5	water	up
stem cell division	18	10	1.63	> 5	0.0117	5	water	down		regulation of cellular component size	53	17	4.48	3.79	0.00679	5	water	up
cellular aldehyde metabolic process	18	10	1.63	> 5	0.0117	5	water	down		regulation of cell differentiation	78	25	6.6	3.79	4.6e-05	5	water	up
energy derivation by oxidation of organic compounds	67	37	6.07	> 5	2.11e-14	5	water	down		regulation of intracellular signal transduction	100	32	8.46	3.78	6.14e-07	5	water	up
nucleoside diphosphate phosphorylation	29	16	2.63	> 5	2.85e-05	5	water	down		negative regulation of cell communication	82	26	6.94	3.75	3.05e-05	5	water	up
purine ribonucleoside monophosphate metabolic process	93	51	8.43	> 5	2.39e-20	5	water	down		negative regulation of signaling	82	26	6.94	3.75	3.05e-05	5	water	up
purine nucleoside monophosphate metabolic process	93	51	8.43	> 5	2.39e-20	5	water	down		positive regulation of transcription from RNA polymerase II promoter	101	32	8.54	3.75	7.8e-07	5	water	up
monosaccharide metabolic process	31	17	2.81	> 5	1.14e-05	5	water	down		negative regulation of transcription, DNA-templated	70	22	5.92	3.72	0.000413	5	water	up
pyridine nucleotide metabolic process	42	23	3.81	> 5	2.95e-08	5	water	down		negative regulation of RNA metabolic process	70	22	5.92	3.72	0.000413	5	water	up
nicotinamide nucleotide metabolic process	42	23	3.81	> 5	2.95e-08	5	water	down		negative regulation of RNA biosynthetic process	70	22	5.92	3.72	0.000413	5	water	up
proteasome-mediated ubiquitin-dependent protein catabolic process	22	12	1.99	> 5	0.00182	5	water	down		negative regulation of nucleic acid-templated transcription	70	22	5.92	3.72	0.000413	5	water	up
proteasomal protein catabolic process	22	12	1.99	> 5	0.00182	5	water	down		negative regulation of signal transduction	80	25	6.77	3.69	7.39e-05	5	water	up
purine ribonucleoside metabolic process	112	61	10.15	> 5	1.61e-24	5	water	down		regulation of signaling	229	71	19.37	3.67	9.8e-17	5	water	up
purine nucleoside metabolic process	112	61	10.15	> 5	1.61e-24	5	water	down		positive regulation of transcription, DNA-templated	110	34	9.3	3.65	4.28e-07	5	water	up
hydrogen transport	79	43	7.16	> 5	8.89e-17	5	water	down		positive regulation of RNA biosynthetic process	110	34	9.3	3.65	4.28e-07	5	water	up
monocarboxylic acid metabolic process	103	56	9.33	> 5	2.48e-22	5	water	down		positive regulation of nucleic acid-templated transcription	110	34	9.3	3.65	4.28e-07	5	water	up
ATP generation from ADP	24	13	2.18	> 5	0.000722	5	water	down		embryonic body morphogenesis	49	15	4.14	3.62	0.0407	5	water	up
glycolytic process	24	13	2.18	> 5	0.000722	5	water	down		chemical homeostasis	49	15	4.14	3.62	0.0407	5	water	up
pyruvate metabolic process	24	13	2.18	> 5	0.000722	5	water	down		regulation of signal transduction	183	56	15.48	3.62	1.35e-12	5	water	up
DNA duplex unwinding	37	20	3.35	> 5	7.27e-07	5	water	down		regulation of cell communication	230	70	19.45	3.6	4.66e-16	5	water	up
DNA geometric change	37	20	3.35	> 5	7.27e-07	5	water	down		positive regulation of RNA metabolic process	112	34	9.47	3.59	6.73e-07	5	water	up
oxidoreduction coenzyme metabolic process	50	27	4.53	> 5	7.64e-10	5	water	down		potassium ion transmembrane transport	77	23	6.51	3.53	0.000535	5	water	up
proton transport	78	42	7.07	> 5	3.49e-16	5	water	down		cellular potassium ion transport	77	23	6.51	3.53	0.000535	5	water	up
cellular amino acid catabolic process	28	15	2.54	> 5	0.000114	5	water	down		nervous system development	278	83	23.51	3.53	7.13e-19	5	water	up
alpha-amino acid catabolic process	28	15	2.54	> 5	0.000114	5	water	down		regulation of locomotion	158	47	13.36	3.52	7.1e-10	5	water	up
ADP metabolic process	28	15	2.54	> 5	0.000114	5	water	down		immune system process	195	58	16.49	3.52	1.39e-12	5	water	up
purine ribonucleoside diphosphate metabolic process	30	16	2.72	> 5	4.52e-05	5	water	down		tissue morphogenesis	54	16	4.57	3.5	0.033	5	water	up
purine nucleoside diphosphate metabolic process	30	16	2.72	> 5	4.52e-05	5	water	down		immune response	194	57	16.41	3.47	4.09e-12	5	water	up
ribonucleoside diphosphate metabolic process	32	17	2.9	> 5	1.8e-05	5	water	down		innate immune response	191	56	16.15	3.47	7.79e-12	5	water	up
ribonucleoside monophosphate metabolic process	100	53	9.06	> 5	1.49e-20	5	water	down		neuron development	195	57	16.49	3.46	5.06e-12	5	water	up
nucleobase metabolic process	17	9	1.54	> 5	0.0475	5	water	down		cell projection organization	227	66	19.2	3.44	4.39e-14	5	water	up
mitotic sister chromatid segregation	34	18	3.08	> 5	7.16e-06	5	water	down		positive regulation of nitrogen compound metabolic process	117	34	9.9	3.44	1.99e-06	5	water	up
nucleoside monophosphate metabolic process	102	54	9.24	> 5	5.97e-21	5	water	down		positive regulation of nucleobase-containing compound metabolic process	117	34	9.9	3.44	1.99e-06	5	water	up
telomere maintenance	19	10	1.72	> 5	0.0186	5	water	down		negative regulation of response to stimulus	93	27	7.87	3.43	9.52e-05	5	water	up
telomere organization	19	10	1.72	> 5	0.0186	5	water	down		neuron projection development	180	52	15.22	3.42	1.26e-10	5	water	up
ribonucleoside metabolic process	126	66	11.42	> 5	9.81e-26	5	water	down		positive regulation of cellular biosynthetic process	125	36	10.57	3.41	8.37e-07	5	water	up
ATP hydrolysis coupled proton transport	21	11	1.9	> 5	0.00728	5	water	down		positive regulation of biosynthetic process	125	36	10.57	3.41	8.37e-07	5	water	up
energy coupled proton transmembrane transport, against electrochemical gradient	21	11	1.9	> 5	0.00728	5	water	down		hydrogen ion transmembrane transport	66	19	5.58	3.4	0.00887	5	water	up
organic acid biosynthetic process	88	46	7.98	> 5	2.19e-17	5	water	down		negative regulation of nitrogen compound metabolic process	80	23	6.77	3.4	0.00102	5	water	up
carboxylic acid biosynthetic process	88	46	7.98	> 5	2.19e-17	5	water	down		negative regulation of nucleobase-containing compound metabolic process	80	23	6.77	3.4	0.00102	5	water	up
carboxylic acid metabolic process	276	142	25.01	> 5	6.84e-57	5	water	down		positive regulation of macromolecule biosynthetic process	122	35	10.32	3.39	1.59e-06	5	water	up
single-organism carbohydrate catabolic process	35	18	3.17	> 5	1.11e-05	5	water	down		positive regulation of gene expression	126	36	10.66	3.38	1.03e-06	5	water	up
establishment of cell polarity	39	20	3.53	> 5	1.76e-06	5	water	down		neurogenesis	249	71	21.06	3.37	7.48e-15	5	water	up
nucleoside metabolic process	129	66	11.69	> 5	3.58e-25	5	water	down		generation of neurons	246	70	20.81	3.36	1.42e-14	5	water	up
sister chromatid segregation	43	22	3.9	> 5	2.8e-07	5	water	down		proton transport	78	22	6.6	3.33	0.00238	5	water	up
glycosyl compound metabolic process	130	66	11.78	> 5	5.46e-25	5	water	down		monocarboxylic acid metabolic process	103	29	8.71	3.33	6.02e-05	5	water	up
protein secretion	24	12	2.18	> 5	0.0044	5	water	down		negative regulation of cellular macromolecule biosynthetic process	89	25	7.53	3.32	0.00052	5	water	up
establishment of spindle orientation	34	17	3.08	> 5	4.26e-05	5	water	down		negative regulation of macromolecule biosynthetic process	89	25	7.53	3.32	0.00052	5	water	up
peptide metabolic process	26	13	2.36	> 5	0.00173	5	water	down		inorganic cation transmembrane transport	228	64	19.28	3.32	6.67e-13	5	water	up
nucleotide phosphorylation	38	19	3.44	> 5	6.73e-06	5	water	down		neuron differentiation	211	59	17.85	3.31	1.09e-11	5	water	up
electron transport chain	34	17	3.08	> 5	4.26e-05	5	water	down		axon development	154	43	13.02	3.3	4.86e-08	5	water	up
mitotic cytokinesis	22	11	1.99	> 5	0.0112	5	water	down		dauer larval development	86	24	7.27	3.3	0.000986	5	water	up
pronuclear migration	52	26	4.71	> 5	1.08e-08	5	water	down		inorganic ion transmembrane transport	262	73	22.16	3.29	8.48e-15	5	water	up
oxidative phosphorylation	26	13	2.36	> 5	0.00173	5	water	down		purine ribonucleotide biosynthetic process	79	22	6.68	3.29	0.00291	5	water	up
establishment of mitotic spindle orientation	28	14	2.54	> 5	0.000684	5	water	down		hydrogen transport	79	22	6.68	3.29	0.00291	5	water	up
nucleoside diphosphate metabolic process	42	21	3.81	> 5	1.07e-06	5	water	down		negative regulation of cellular biosynthetic process	90	25	7.61	3.28	0.000635	5	water	up
organic acid catabolic process	42	21	3.81	> 5	1.07e-06	5	water	down		regulation of response to stimulus	288	80	24.36	3.28	2.57e-16	5	water	up
carboxylic acid catabolic process	42	21	3.81	> 5	1.07e-06	5	water	down		defense response	296	82	25.04	3.28	1.06e-16	5	water	up
oxoacid metabolic process	291	145	26.37	> 5	1.78e-56	5	water	down		epithelium development	65	18	5.5	3.27	0.0255	5	water	up
organic acid metabolic process	291	145	26.37	> 5	1.78e-56	5	water	down		purine nucleotide biosynthetic process	80	22	6.77	3.25	0.00354	5	water	up
DNA repair	114	56	10.33	> 5	2.81e-20	5	water	down		negative regulation of biosynthetic process	91	25	7.7	3.25	0.000773	5	water	up
pyridine-containing compound metabolic process	47	23	4.26	> 5	2.56e-07	5	water	down		regulation of transport	113	31	9.56	3.24	3.72e-05	5	water	up
protein peptidyl-prolyl isomerization	29	14	2.63	> 5	0.00103	5	water	down		regulation of transcription from RNA polymerase II promoter	205	56	17.34	3.23	1.32e-10	5	water	up
establishment or maintenance of cell polarity	56	27	5.08	> 5	9.73e-09	5	water	down		purine-containing compound biosynthetic process	88	24	7.44	3.22	0.00146	5	water	up
DNA metabolic process	206	99	18.67	> 5	1.73e-36	5	water	down		ribonucleotide biosynthetic process	88	24	7.44	3.22	0.00146	5	water	up
ATP synthesis coupled electron transport	25	12	2.27	> 5	0.00661	5	water	down		ribose phosphate biosynthetic process	88	24	7.44	3.22	0.00146	5	water	up
DNA catabolic process, endonucleolytic	25	12	2.27	> 5	0.00661	5	water	down		cellular component morphogenesis	316	86	26.73	3.22	3.86e-17	5	water	up
carbohydrate transport	23	11	2.08	> 5	0.0168	5	water	down		positive regulation of macromolecule metabolic process	167	45	14.12	3.19	5.32e-08	5	water	up
nucleotide-excision repair	23	11	2.08	> 5	0.0168	5	water	down		positive regulation of cellular metabolic process	171	46	14.46	3.18	3.42e-08	5	water	up
regulation of protein catabolic process	21	10	1.9	> 5	0.043	5	water	down		regulation of localization	217	58	18.35	3.16	1.17e-10	5	water	up
oogenesis	238	113	21.57	> 5	1.79e-41	5	water	down		potassium ion transport	87	23	7.36	3.13	0.00402	5	water	up
cell division	198	94	17.94	> 5	3.94e-34	5	water	down		positive regulation of metabolic process	255	67	21.57	3.11	3.09e-12	5	water	up
carbohydrate catabolic process	38	18	3.44	> 5	3.78e-05	5	water	down		response to chemical	644	167	54.47	3.07	5.7e-33	5	water	up
cellular response to DNA damage stimulus	131	62	11.87	> 5	8.21e-22	5	water	down		cation transmembrane transport	294	76	24.87	3.06	9.5e-14	5	water	up
nuclear migration	55	26	4.98	> 5	3.6e-08	5	water	down		molting cycle, collagen and cuticulin-based cuticle	298	77	25.2	3.06	6.07e-14	5	water	up
small molecule biosynthetic process	121	57	10.97	> 5	8.07e-20	5	water	down		molting cycle	298	77	25.2	3.06	6.07e-14	5	water	up
fertilization	68	32	6.16	> 5	2.19e-10	5	water	down		monovalent inorganic cation transport	230	59	19.45	3.03	3.82e-10	5	water	up
positive regulation of meiotic cell cycle	45	21	4.08	> 5	3.52e-06	5	water	down		positive regulation of cellular process	336	86	28.42	3.03	1.52e-15	5	water	up
respiratory electron transport chain	28	13	2.54	> 5	0.00385	5	water	down		establishment of organelle localization	132	33	11.16	2.96	0.000113	5	water	up
nucleus localization	56	26	5.08	> 5	5.28e-08	5	water	down		organelle localization	137	34	11.59	2.93	8.57e-05	5	water	up
carbohydrate biosynthetic process	28	13	2.54	> 5	0.00385	5	water	down		movement of cell or subcellular component	383	95	32.39	2.93	1.72e-16	5	water	up
establishment of nucleus localization	56	26	5.08	> 5	5.28e-08	5	water	down		positive regulation of catalytic activity	109	27	9.22	2.93	0.00194	5	water	up
regulation of mitotic cell cycle	82	38	7.43	> 5	1.95e-12	5	water	down		ion transmembrane transport	451	111	38.14	2.91	2.36e-19	5	water	up
positive regulation of cell cycle	52	24	4.71	> 5	3.29e-07	5	water	down		purine ribonucleotide metabolic process	140	34	11.84	2.87	0.000141	5	water	up
single fertilization	65	30	5.89	> 5	1.99e-09	5	water	down		metal ion transport	211	51	17.85	2.86	1.2e-07	5	water	up
response to heat	52	24	4.71	> 5	3.29e-07	5	water	down		ribonucleotide metabolic process	149	36	12.6	2.86	6.81e-05	5	water	up
nuclear chromosome segregation	165	76	14.95	> 5	2.07e-26	5	water	down		positive regulation of molecular function	112	27	9.47	2.85	0.00318	5	water	up
peptidyl-proline modification	35	16	3.17	> 5	0.00035	5	water	down		negative regulation of cellular metabolic process	195	47	16.49	2.85	7.11e-07	5	water	up
ribonucleoprotein complex subunit organization	33	15	2.99	> 5	0.00088	5	water	down		negative regulation of molecular function	104	25	8.8	2.84	0.00777	5	water	up
ribosome biogenesis	75	34	6.8	> 5	1.09e-10	5	water	down		purine nucleotide metabolic process	142	34	12.01	2.83	0.000194	5	water	up
ribonucleoprotein complex assembly	31	14	2.81	4.98	0.00222	5	water	down		ribose phosphate metabolic process	156	37	13.19	2.8	7.04e-05	5	water	up
alpha-amino acid metabolic process	87	39	7.88	4.95	2.37e-12	5	water	down		localization of cell	279	66	23.6	2.8	5.42e-10	5	water	up
small molecule catabolic process	58	26	5.26	4.95	1.11e-07	5	water	down		cell motility	279	66	23.6	2.8	5.42e-10	5	water	up
alpha-amino acid biosynthetic process	38	17	3.44	4.94	0.000202	5	water	down		regulation of hydrolase activity	157	37	13.28	2.79	8.23e-05	5	water	up
female gamete generation	262	117	23.74	4.93	1.73e-40	5	water	down		multi-organism behavior	348	82	29.43	2.79	9.36e-13	5	water	up
cellular protein catabolic process	128	57	11.6	4.91	1.09e-18	5	water	down		multi-organism reproductive behavior	346	81	29.26	2.77	1.99e-12	5	water	up
proteolysis involved in cellular protein catabolic process	126	56	11.42	4.9	2.7e-18	5	water	down		reproductive behavior	346	81	29.26	2.77	1.99e-12	5	water	up
meiosis I	27	12	2.45	4.9	0.0141	5	water	down		regulation of behavior	94	22	7.95	2.77	0.0408	5	water	up
chromosome segregation	180	80	16.31	4.9	6.81e-27	5	water	down		oviposition	329	77	27.83	2.77	1.02e-11	5	water	up
meiotic chromosome segregation	142	63	12.87	4.9	9.32e-21	5	water	down		multicellular organismal reproductive behavior	343	80	29.01	2.76	3.63e-12	5	water	up
cellular amino acid metabolic process	156	69	14.14	4.88	7.92e-23	5	water	down		cation transport	362	84	30.62	2.74	9.61e-13	5	water	up
sulfur compound biosynthetic process	43	19	3.9	4.88	4.62e-05	5	water	down		behavior	466	108	39.41	2.74	6.72e-17	5	water	up
establishment of spindle localization	46	20	4.17	4.8	2.64e-05	5	water	down		intracellular signal transduction	264	61	22.33	2.73	1.07e-08	5	water	up
spindle localization	46	20	4.17	4.8	2.64e-05	5	water	down		purine-containing compound metabolic process	156	36	13.19	2.73	0.000203	5	water	up
male gamete generation	46	20	4.17	4.8	2.64e-05	5	water	down		negative regulation of cellular process	373	86	31.55	2.73	6.18e-13	5	water	up
spermatogenesis	46	20	4.17	4.8	2.64e-05	5	water	down		multi-multicellular organism process	349	80	29.52	2.71	8.97e-12	5	water	up
cofactor metabolic process	106	46	9.61	4.79	2.41e-14	5	water	down		response to endogenous stimulus	316	72	26.73	2.69	2.7e-10	5	water	up
pyrimidine-containing compound metabolic process	30	13	2.72	4.78	0.008	5	water	down		cell migration	273	62	23.09	2.69	1.45e-08	5	water	up
cellular modified amino acid metabolic process	37	16	3.35	4.77	0.00072	5	water	down		regulation of molecular function	269	61	22.75	2.68	2.25e-08	5	water	up
ribose phosphate metabolic process	156	67	14.14	4.74	1.99e-21	5	water	down		anion transport	102	23	8.63	2.67	0.0478	5	water	up
DNA catabolic process	28	12	2.54	4.73	0.0201	5	water	down		positive regulation of biological process	825	186	69.78	2.67	1.97e-29	5	water	up
lipid transport	35	15	3.17	4.73	0.0018	5	water	down		cellular response to endogenous stimulus	315	71	26.64	2.66	6.52e-10	5	water	up
meiotic cell cycle process	236	101	21.39	4.72	3.84e-33	5	water	down		ion transport	569	128	48.12	2.66	2.39e-19	5	water	up
tRNA metabolic process	82	35	7.43	4.71	2.56e-10	5	water	down		positive regulation of developmental process	414	93	35.02	2.66	1.84e-13	5	water	up
meiotic cell cycle	237	101	21.48	4.7	5.4e-33	5	water	down		regulation of developmental growth	392	88	33.15	2.65	1.28e-12	5	water	up
ribonucleoprotein complex biogenesis	101	43	9.15	4.7	5.14e-13	5	water	down		regulation of catalytic activity	254	57	21.48	2.65	1.52e-07	5	water	up
meiotic nuclear division	231	98	20.94	4.68	8.47e-32	5	water	down		positive regulation of developmental growth	357	80	30.19	2.65	2.89e-11	5	water	up
mitotic nuclear division	125	53	11.33	4.68	2.35e-16	5	water	down		cellular response to organic substance	404	90	34.17	2.63	9.32e-13	5	water	up
protein folding	83	35	7.52	4.65	3.6e-10	5	water	down		regulation of growth	413	92	34.93	2.63	4.42e-13	5	water	up
coenzyme metabolic process	102	43	9.24	4.65	7.2e-13	5	water	down		positive regulation of multicellular organismal process	422	94	35.69	2.63	2.09e-13	5	water	up
mRNA processing	86	36	7.79	4.62	2.04e-10	5	water	down		positive regulation of multicellular organism growth	355	79	30.03	2.63	5.98e-11	5	water	up
nuclear division	313	131	28.37	4.62	1.15e-42	5	water	down		single-organism intracellular transport	144	32	12.18	2.63	0.00213	5	water	up
cell cycle	498	208	45.13	4.61	1.4e-69	5	water	down		cellular response to chemical stimulus	415	92	35.1	2.62	5.87e-13	5	water	up
purine-containing compound metabolic process	156	65	14.14	4.6	4.68e-20	5	water	down		response to organic substance	420	93	35.52	2.62	4.34e-13	5	water	up
hatching	48	20	4.35	4.6	5.22e-05	5	water	down		embryonic morphogenesis	141	31	11.93	2.6	0.0038	5	water	up
organism emergence from protective structure	48	20	4.35	4.6	5.22e-05	5	water	down		positive regulation of growth	373	82	31.55	2.6	3.7e-11	5	water	up
negative regulation of mitotic cell cycle	48	20	4.35	4.6	5.22e-05	5	water	down		organelle assembly	233	51	19.71	2.59	3.22e-06	5	water	up
purine nucleotide metabolic process	142	59	12.87	4.58	5.48e-18	5	water	down		growth	192	42	16.24	2.59	8.19e-05	5	water	up
cofactor biosynthetic process	53	22	4.8	4.58	1.19e-05	5	water	down		cellular component assembly	435	95	36.79	2.58	4.75e-13	5	water	up
purine ribonucleotide metabolic process	140	58	12.69	4.57	1.35e-17	5	water	down		single-organism cellular localization	142	31	12.01	2.58	0.00437	5	water	up
modification-dependent protein catabolic process	116	48	10.51	4.57	2.98e-14	5	water	down		response to stress	685	148	57.94	2.55	4.41e-21	5	water	up
regulation of vesicle-mediated transport	29	12	2.63	4.57	0.0283	5	water	down		regulation of multicellular organism growth	376	81	31.8	2.55	1.5e-10	5	water	up
organelle fission	317	131	28.73	4.56	4.32e-42	5	water	down		regulation of transcription, DNA-templated	807	172	68.25	2.52	2.74e-24	5	water	up
cell cycle process	463	191	41.96	4.55	1.03e-62	5	water	down		regulation of nucleic acid-templated transcription	807	172	68.25	2.52	2.74e-24	5	water	up
modification-dependent macromolecule catabolic process	117	48	10.6	4.53	4.13e-14	5	water	down		regulation of RNA biosynthetic process	813	173	68.76	2.52	2.27e-24	5	water	up
nucleus organization	39	16	3.53	4.53	0.00141	5	water	down		regulation of RNA metabolic process	824	175	69.69	2.51	1.36e-24	5	water	up
mitotic cell cycle process	232	95	21.03	4.52	1.33e-29	5	water	down		cellular response to lipid	285	60	24.1	2.49	5.5e-07	5	water	up
ribonucleotide metabolic process	149	61	13.5	4.52	2.4e-18	5	water	down		cellular response to steroid hormone stimulus	285	60	24.1	2.49	5.5e-07	5	water	up
cellular amino acid biosynthetic process	44	18	3.99	4.51	0.000319	5	water	down		steroid hormone mediated signaling pathway	285	60	24.1	2.49	5.5e-07	5	water	up
germ cell development	360	147	32.63	4.51	5.84e-47	5	water	down		response to lipid	285	60	24.1	2.49	5.5e-07	5	water	up
cellular process involved in reproduction in multicellular organism	360	147	32.63	4.51	5.84e-47	5	water	down		response to steroid hormone	285	60	24.1	2.49	5.5e-07	5	water	up
mitotic cell cycle	233	95	21.12	4.5	1.84e-29	5	water	down		cellular response to organic cyclic compound	295	62	24.95	2.48	3.01e-07	5	water	up
regulation of translation	64	26	5.8	4.48	8.57e-07	5	water	down		response to organic cyclic compound	295	62	24.95	2.48	3.01e-07	5	water	up
apoptotic process	484	196	43.86	4.47	3.31e-63	5	water	down		response to hormone	296	62	25.04	2.48	3.42e-07	5	water	up
response to oxidative stress	67	27	6.07	4.45	4.81e-07	5	water	down		cellular response to hormone stimulus	296	62	25.04	2.48	3.42e-07	5	water	up
small molecule metabolic process	577	232	52.29	4.44	4.03e-75	5	water	down		negative regulation of gene expression	234	49	19.79	2.48	2.55e-05	5	water	up
establishment of organelle localization	132	53	11.96	4.43	2.3e-15	5	water	down		hormone-mediated signaling pathway	287	60	24.27	2.47	7.12e-07	5	water	up
organelle localization	137	55	12.42	4.43	5.26e-16	5	water	down		cellular component biogenesis	504	105	42.63	2.46	2.75e-13	5	water	up
ncRNA metabolic process	142	57	12.87	4.43	1.2e-16	5	water	down		organonitrogen compound biosynthetic process	221	46	18.69	2.46	8.15e-05	5	water	up
programmed cell death	494	198	44.77	4.42	3.43e-63	5	water	down		regulation of nitrogen compound metabolic process	846	176	71.55	2.46	9.24e-24	5	water	up
response to oxygen-containing compound	40	16	3.63	4.41	0.00195	5	water	down		regulation of nucleobase-containing compound metabolic process	846	176	71.55	2.46	9.24e-24	5	water	up
sulfur compound metabolic process	75	30	6.8	4.41	6.16e-08	5	water	down		regulation of cellular component organization	260	54	21.99	2.46	6.41e-06	5	water	up
nucleoside phosphate metabolic process	223	89	20.21	4.4	7.96e-27	5	water	down		regulation of cellular macromolecule biosynthetic process	877	182	74.17	2.45	1.5e-24	5	water	up
chromosome organization	213	85	19.3	4.4	1.57e-25	5	water	down		anatomical structure morphogenesis	1065	221	90.08	2.45	1.58e-30	5	water	up
DNA conformation change	63	25	5.71	4.38	2.88e-06	5	water	down		regulation of macromolecule biosynthetic process	883	183	74.68	2.45	1.23e-24	5	water	up
nucleotide metabolic process	217	86	19.67	4.37	1.19e-25	5	water	down		regulation of cellular biosynthetic process	887	183	75.02	2.44	2.06e-24	5	water	up
protein targeting	38	15	3.44	4.36	0.00482	5	water	down		regulation of developmental process	689	142	58.27	2.44	2.6e-18	5	water	up
nucleobase-containing small molecule metabolic process	246	97	22.29	4.35	5.12e-29	5	water	down		regulation of biosynthetic process	888	183	75.11	2.44	2.34e-24	5	water	up
negative regulation of cell cycle	66	26	5.98	4.35	1.61e-06	5	water	down		negative regulation of macromolecule metabolic process	335	69	28.33	2.44	6.81e-08	5	water	up
ubiquitin-dependent protein catabolic process	112	44	10.15	4.33	3.81e-12	5	water	down		negative regulation of metabolic process	345	71	29.18	2.43	3.71e-08	5	water	up
mitotic spindle organization	84	33	7.61	4.33	1.08e-08	5	water	down		inductive cell migration	146	30	12.35	2.43	0.0195	5	water	up
spindle organization	95	37	8.61	4.3	7.68e-10	5	water	down		response to stimulus	1981	407	167.55	2.43	2.57e-60	5	water	up
establishment of mitotic spindle localization	36	14	3.26	4.29	0.0119	5	water	down		regulation of primary metabolic process	1067	218	90.24	2.42	3.84e-29	5	water	up
coenzyme biosynthetic process	49	19	4.44	4.28	0.000333	5	water	down		regulation of metabolic process	1323	270	111.9	2.41	4.86e-37	5	water	up
rRNA processing	49	19	4.44	4.28	0.000333	5	water	down		regulation of gene expression	1030	210	87.12	2.41	8.02e-28	5	water	up
lipid biosynthetic process	124	48	11.24	4.27	3.67e-13	5	water	down		regulation of cellular metabolic process	1076	219	91.01	2.41	4.56e-29	5	water	up
single-organism biosynthetic process	385	149	34.89	4.27	6.65e-45	5	water	down		regulation of multicellular organismal process	733	149	62	2.4	8.71e-19	5	water	up
posttranscriptional regulation of gene expression	207	80	18.76	4.26	4.77e-23	5	water	down		homeostatic process	138	28	11.67	2.4	0.0459	5	water	up
purine-containing compound biosynthetic process	88	34	7.98	4.26	8.12e-09	5	water	down		nucleotide metabolic process	217	44	18.35	2.4	0.000316	5	water	up
death	534	205	48.4	4.24	1.52e-62	5	water	down		regulation of macromolecule metabolic process	1202	242	101.66	2.38	7.9e-32	5	water	up
cell death	534	205	48.4	4.24	1.52e-62	5	water	down		response to abiotic stimulus	164	33	13.87	2.38	0.0113	5	water	up
DNA recombination	47	18	4.26	4.23	0.000814	5	water	down		anatomical structure formation involved in morphogenesis	244	49	20.64	2.37	8.86e-05	5	water	up
microtubule cytoskeleton organization	149	57	13.5	4.22	1.02e-15	5	water	down		cell communication	1371	275	115.96	2.37	1.58e-36	5	water	up
translational initiation	34	13	3.08	4.22	0.0293	5	water	down		nucleic acid-templated transcription	605	121	51.17	2.36	2.56e-14	5	water	up
cellular component disassembly	34	13	3.08	4.22	0.0293	5	water	down		cellular component assembly involved in morphogenesis	191	38	16.15	2.35	0.00315	5	water	up
protein modification by small protein conjugation or removal	92	35	8.34	4.2	6.08e-09	5	water	down		membrane organization	161	32	13.62	2.35	0.0195	5	water	up
posttranscriptional gene silencing by RNA	142	54	12.87	4.2	1.08e-14	5	water	down		RNA biosynthetic process	610	121	51.59	2.35	4.65e-14	5	water	up
posttranscriptional gene silencing	142	54	12.87	4.2	1.08e-14	5	water	down		single organism signaling	1336	265	113	2.35	3.19e-34	5	water	up
rRNA metabolic process	50	19	4.53	4.19	0.000449	5	water	down		signaling	1336	265	113	2.35	3.19e-34	5	water	up
protein modification by small protein conjugation	85	32	7.7	4.15	6.39e-08	5	water	down		transcription, DNA-templated	600	119	50.75	2.34	8.69e-14	5	water	up
gene silencing by RNA	145	54	13.14	4.11	2.57e-14	5	water	down		intracellular transport	212	42	17.93	2.34	0.00106	5	water	up
gene silencing	147	54	13.32	4.05	4.53e-14	5	water	down		nucleoside phosphate metabolic process	223	44	18.86	2.33	0.000648	5	water	up
gamete generation	469	172	42.51	4.05	3.39e-49	5	water	down		nucleobase-containing compound biosynthetic process	751	148	63.52	2.33	1.93e-17	5	water	up
single-organism cellular localization	142	52	12.87	4.04	1.97e-13	5	water	down		multi-organism process	933	183	78.91	2.32	5.83e-22	5	water	up
protein ubiquitination	71	26	6.43	4.04	7e-06	5	water	down		actin cytoskeleton organization	194	38	16.41	2.32	0.00449	5	water	up
regulation of cell cycle	224	82	20.3	4.04	3.5e-22	5	water	down		regulation of multicellular organismal development	317	62	26.81	2.31	4.41e-06	5	water	up
response to inorganic substance	52	19	4.71	4.03	0.0008	5	water	down		cellular nitrogen compound biosynthetic process	793	155	67.07	2.31	4.72e-18	5	water	up
ribonucleotide biosynthetic process	88	32	7.98	4.01	1.5e-07	5	water	down		heterocycle biosynthetic process	784	153	66.31	2.31	1e-17	5	water	up
ribose phosphate biosynthetic process	88	32	7.98	4.01	1.5e-07	5	water	down		actin filament-based process	200	39	16.92	2.31	0.00372	5	water	up
cellular macromolecule catabolic process	204	74	18.49	4	1.29e-19	5	water	down		aromatic compound biosynthetic process	773	150	65.38	2.29	4.12e-17	5	water	up
purine nucleotide biosynthetic process	80	29	7.25	4	1.18e-06	5	water	down		organophosphate biosynthetic process	196	38	16.58	2.29	0.00564	5	water	up
sexual reproduction	548	198	49.67	3.99	3.31e-56	5	water	down		cytoskeleton organization	357	69	30.19	2.29	9.3e-07	5	water	up
ncRNA processing	97	35	8.79	3.98	2.52e-08	5	water	down		body morphogenesis	621	120	52.52	2.28	4.05e-13	5	water	up
single-organism catabolic process	183	66	16.59	3.98	3.54e-17	5	water	down		cellular localization	471	91	39.84	2.28	1.78e-09	5	water	up
RNA interference	136	49	12.33	3.98	2.68e-12	5	water	down		negative regulation of biological process	704	136	59.54	2.28	3.83e-15	5	water	up
organonitrogen compound metabolic process	508	183	46.04	3.97	1.8e-51	5	water	down		transmembrane transport	777	150	65.72	2.28	6.5e-17	5	water	up
regulation of cell cycle process	150	54	13.59	3.97	1.04e-13	5	water	down		cellular macromolecule localization	177	34	14.97	2.27	0.0213	5	water	up
RNA processing	214	77	19.39	3.97	2.81e-20	5	water	down		cellular protein localization	177	34	14.97	2.27	0.0213	5	water	up
mRNA metabolic process	114	41	10.33	3.97	5.41e-10	5	water	down		organic cyclic compound biosynthetic process	803	154	67.92	2.27	3.61e-17	5	water	up
nucleoside phosphate biosynthetic process	128	46	11.6	3.97	2.1e-11	5	water	down		signal transduction	1268	243	107.24	2.27	8.28e-29	5	water	up
organonitrogen compound biosynthetic process	221	79	20.03	3.94	1.11e-20	5	water	down		microtubule-based process	214	41	18.1	2.27	0.00319	5	water	up
cellular response to stress	263	94	23.84	3.94	5.78e-25	5	water	down		nucleobase-containing small molecule metabolic process	246	47	20.81	2.26	0.000649	5	water	up
defense response to Gram-negative bacterium	59	21	5.35	3.93	0.000318	5	water	down		cellular developmental process	931	177	78.74	2.25	1e-19	5	water	up
microtubule-based process	214	76	19.39	3.92	1.16e-19	5	water	down		protein catabolic process	280	53	23.68	2.24	0.000164	5	water	up
transcription from RNA polymerase II promoter	93	33	8.43	3.92	1.43e-07	5	water	down		single-organism transport	1261	236	106.65	2.21	2e-26	5	water	up
purine ribonucleotide biosynthetic process	79	28	7.16	3.91	3.68e-06	5	water	down		single-organism localization	1342	251	113.5	2.21	2.56e-28	5	water	up
nucleotide biosynthetic process	127	45	11.51	3.91	6.55e-11	5	water	down		locomotion	1577	293	133.38	2.2	2.43e-33	5	water	up
heterocycle catabolic process	85	30	7.7	3.89	1.12e-06	5	water	down		single-organism catabolic process	183	34	15.48	2.2	0.041	5	water	up
response to temperature stimulus	68	24	6.16	3.89	5.26e-05	5	water	down		muscle structure development	194	36	16.41	2.19	0.0249	5	water	up
cellular amide metabolic process	57	20	5.17	3.87	0.000758	5	water	down		organophosphate metabolic process	329	61	27.83	2.19	3.86e-05	5	water	up
cellular lipid metabolic process	195	68	17.67	3.85	5.34e-17	5	water	down		regulation of protein metabolic process	243	45	20.55	2.19	0.00252	5	water	up
single-organism intracellular transport	144	50	13.05	3.83	5.62e-12	5	water	down		cellular component organization	1323	244	111.9	2.18	1.52e-26	5	water	up
organophosphate metabolic process	329	114	29.82	3.82	1.47e-29	5	water	down		regulation of cellular process	2461	452	208.15	2.17	2.66e-54	5	water	up
cellular catabolic process	344	119	31.18	3.82	6.84e-31	5	water	down		cell differentiation	880	161	74.43	2.16	3.68e-16	5	water	up
cellular nitrogen compound catabolic process	84	29	7.61	3.81	3.44e-06	5	water	down		cellular response to stimulus	1454	266	122.98	2.16	9e-29	5	water	up
regulation of gene expression, epigenetic	163	56	14.77	3.79	2.01e-13	5	water	down		cellular macromolecular complex assembly	241	44	20.38	2.16	0.00465	5	water	up
cytoplasmic transport	70	24	6.34	3.78	8.9e-05	5	water	down		cellular component organization or biogenesis	1387	253	117.31	2.16	5.71e-27	5	water	up
oxidation-reduction process	580	198	52.57	3.77	1.78e-52	5	water	down		single-organism biosynthetic process	385	70	32.56	2.15	8.01e-06	5	water	up
tRNA processing	44	15	3.99	3.76	0.0264	5	water	down		regulation of biological process	3079	557	260.42	2.14	4.1e-68	5	water	up
organic cyclic compound catabolic process	88	30	7.98	3.76	2.44e-06	5	water	down		regulation of cellular protein metabolic process	233	42	19.71	2.13	0.0104	5	water	up
nucleic acid phosphodiester bond hydrolysis	97	33	8.79	3.75	4.06e-07	5	water	down		multicellular organism reproduction	785	141	66.39	2.12	3.12e-13	5	water	up
positive regulation of cellular protein metabolic process	53	18	4.8	3.75	0.00427	5	water	down		translation	229	41	19.37	2.12	0.0154	5	water	up
RNA splicing	62	21	5.62	3.74	0.000698	5	water	down		cell development	700	125	59.2	2.11	2.59e-11	5	water	up
regulation of cell division	139	47	12.6	3.73	9.41e-11	5	water	down		multicellular organismal reproductive process	781	139	66.06	2.1	1.05e-12	5	water	up
negative regulation of vulval development	208	70	18.85	3.71	9.63e-17	5	water	down		establishment of localization in cell	422	75	35.69	2.1	5.9e-06	5	water	up
regulation of nuclear division	113	38	10.24	3.71	2.63e-08	5	water	down		protein localization	377	67	31.89	2.1	3.93e-05	5	water	up
hermaphrodite germ-line sex determination	48	16	4.35	3.68	0.0185	5	water	down		multi-organism reproductive process	833	148	70.45	2.1	1.3e-13	5	water	up
aromatic compound catabolic process	84	28	7.61	3.68	1.34e-05	5	water	down		system development	1196	211	101.16	2.09	3.65e-20	5	water	up
nucleobase-containing compound catabolic process	72	24	6.53	3.68	0.000148	5	water	down		proteolysis	481	84	40.68	2.06	1.54e-06	5	water	up
negative regulation of post-embryonic development	210	70	19.03	3.68	1.58e-16	5	water	down		carboxylic acid metabolic process	276	48	23.34	2.06	0.00614	5	water	up
negative regulation of nematode larval development	210	70	19.03	3.68	1.58e-16	5	water	down		regulation of biological quality	858	149	72.57	2.05	6.53e-13	5	water	up
regulation of phosphorylation	82	27	7.43	3.63	3.12e-05	5	water	down		multicellular organismal aging	814	141	68.85	2.05	5.14e-12	5	water	up
cellular localization	471	155	42.69	3.63	1.71e-38	5	water	down		determination of adult lifespan	814	141	68.85	2.05	5.14e-12	5	water	up
establishment of localization in cell	422	138	38.25	3.61	1.08e-33	5	water	down		aging	815	141	68.93	2.05	5.64e-12	5	water	up
regulation of apoptotic process	49	16	4.44	3.6	0.0237	5	water	down		macromolecule biosynthetic process	1020	176	86.27	2.04	2.03e-15	5	water	up
regulation of phosphorus metabolic process	89	29	8.07	3.6	1.2e-05	5	water	down		cellular macromolecule biosynthetic process	1013	174	85.68	2.03	4.97e-15	5	water	up
regulation of phosphate metabolic process	89	29	8.07	3.6	1.2e-05	5	water	down		gene expression	1057	180	89.4	2.01	2.83e-15	5	water	up
negative regulation of gene expression	234	76	21.21	3.58	1.83e-17	5	water	down		cellular biosynthetic process	1340	228	113.33	2.01	4.43e-20	5	water	up
carbohydrate derivative biosynthetic process	223	72	20.21	3.56	2.58e-16	5	water	down		organic substance biosynthetic process	1361	231	115.11	2.01	2.97e-20	5	water	up
organophosphate biosynthetic process	196	63	17.76	3.55	5.74e-14	5	water	down		organelle organization	891	151	75.36	2	2.94e-12	5	water	up
positive regulation of protein metabolic process	56	18	5.08	3.55	0.00895	5	water	down		RNA metabolic process	909	154	76.88	2	1.55e-12	5	water	up
receptor-mediated endocytosis	718	228	65.07	3.5	1.03e-55	5	water	down		biological regulation	3588	606	303.47	2	1.09e-64	5	water	up
regulation of meiotic cell cycle	133	42	12.05	3.48	1.63e-08	5	water	down		oxoacid metabolic process	291	49	24.61	1.99	0.0114	5	water	up
lipid metabolic process	336	106	30.45	3.48	3.9e-24	5	water	down		organic acid metabolic process	291	49	24.61	1.99	0.0114	5	water	up
regulation of transferase activity	73	23	6.62	3.48	0.000701	5	water	down		biosynthetic process	1408	237	119.09	1.99	2.09e-20	5	water	up
regulation of protein localization	54	17	4.89	3.47	0.0207	5	water	down		organic substance catabolic process	527	88	44.57	1.97	4.96e-06	5	water	up
aging	815	256	73.86	3.47	2.71e-62	5	water	down		catabolic process	561	93	47.45	1.96	2.51e-06	5	water	up
multicellular organismal aging	814	255	73.77	3.46	8.3e-62	5	water	down		sex differentiation	924	153	78.15	1.96	1.22e-11	5	water	up
determination of adult lifespan	814	255	73.77	3.46	8.3e-62	5	water	down		macromolecule catabolic process	381	63	32.22	1.96	0.00112	5	water	up
negative regulation of developmental process	230	72	20.84	3.45	1.3e-15	5	water	down		phosphorylation	576	95	48.72	1.95	2.15e-06	5	water	up
carbohydrate derivative metabolic process	397	124	35.98	3.45	3.26e-28	5	water	down		small molecule metabolic process	577	95	48.8	1.95	2.34e-06	5	water	up
regulation of cell proliferation	109	34	9.88	3.44	1.93e-06	5	water	down		carbohydrate metabolic process	292	48	24.7	1.94	0.0254	5	water	up
homeostatic process	138	43	12.51	3.44	1.42e-08	5	water	down		macromolecular complex assembly	311	51	26.3	1.94	0.0151	5	water	up
intracellular transport	212	66	19.21	3.44	4.75e-14	5	water	down		programmed cell death	494	81	41.78	1.94	4.43e-05	5	water	up
multi-organism reproductive process	833	259	75.49	3.43	3.06e-62	5	water	down		reproductive process	1491	243	126.11	1.93	3.33e-19	5	water	up
peptidyl-lysine modification	55	17	4.98	3.41	0.0261	5	water	down		death	534	87	45.16	1.93	1.82e-05	5	water	up
single-organism metabolic process	1581	488	143.29	3.41	2.47e-125	5	water	down		cell death	534	87	45.16	1.93	1.82e-05	5	water	up
multicellular organismal reproductive process	781	241	70.78	3.4	5.94e-57	5	water	down		transport	2081	337	176.01	1.91	8.14e-28	5	water	up
methylation	120	37	10.88	3.4	5.05e-07	5	water	down		post-embryonic development	2029	328	171.61	1.91	8.59e-27	5	water	up
multicellular organism reproduction	785	242	71.14	3.4	3.9e-57	5	water	down		protein phosphorylation	440	71	37.21	1.91	0.000552	5	water	up
single-organism carbohydrate metabolic process	195	60	17.67	3.4	2.14e-12	5	water	down		nematode larval development	2010	324	170	1.91	3.46e-26	5	water	up
germ-line sex determination	52	16	4.71	3.4	0.0478	5	water	down		larval development	2012	324	170.17	1.9	4.1e-26	5	water	up
RNA modification	52	16	4.71	3.4	0.0478	5	water	down		establishment of localization	2156	346	182.35	1.9	5.5e-28	5	water	up
membrane lipid metabolic process	52	16	4.71	3.4	0.0478	5	water	down		heterocycle metabolic process	1394	223	117.9	1.89	2e-16	5	water	up
organelle organization	891	274	80.75	3.39	3.16e-65	5	water	down		nucleobase-containing compound metabolic process	1345	214	113.76	1.88	2.19e-15	5	water	up
negative regulation of multicellular organismal process	239	73	21.66	3.37	2.72e-15	5	water	down		apoptotic process	484	77	40.94	1.88	0.00031	5	water	up
regulation of vulval development	251	76	22.75	3.34	8.7e-16	5	water	down		organic cyclic compound metabolic process	1433	226	121.2	1.86	5.59e-16	5	water	up
engulfment of apoptotic cell	86	26	7.79	3.34	0.000284	5	water	down		genitalia development	740	116	62.59	1.85	6.08e-07	5	water	up
phagocytosis, engulfment	86	26	7.79	3.34	0.000284	5	water	down		cellular nitrogen compound metabolic process	1442	226	121.96	1.85	1.14e-15	5	water	up
multi-organism process	933	281	84.56	3.32	3.48e-65	5	water	down		cellular aromatic compound metabolic process	1385	217	117.14	1.85	6.48e-15	5	water	up
endocytosis	823	247	74.59	3.31	2.57e-56	5	water	down		hermaphrodite genitalia development	734	115	62.08	1.85	7.46e-07	5	water	up
negative regulation of nitrogen compound metabolic process	80	24	7.25	3.31	0.000937	5	water	down		nucleic acid metabolic process	1105	173	93.46	1.85	2.46e-11	5	water	up
cellular carbohydrate metabolic process	60	18	5.44	3.31	0.0222	5	water	down		organ development	952	149	80.52	1.85	1.92e-09	5	water	up
negative regulation of nucleobase-containing compound metabolic process	80	24	7.25	3.31	0.000937	5	water	down		single-organism organelle organization	742	116	62.76	1.85	7.08e-07	5	water	up
macromolecule methylation	64	19	5.8	3.28	0.0151	5	water	down		localization	2796	437	236.48	1.85	1.57e-34	5	water	up
single-organism organelle organization	742	220	67.25	3.27	8.48e-49	5	water	down		reproductive system development	857	133	72.48	1.83	5.74e-08	5	water	up
membrane invagination	88	26	7.98	3.26	0.000436	5	water	down		reproductive structure development	857	133	72.48	1.83	5.74e-08	5	water	up
organic substance biosynthetic process	1361	402	123.35	3.26	1.23e-94	5	water	down		protein metabolic process	1780	276	150.55	1.83	3.02e-19	5	water	up
regulation of post-embryonic development	262	77	23.74	3.24	2.61e-15	5	water	down		development of primary sexual characteristics	848	131	71.72	1.83	1.08e-07	5	water	up
regulation of nematode larval development	262	77	23.74	3.24	2.61e-15	5	water	down		gonad development	848	131	71.72	1.83	1.08e-07	5	water	up
biosynthetic process	1408	413	127.61	3.24	1.17e-96	5	water	down		protein complex subunit organization	383	59	32.39	1.82	0.0197	5	water	up
cellular biosynthetic process	1340	393	121.44	3.24	2.43e-91	5	water	down		carbohydrate derivative metabolic process	397	61	33.58	1.82	0.0153	5	water	up
growth	192	56	17.4	3.22	1.57e-10	5	water	down		organic substance transport	384	59	32.48	1.82	0.0212	5	water	up
organic substance transport	384	112	34.8	3.22	6.99e-23	5	water	down		organonitrogen compound metabolic process	508	78	42.97	1.82	0.000988	5	water	up
organic substance catabolic process	527	153	47.76	3.2	6.56e-32	5	water	down		nitrogen compound metabolic process	1615	247	136.59	1.81	4.02e-16	5	water	up
single organism reproductive process	1207	350	109.39	3.2	6.7e-79	5	water	down		cellular protein modification process	912	139	77.13	1.8	6.76e-08	5	water	up
regulation of organelle organization	176	51	15.95	3.2	2.45e-09	5	water	down		protein modification process	912	139	77.13	1.8	6.76e-08	5	water	up
phagocytosis	107	31	9.7	3.2	5.16e-05	5	water	down		macromolecular complex subunit organization	507	77	42.88	1.8	0.00173	5	water	up
catabolic process	561	162	50.84	3.19	1.1e-33	5	water	down		phosphorus metabolic process	1015	154	85.85	1.79	7.86e-09	5	water	up
embryo development ending in birth or egg hatching	2994	862	271.34	3.18	1.5e-230	5	water	down		macromolecule modification	963	146	81.45	1.79	3.07e-08	5	water	up
regulation of protein phosphorylation	73	21	6.62	3.17	0.00851	5	water	down		cellular protein metabolic process	1300	197	109.95	1.79	6.76e-12	5	water	up
regulation of protein modification process	94	27	8.52	3.17	0.000447	5	water	down		vesicle-mediated transport	931	141	78.74	1.79	7.42e-08	5	water	up
cellular macromolecule biosynthetic process	1013	290	91.81	3.16	7.74e-63	5	water	down		phosphate-containing compound metabolic process	1000	151	84.58	1.79	1.81e-08	5	water	up
macromolecule biosynthetic process	1020	292	92.44	3.16	2.57e-63	5	water	down		single-organism cellular process	4620	696	390.75	1.78	2.48e-57	5	water	up
cytoskeleton organization	357	102	32.35	3.15	5.16e-20	5	water	down		developmental process involved in reproduction	1179	177	99.72	1.78	4.23e-10	5	water	up
protein localization to organelle	63	18	5.71	3.15	0.0415	5	water	down		endocytosis	823	123	69.61	1.77	2.87e-06	5	water	up
apoptotic cell clearance	105	30	9.52	3.15	0.000114	5	water	down		macromolecule localization	962	143	81.36	1.76	1.86e-07	5	water	up
protein catabolic process	280	80	25.38	3.15	2.74e-15	5	water	down		oxidation-reduction process	580	85	49.06	1.73	0.00197	5	water	up
embryo development	3045	868	275.97	3.15	1.12e-229	5	water	down		macromolecule metabolic process	2832	411	239.52	1.72	2.89e-25	5	water	up
body morphogenesis	621	177	56.28	3.14	2.25e-36	5	water	down		sexual reproduction	548	79	46.35	1.7	0.00822	5	water	up
reproduction	2536	722	229.84	3.14	1.49e-180	5	water	down		single organism reproductive process	1207	173	102.09	1.69	3.13e-08	5	water	up
intracellular protein transport	116	33	10.51	3.14	2.91e-05	5	water	down		cell surface receptor signaling pathway	482	69	40.77	1.69	0.0388	5	water	up
protein transport	244	69	22.11	3.12	9.98e-13	5	water	down		cellular macromolecule metabolic process	2330	331	197.07	1.68	7.61e-18	5	water	up
vesicle-mediated transport	931	263	84.38	3.12	2.5e-55	5	water	down		maintenance of location	580	82	49.06	1.67	0.011	5	water	up
cellular macromolecule localization	177	50	16.04	3.12	9.79e-09	5	water	down		primary metabolic process	3513	492	297.12	1.66	4.42e-28	5	water	up
cellular protein localization	177	50	16.04	3.12	9.79e-09	5	water	down		developmental process	4587	642	387.96	1.65	3.06e-40	5	water	up
developmental process involved in reproduction	1179	333	106.85	3.12	7.28e-72	5	water	down		single-organism developmental process	4573	640	386.77	1.65	4.69e-40	5	water	up
establishment of protein localization	253	71	22.93	3.1	5.53e-13	5	water	down		anatomical structure development	4136	578	349.81	1.65	1.38e-34	5	water	up
larval development	2012	563	182.35	3.09	6.99e-130	5	water	down		multicellular organismal development	4328	601	366.05	1.64	1.15e-35	5	water	up
nematode larval development	2010	562	182.17	3.09	1.84e-129	5	water	down		organic substance metabolic process	3620	500	306.17	1.63	3.03e-27	5	water	up
chromatin modification	93	26	8.43	3.08	0.0012	5	water	down		single-multicellular organism process	4626	638	391.26	1.63	8e-38	5	water	up
post-embryonic development	2029	566	183.89	3.08	3.86e-130	5	water	down		receptor-mediated endocytosis	718	99	60.73	1.63	0.00367	5	water	up
positive regulation of growth	373	104	33.8	3.08	1.12e-19	5	water	down		cellular process	5940	817	502.39	1.63	4.15e-54	5	water	up
secretion by cell	140	39	12.69	3.07	2.8e-06	5	water	down		multicellular organismal process	4739	651	400.81	1.62	2.32e-38	5	water	up
secretion	141	39	12.78	3.05	3.38e-06	5	water	down		cellular metabolic process	3100	422	262.19	1.61	1.29e-20	5	water	up
positive regulation of multicellular organism growth	355	98	32.17	3.05	3.89e-18	5	water	down		reproduction	2536	344	214.49	1.6	1.25e-15	5	water	up
positive regulation of developmental growth	357	98	32.35	3.03	5.68e-18	5	water	down		single-organism metabolic process	1581	214	133.72	1.6	1.86e-08	5	water	up
negative regulation of biological process	704	193	63.8	3.02	1.12e-37	5	water	down		single-organism process	7478	998	632.47	1.58	6.9e-68	5	water	up
regulation of growth	413	113	37.43	3.02	6.4e-21	5	water	down		metabolic process	4948	645	418.49	1.54	9.2e-31	5	water	up
chromatin organization	106	29	9.61	3.02	0.000445	5	water	down		embryo development	3045	381	257.54	1.48	2.74e-12	5	water	up
regulation of cellular component organization	260	71	23.56	3.01	2.1e-12	5	water	down		embryo development ending in birth or egg hatching	2994	371	253.23	1.47	2.91e-11	5	water	up
regulation of developmental process	689	188	62.44	3.01	2.41e-36	5	water	down		biological_process	10118	1235	855.76	1.44	2.46e-73	5	water	up
cell development	700	191	63.44	3.01	5.59e-37	5	water	down
genitalia development	740	201	67.07	3	7.98e-39	5	water	down
cellular nitrogen compound metabolic process	1442	390	130.69	2.98	1.48e-80	5	water	down
reproductive process	1491	403	135.13	2.98	1.5e-83	5	water	down
cellular aromatic compound metabolic process	1385	374	125.52	2.98	1.25e-76	5	water	down
hermaphrodite genitalia development	734	198	66.52	2.98	8.83e-38	5	water	down
regulation of meiotic nuclear division	93	25	8.43	2.97	0.00379	5	water	down
organic cyclic compound metabolic process	1433	385	129.87	2.96	1.37e-78	5	water	down
negative regulation of macromolecule metabolic process	335	90	30.36	2.96	8.97e-16	5	water	down
regulation of multicellular organism growth	376	101	34.08	2.96	6.23e-18	5	water	down
response to stress	685	184	62.08	2.96	1.23e-34	5	water	down
response to bacterium	82	22	7.43	2.96	0.0151	5	water	down
defense response to bacterium	82	22	7.43	2.96	0.0151	5	water	down
heterocycle metabolic process	1394	374	126.34	2.96	7.03e-76	5	water	down
regulation of multicellular organismal development	317	85	28.73	2.96	9.56e-15	5	water	down
protein localization	377	101	34.17	2.96	7.48e-18	5	water	down
gene expression	1057	283	95.8	2.95	2.52e-55	5	water	down
nucleobase-containing compound metabolic process	1345	360	121.9	2.95	2.09e-72	5	water	down
inductive cell migration	146	39	13.23	2.95	8.56e-06	5	water	down
negative regulation of metabolic process	345	92	31.27	2.94	5.78e-16	5	water	down
nitrogen compound metabolic process	1615	430	146.37	2.94	5.46e-88	5	water	down
cellular macromolecular complex assembly	241	64	21.84	2.93	1.75e-10	5	water	down
regulation of developmental growth	392	104	35.53	2.93	3.83e-18	5	water	down
monovalent inorganic cation transport	230	61	20.84	2.93	6.88e-10	5	water	down
reproductive system development	857	227	77.67	2.92	1.22e-42	5	water	down
reproductive structure development	857	227	77.67	2.92	1.22e-42	5	water	down
development of primary sexual characteristics	848	224	76.85	2.91	7.73e-42	5	water	down
gonad development	848	224	76.85	2.91	7.73e-42	5	water	down
carbohydrate metabolic process	292	77	26.46	2.91	8.23e-13	5	water	down
organonitrogen compound catabolic process	95	25	8.61	2.9	0.00544	5	water	down
response to topologically incorrect protein	80	21	7.25	2.9	0.0323	5	water	down
macromolecule catabolic process	381	100	34.53	2.9	4.69e-17	5	water	down
cellular component organization or biogenesis	1387	364	125.7	2.9	4.07e-71	5	water	down
regulation of multicellular organismal process	733	192	66.43	2.89	7.54e-35	5	water	down
cellular homeostasis	88	23	7.98	2.88	0.0145	5	water	down
positive regulation of developmental process	414	108	37.52	2.88	2.19e-18	5	water	down
macromolecular complex subunit organization	507	132	45.95	2.87	7.13e-23	5	water	down
cellular component organization	1323	343	119.9	2.86	3.17e-65	5	water	down
positive regulation of multicellular organismal process	422	109	38.25	2.85	2.92e-18	5	water	down
nucleic acid metabolic process	1105	285	100.15	2.85	1.49e-52	5	water	down
cellular protein metabolic process	1300	334	117.82	2.83	2.18e-62	5	water	down
organ development	952	244	86.28	2.83	8.82e-44	5	water	down
sex differentiation	924	236	83.74	2.82	5.91e-42	5	water	down
membrane organization	161	41	14.59	2.81	1.31e-05	5	water	down
anatomical structure morphogenesis	1065	269	96.52	2.79	1.29e-47	5	water	down
molting cycle, collagen and cuticulin-based cuticle	298	75	27.01	2.78	2.01e-11	5	water	down
molting cycle	298	75	27.01	2.78	2.01e-11	5	water	down
proteolysis	481	121	43.59	2.78	1.4e-19	5	water	down
cellular protein complex assembly	195	49	17.67	2.77	7.61e-07	5	water	down
protein complex subunit organization	383	96	34.71	2.77	5.08e-15	5	water	down
cell differentiation	880	219	79.75	2.75	5.64e-37	5	water	down
regulation of localization	217	54	19.67	2.75	1.44e-07	5	water	down
regulation of transport	113	28	10.24	2.73	0.00454	5	water	down
regulation of protein metabolic process	243	60	22.02	2.72	1.82e-08	5	water	down
cellular metabolic process	3100	759	280.95	2.7	2.05e-154	5	water	down
defense response to other organism	94	23	8.52	2.7	0.0397	5	water	down
regulation of cellular protein metabolic process	233	57	21.12	2.7	8.29e-08	5	water	down
cellular component biogenesis	504	123	45.68	2.69	7.03e-19	5	water	down
response to abiotic stimulus	164	40	14.86	2.69	6.13e-05	5	water	down
vulval development	107	26	9.7	2.68	0.014	5	water	down
response to other organism	95	23	8.61	2.67	0.0466	5	water	down
response to biotic stimulus	95	23	8.61	2.67	0.0466	5	water	down
response to external biotic stimulus	95	23	8.61	2.67	0.0466	5	water	down
cellular developmental process	931	225	84.38	2.67	3.36e-36	5	water	down
inorganic cation transmembrane transport	228	55	20.66	2.66	2.94e-07	5	water	down
negative regulation of cellular process	373	89	33.8	2.63	1.48e-12	5	water	down
positive regulation of biological process	825	196	74.77	2.62	4.01e-30	5	water	down
anatomical structure development	4136	982	374.84	2.62	1.18e-209	5	water	down
multi-organism reproductive behavior	346	82	31.36	2.61	2.85e-11	5	water	down
reproductive behavior	346	82	31.36	2.61	2.85e-11	5	water	down
post-embryonic organ development	110	26	9.97	2.61	0.0222	5	water	down
multicellular organismal reproductive behavior	343	81	31.09	2.61	4.93e-11	5	water	down
multi-organism behavior	348	82	31.54	2.6	3.84e-11	5	water	down
cellular macromolecule metabolic process	2330	549	211.17	2.6	2.09e-96	5	water	down
multi-multicellular organism process	349	82	31.63	2.59	4.46e-11	5	water	down
macromolecular complex assembly	311	73	28.19	2.59	1.2e-09	5	water	down
embryonic morphogenesis	141	33	12.78	2.58	0.00214	5	water	down
multicellular organismal development	4328	1010	392.24	2.57	1.39e-212	5	water	down
system development	1196	279	108.39	2.57	3.52e-43	5	water	down
localization of cell	279	65	25.29	2.57	2.89e-08	5	water	down
cell motility	279	65	25.29	2.57	2.89e-08	5	water	down
locomotion	1577	367	142.92	2.57	1.1e-58	5	water	down
organelle assembly	233	54	21.12	2.56	1.68e-06	5	water	down
oviposition	329	76	29.82	2.55	8.75e-10	5	water	down
cell migration	273	63	24.74	2.55	8.53e-08	5	water	down
establishment of localization	2156	496	195.4	2.54	8.57e-82	5	water	down
organic substance metabolic process	3620	825	328.08	2.51	2.15e-153	5	water	down
single-organism developmental process	4573	1041	414.45	2.51	1.16e-213	5	water	down
cellular component assembly	435	99	39.42	2.51	6.75e-13	5	water	down
primary metabolic process	3513	799	318.38	2.51	2.29e-146	5	water	down
developmental process	4587	1043	415.72	2.51	6.95e-214	5	water	down
movement of cell or subcellular component	383	87	34.71	2.51	4.59e-11	5	water	down
protein metabolic process	1780	402	161.32	2.49	1.02e-61	5	water	down
macromolecule localization	962	217	87.19	2.49	1.36e-30	5	water	down
RNA metabolic process	909	204	82.38	2.48	2.85e-28	5	water	down
transport	2081	467	188.6	2.48	9.35e-73	5	water	down
positive regulation of cellular process	336	75	30.45	2.46	6.1e-09	5	water	down
anatomical structure formation involved in morphogenesis	244	54	22.11	2.44	7.86e-06	5	water	down
single-multicellular organism process	4626	1023	419.25	2.44	3.04e-198	5	water	down
single-organism localization	1342	296	121.62	2.43	1.61e-41	5	water	down
protein complex assembly	278	61	25.2	2.42	1.14e-06	5	water	down
protein complex biogenesis	278	61	25.2	2.42	1.14e-06	5	water	down
regulation of biological quality	858	188	77.76	2.42	1.35e-24	5	water	down
multicellular organismal process	4739	1036	429.49	2.41	4e-198	5	water	down
inorganic ion transmembrane transport	262	57	23.74	2.4	5.41e-06	5	water	down
macromolecule metabolic process	2832	615	256.66	2.4	8.82e-96	5	water	down
localization	2796	593	253.4	2.34	1.97e-87	5	water	down
actin cytoskeleton organization	194	41	17.58	2.33	0.0016	5	water	down
peptidyl-amino acid modification	209	44	18.94	2.32	0.000733	5	water	down
actin filament-based process	200	42	18.13	2.32	0.0014	5	water	down
cation transport	362	76	32.81	2.32	7.2e-08	5	water	down
single-organism transport	1261	264	114.28	2.31	8.7e-33	5	water	down
regulation of response to stimulus	288	60	26.1	2.3	9.94e-06	5	water	down
regulation of signal transduction	183	38	16.59	2.29	0.00576	5	water	down
cation transmembrane transport	294	61	26.65	2.29	8.64e-06	5	water	down
lipid localization	591	122	53.56	2.28	3.11e-13	5	water	down
metabolic process	4948	1020	448.44	2.27	5.22e-174	5	water	down
negative regulation of cellular metabolic process	195	40	17.67	2.26	0.00434	5	water	down
regulation of metabolic process	1323	271	119.9	2.26	3.16e-32	5	water	down
behavior	466	95	42.23	2.25	1.4e-09	5	water	down
cellular nitrogen compound biosynthetic process	793	161	71.87	2.24	1.71e-17	5	water	down
regulation of macromolecule metabolic process	1202	244	108.94	2.24	4.95e-28	5	water	down
organic cyclic compound biosynthetic process	803	163	72.78	2.24	9.87e-18	5	water	down
aromatic compound biosynthetic process	773	156	70.06	2.23	1.22e-16	5	water	down
maintenance of location	580	117	52.57	2.23	6.23e-12	5	water	down
single-organism cellular process	4620	931	418.71	2.22	3.62e-145	5	water	down
heterocycle biosynthetic process	784	157	71.05	2.21	1.86e-16	5	water	down
regulation of gene expression	1030	205	93.35	2.2	5.54e-22	5	water	down
phosphorus metabolic process	1015	200	91.99	2.17	7.12e-21	5	water	down
regulation of molecular function	269	53	24.38	2.17	0.000401	5	water	down
regulation of catalytic activity	254	50	23.02	2.17	0.000881	5	water	down
regulation of signaling	229	45	20.75	2.17	0.00327	5	water	down
nucleobase-containing compound biosynthetic process	751	147	68.06	2.16	1.96e-14	5	water	down
regulation of cell communication	230	45	20.84	2.16	0.00365	5	water	down
phosphate-containing compound metabolic process	1000	195	90.63	2.15	8.89e-20	5	water	down
lipid storage	559	109	50.66	2.15	4.49e-10	5	water	down
immune response	194	37	17.58	2.1	0.0459	5	water	down
regulation of transcription from RNA polymerase II promoter	205	39	18.58	2.1	0.0301	5	water	down
cellular process	5940	1126	538.34	2.09	9.82e-173	5	water	down
regulation of primary metabolic process	1067	200	96.7	2.07	1.93e-18	5	water	down
regulation of cellular metabolic process	1076	199	97.52	2.04	1.06e-17	5	water	down
macromolecule modification	963	178	87.28	2.04	1.56e-15	5	water	down
defense response	296	54	26.83	2.01	0.00299	5	water	down
single-organism process	7478	1346	677.73	1.99	1.18e-214	5	water	down
regulation of biological process	3079	554	279.05	1.99	1.08e-55	5	water	down
cellular protein modification process	912	163	82.65	1.97	9.26e-13	5	water	down
protein modification process	912	163	82.65	1.97	9.26e-13	5	water	down
biological regulation	3588	641	325.18	1.97	4.69e-66	5	water	down
ion transport	569	100	51.57	1.94	1.11e-06	5	water	down
regulation of cellular macromolecule biosynthetic process	877	153	79.48	1.92	5.17e-11	5	water	down
cellular component morphogenesis	316	55	28.64	1.92	0.00917	5	water	down
regulation of macromolecule biosynthetic process	883	153	80.03	1.91	8.77e-11	5	water	down
regulation of cellular biosynthetic process	887	153	80.39	1.9	1.24e-10	5	water	down
transmembrane transport	777	134	70.42	1.9	4.77e-09	5	water	down
regulation of biosynthetic process	888	153	80.48	1.9	1.36e-10	5	water	down
regulation of nitrogen compound metabolic process	846	142	76.67	1.85	6.96e-09	5	water	down
regulation of nucleobase-containing compound metabolic process	846	142	76.67	1.85	6.96e-09	5	water	down
regulation of cellular process	2461	396	223.04	1.78	1.17e-26	5	water	down
RNA biosynthetic process	610	98	55.28	1.77	0.000117	5	water	down
ion transmembrane transport	451	71	40.87	1.74	0.0134	5	water	down
nucleic acid-templated transcription	605	95	54.83	1.73	0.000495	5	water	down
transcription, DNA-templated	600	94	54.38	1.73	0.000628	5	water	down
biological_process	10118	1561	916.99	1.7	3.44e-211	5	water	down
regulation of transcription, DNA-templated	807	123	73.14	1.68	4.63e-05	5	water	down
regulation of nucleic acid-templated transcription	807	123	73.14	1.68	4.63e-05	5	water	down
regulation of RNA metabolic process	824	125	74.68	1.67	4.6e-05	5	water	down
regulation of RNA biosynthetic process	813	123	73.68	1.67	6.85e-05	5	water	down
phosphorylation	576	87	52.2	1.67	0.00673	5	water	down
response to stimulus	1981	298	179.54	1.66	8.17e-15	5	water	down
response to chemical	644	96	58.37	1.64	0.00375	5	water	down
cellular response to stimulus	1454	199	131.78	1.51	1.12e-05	5	water	down
GO (779) annotations enriched for genes that decrease due to age (day 10)										GO (308) annotations enriched for genes that increase due to age (day 10)
Analysis Type:	PANTHER Overrepresentation Test (release 20150430)									Analysis Type:	PANTHER Overrepresentation Test (release 20150430)
Annotation Version and Release Date:	GO Ontology database Released 2015-07-07									Annotation Version and Release Date:	GO Ontology database Released 2015-07-07
Analyzed List:	GOQ2_aged10down_genelist.txt (Caenorhabditis elegans)	There are duplicate IDs in the file. The unique set of IDs will be used.								Analyzed List:	GOQ2_aged10up_genelist.txt (Caenorhabditis elegans)	There are duplicate IDs in the file. The unique set of IDs will be used.
Reference List:	Caenorhabditis elegans (all genes in database)									Reference List:	Caenorhabditis elegans (all genes in database)
Bonferroni correction:	TRUE									Bonferroni correction:	TRUE
GO	members	observation	expected	enrichment	Pvalue	age	drug	change		GO	members	observation	expected	enrichment	Pvalue	age	drug	change
protein autoubiquitination	3	5	0.32	> 5	0.0314	10	water	down		peroxisome organization	13	9	1.28	> 5	0.011	10	water	up
regulation of spindle elongation	3	5	0.32	> 5	0.0314	10	water	down		intraciliary transport	16	10	1.57	> 5	0.0085	10	water	up
mitotic chromosome condensation	4	6	0.43	> 5	0.00858	10	water	down		defense response to fungus	18	11	1.77	> 5	0.00365	10	water	up
regulation of spindle organization	5	7	0.54	> 5	0.00227	10	water	down		nonmotile primary cilium assembly	17	10	1.67	> 5	0.0143	10	water	up
establishment or maintenance of epithelial cell apical/basal polarity	6	8	0.65	> 5	0.00059	10	water	down		response to fungus	19	11	1.87	> 5	0.00606	10	water	up
establishment or maintenance of apical/basal cell polarity	6	8	0.65	> 5	0.00059	10	water	down		hyperosmotic response	19	11	1.87	> 5	0.00606	10	water	up
establishment or maintenance of bipolar cell polarity	6	8	0.65	> 5	0.00059	10	water	down		cytoskeleton-dependent intracellular transport	25	14	2.45	> 5	0.000465	10	water	up
microtubule cytoskeleton organization involved in mitosis	9	11	0.97	> 5	1e-05	10	water	down		cell-cell adhesion	28	15	2.75	> 5	0.000312	10	water	up
eggshell formation	9	11	0.97	> 5	1e-05	10	water	down		negative regulation of locomotion	21	11	2.06	> 5	0.0153	10	water	up
negative regulation of cell migration	5	6	0.54	> 5	0.0299	10	water	down		microtubule-based transport	23	12	2.26	> 5	0.00642	10	water	up
lysosomal transport	5	6	0.54	> 5	0.0299	10	water	down		cilium organization	37	19	3.63	> 5	1.57e-05	10	water	up
negative regulation of cell motility	5	6	0.54	> 5	0.0299	10	water	down		cilium morphogenesis	41	20	4.03	4.97	1.51e-05	10	water	up
nuclear import	6	7	0.65	> 5	0.0074	10	water	down		cilium assembly	35	17	3.44	4.95	0.000197	10	water	up
chromatin remodeling	7	8	0.75	> 5	0.00184	10	water	down		response to osmotic stress	29	14	2.85	4.92	0.00259	10	water	up
mitotic spindle assembly	7	8	0.75	> 5	0.00184	10	water	down		cGMP metabolic process	28	13	2.75	4.73	0.00902	10	water	up
tricarboxylic acid metabolic process	24	27	2.58	> 5	1.25e-15	10	water	down		cGMP biosynthetic process	28	13	2.75	4.73	0.00902	10	water	up
citrate metabolic process	24	27	2.58	> 5	1.25e-15	10	water	down		regulation of cell growth	26	12	2.55	4.7	0.0214	10	water	up
tricarboxylic acid cycle	24	27	2.58	> 5	1.25e-15	10	water	down		cell projection assembly	40	18	3.93	4.58	0.000258	10	water	up
chromosome condensation	10	11	1.08	> 5	2.9e-05	10	water	down		cyclic nucleotide biosynthetic process	38	17	3.73	4.56	0.000605	10	water	up
ATP generation from ADP	24	25	2.58	> 5	1.36e-13	10	water	down		cyclic purine nucleotide metabolic process	32	14	3.14	4.46	0.00785	10	water	up
glycolytic process	24	25	2.58	> 5	1.36e-13	10	water	down		defense response to other organism	94	41	9.23	4.44	1.55e-11	10	water	up
pyruvate metabolic process	24	25	2.58	> 5	1.36e-13	10	water	down		cation homeostasis	37	16	3.63	4.4	0.00201	10	water	up
aerobic respiration	26	27	2.8	> 5	8.87e-15	10	water	down		response to other organism	95	41	9.33	4.4	2.18e-11	10	water	up
negative regulation of cell cycle process	16	16	1.72	> 5	7.62e-08	10	water	down		response to biotic stimulus	95	41	9.33	4.4	2.18e-11	10	water	up
attachment of spindle microtubules to kinetochore	7	7	0.75	> 5	0.0198	10	water	down		response to external biotic stimulus	95	41	9.33	4.4	2.18e-11	10	water	up
negative regulation of meiotic cell cycle	7	7	0.75	> 5	0.0198	10	water	down		cyclic nucleotide metabolic process	40	17	3.93	4.33	0.00121	10	water	up
acetyl-CoA metabolic process	7	7	0.75	> 5	0.0198	10	water	down		ion homeostasis	38	16	3.73	4.29	0.00282	10	water	up
negative regulation of mitotic cell cycle phase transition	7	7	0.75	> 5	0.0198	10	water	down		inorganic ion homeostasis	36	15	3.53	4.24	0.00657	10	water	up
negative regulation of cell cycle phase transition	8	8	0.86	> 5	0.00488	10	water	down		response to bacterium	82	34	8.05	4.22	1.06e-08	10	water	up
microtubule anchoring	7	7	0.75	> 5	0.0198	10	water	down		defense response to bacterium	82	34	8.05	4.22	1.06e-08	10	water	up
Wnt signaling pathway, regulating spindle positioning	8	8	0.86	> 5	0.00488	10	water	down		defense response to Gram-negative bacterium	59	24	5.79	4.14	1.7e-05	10	water	up
DNA replication initiation	9	9	0.97	> 5	0.00121	10	water	down		potassium ion transmembrane transport	77	31	7.56	4.1	1.76e-07	10	water	up
ATP synthesis coupled proton transport	19	19	2.04	> 5	1.25e-09	10	water	down		cellular potassium ion transport	77	31	7.56	4.1	1.76e-07	10	water	up
energy coupled proton transport, down electrochemical gradient	19	19	2.04	> 5	1.25e-09	10	water	down		potassium ion transport	87	34	8.54	3.98	4.97e-08	10	water	up
ATP hydrolysis coupled proton transport	21	20	2.26	> 5	7.6e-10	10	water	down		chemical homeostasis	49	19	4.81	3.95	0.00109	10	water	up
energy coupled proton transmembrane transport, against electrochemical gradient	21	20	2.26	> 5	7.6e-10	10	water	down		biological adhesion	72	27	7.07	3.82	1.15e-05	10	water	up
glucose metabolic process	17	16	1.83	> 5	1.82e-07	10	water	down		cell adhesion	72	27	7.07	3.82	1.15e-05	10	water	up
regulation of chromosome segregation	17	16	1.83	> 5	1.82e-07	10	water	down		negative regulation of transcription from RNA polymerase II promoter	50	18	4.91	3.67	0.00576	10	water	up
nucleoside diphosphate phosphorylation	29	27	3.12	> 5	1.25e-13	10	water	down		neurotransmitter transport	42	15	4.12	3.64	0.0387	10	water	up
ADP metabolic process	28	26	3.01	> 5	4.87e-13	10	water	down		regulation of anatomical structure morphogenesis	47	16	4.62	3.47	0.0375	10	water	up
regulation of mitotic sister chromatid segregation	12	11	1.29	> 5	0.000177	10	water	down		immune system process	195	65	19.15	3.39	1.5e-13	10	water	up
regulation of sister chromatid segregation	12	11	1.29	> 5	0.000177	10	water	down		microtubule-based movement	57	19	5.6	3.39	0.00927	10	water	up
ATP biosynthetic process	24	22	2.58	> 5	1.14e-10	10	water	down		immune response	194	64	19.05	3.36	4.14e-13	10	water	up
regulation of mitotic sister chromatid separation	11	10	1.18	> 5	0.000707	10	water	down		innate immune response	191	63	18.76	3.36	7.11e-13	10	water	up
intrinsic apoptotic signaling pathway in response to DNA damage	11	10	1.18	> 5	0.000707	10	water	down		synaptic transmission	79	26	7.76	3.35	0.000262	10	water	up
intrinsic apoptotic signaling pathway	11	10	1.18	> 5	0.000707	10	water	down		response to endogenous stimulus	316	101	31.03	3.25	9.72e-21	10	water	up
spindle assembly	10	9	1.08	> 5	0.00283	10	water	down		response to hormone	296	94	29.07	3.23	5.54e-19	10	water	up
purine ribonucleoside diphosphate metabolic process	30	27	3.23	> 5	2.81e-13	10	water	down		defense response	296	94	29.07	3.23	5.54e-19	10	water	up
purine nucleoside diphosphate metabolic process	30	27	3.23	> 5	2.81e-13	10	water	down		cellular response to hormone stimulus	296	94	29.07	3.23	5.54e-19	10	water	up
pyrimidine nucleobase metabolic process	9	8	0.97	> 5	0.0114	10	water	down		cellular response to endogenous stimulus	315	100	30.93	3.23	2.63e-20	10	water	up
germ-line stem cell division	9	8	0.97	> 5	0.0114	10	water	down		response to external stimulus	293	93	28.77	3.23	9.55e-19	10	water	up
non-canonical Wnt signaling pathway	9	8	0.97	> 5	0.0114	10	water	down		hormone-mediated signaling pathway	287	91	28.18	3.23	2.84e-18	10	water	up
glycine metabolic process	9	8	0.97	> 5	0.0114	10	water	down		cellular response to lipid	285	90	27.99	3.22	6.11e-18	10	water	up
single-organism carbohydrate catabolic process	35	31	3.76	> 5	2.7e-15	10	water	down		cellular response to steroid hormone stimulus	285	90	27.99	3.22	6.11e-18	10	water	up
mitotic sister chromatid segregation	34	30	3.66	> 5	1.05e-14	10	water	down		steroid hormone mediated signaling pathway	285	90	27.99	3.22	6.11e-18	10	water	up
negative regulation of nuclear division	8	7	0.86	> 5	0.046	10	water	down		response to lipid	285	90	27.99	3.22	6.11e-18	10	water	up
negative regulation of cell division	8	7	0.86	> 5	0.046	10	water	down		response to steroid hormone	285	90	27.99	3.22	6.11e-18	10	water	up
regulation of DNA replication	8	7	0.86	> 5	0.046	10	water	down		negative regulation of nitrogen compound metabolic process	80	25	7.86	3.18	0.00112	10	water	up
meiotic spindle organization	8	7	0.86	> 5	0.046	10	water	down		cell-cell signaling	96	30	9.43	3.18	9.42e-05	10	water	up
regulation of ubiquitin-protein transferase activity	8	7	0.86	> 5	0.046	10	water	down		negative regulation of nucleobase-containing compound metabolic process	80	25	7.86	3.18	0.00112	10	water	up
regulation of ligase activity	8	7	0.86	> 5	0.046	10	water	down		cellular response to organic cyclic compound	295	92	28.97	3.18	4.97e-18	10	water	up
purine nucleoside triphosphate biosynthetic process	28	24	3.01	> 5	3.59e-11	10	water	down		response to organic cyclic compound	295	92	28.97	3.18	4.97e-18	10	water	up
purine ribonucleoside triphosphate biosynthetic process	28	24	3.01	> 5	3.59e-11	10	water	down		inorganic cation transmembrane transport	228	69	22.39	3.08	1.89e-12	10	water	up
apoptotic signaling pathway	13	11	1.4	> 5	0.000388	10	water	down		cell projection morphogenesis	146	44	14.34	3.07	2.84e-07	10	water	up
meiosis II	13	11	1.4	> 5	0.000388	10	water	down		negative regulation of transcription, DNA-templated	70	21	6.87	3.06	0.015	10	water	up
ribonucleoside diphosphate metabolic process	32	27	3.44	> 5	1.31e-12	10	water	down		negative regulation of RNA metabolic process	70	21	6.87	3.06	0.015	10	water	up
ribonucleoside triphosphate biosynthetic process	31	26	3.33	> 5	5.05e-12	10	water	down		negative regulation of RNA biosynthetic process	70	21	6.87	3.06	0.015	10	water	up
meiotic sister chromatid segregation	12	10	1.29	> 5	0.00153	10	water	down		negative regulation of nucleic acid-templated transcription	70	21	6.87	3.06	0.015	10	water	up
regulation of microtubule cytoskeleton organization	24	20	2.58	> 5	8.11e-09	10	water	down		cell morphogenesis	158	47	15.51	3.03	1.06e-07	10	water	up
embryonic digestive tract morphogenesis	11	9	1.18	> 5	0.00607	10	water	down		cellular response to organic substance	404	120	39.67	3.02	2.34e-22	10	water	up
carbohydrate catabolic process	38	31	4.09	> 5	2.54e-14	10	water	down		cation transmembrane transport	294	87	28.87	3.01	1.41e-15	10	water	up
masculinization of hermaphroditic germ-line	15	12	1.61	> 5	0.000204	10	water	down		male anatomical structure morphogenesis	78	23	7.66	3	0.0077	10	water	up
regulation of microtubule-based process	25	20	2.69	> 5	1.66e-08	10	water	down		inorganic ion transmembrane transport	262	77	25.73	2.99	2e-13	10	water	up
mitotic cell cycle checkpoint	15	12	1.61	> 5	0.000204	10	water	down		metal ion transport	211	62	20.72	2.99	1.8e-10	10	water	up
embryonic organ morphogenesis	15	12	1.61	> 5	0.000204	10	water	down		cell part morphogenesis	150	44	14.73	2.99	6.41e-07	10	water	up
mitotic cell cycle phase transition	10	8	1.08	> 5	0.0241	10	water	down		response to organic substance	420	123	41.24	2.98	1.88e-22	10	water	up
embryonic axis specification	10	8	1.08	> 5	0.0241	10	water	down		cellular response to chemical stimulus	415	121	40.75	2.97	6.79e-22	10	water	up
sister chromatid cohesion	10	8	1.08	> 5	0.0241	10	water	down		response to chemical	644	187	63.24	2.96	5.66e-35	10	water	up
sister chromatid segregation	43	34	4.63	> 5	1.84e-15	10	water	down		monovalent inorganic cation transport	230	66	22.58	2.92	8.51e-11	10	water	up
nucleotide phosphorylation	38	30	4.09	> 5	1.96e-13	10	water	down		nematode male tail tip morphogenesis	77	22	7.56	2.91	0.0196	10	water	up
nucleoside triphosphate biosynthetic process	33	26	3.55	> 5	2.09e-11	10	water	down		regulation of cell differentiation	78	22	7.66	2.87	0.0237	10	water	up
cell cycle checkpoint	23	18	2.47	> 5	2.45e-07	10	water	down		chemotaxis	121	34	11.88	2.86	0.000155	10	water	up
regulation of DNA metabolic process	18	14	1.94	> 5	2.71e-05	10	water	down		negative regulation of cellular macromolecule biosynthetic process	89	25	8.74	2.86	0.00704	10	water	up
ATP metabolic process	80	62	8.61	> 5	4.51e-29	10	water	down		negative regulation of macromolecule biosynthetic process	89	25	8.74	2.86	0.00704	10	water	up
tRNA aminoacylation for protein translation	35	27	3.76	> 5	1.08e-11	10	water	down		ion transmembrane transport	451	126	44.29	2.85	2.59e-21	10	water	up
protein complex disassembly	13	10	1.4	> 5	0.0031	10	water	down		taxis	129	36	12.67	2.84	7.87e-05	10	water	up
macromolecular complex disassembly	13	10	1.4	> 5	0.0031	10	water	down		small GTPase mediated signal transduction	104	29	10.21	2.84	0.00149	10	water	up
regulation of chromosome organization	17	13	1.83	> 5	0.000104	10	water	down		negative regulation of cellular biosynthetic process	90	25	8.84	2.83	0.00849	10	water	up
regulation of mitotic nuclear division	17	13	1.83	> 5	0.000104	10	water	down		single-organism intracellular transport	144	40	14.14	2.83	1.68e-05	10	water	up
generation of precursor metabolites and energy	93	71	10	> 5	3.85e-33	10	water	down		negative regulation of biosynthetic process	91	25	8.94	2.8	0.0102	10	water	up
purine nucleoside triphosphate metabolic process	84	64	9.04	> 5	1.18e-29	10	water	down		cation transport	362	99	35.55	2.79	1.04e-15	10	water	up
maintenance of protein location	21	16	2.26	> 5	3.59e-06	10	water	down		regulation of locomotion	158	43	15.51	2.77	8.68e-06	10	water	up
pyridine nucleotide metabolic process	42	32	4.52	> 5	5.21e-14	10	water	down		monocarboxylic acid metabolic process	103	28	10.11	2.77	0.00363	10	water	up
nicotinamide nucleotide metabolic process	42	32	4.52	> 5	5.21e-14	10	water	down		regulation of signaling	229	62	22.49	2.76	5.32e-09	10	water	up
purine ribonucleoside triphosphate metabolic process	84	64	9.04	> 5	1.18e-29	10	water	down		male sex differentiation	86	23	8.44	2.72	0.0349	10	water	up
embryonic pattern specification	25	19	2.69	> 5	1.25e-07	10	water	down		dauer larval development	86	23	8.44	2.72	0.0349	10	water	up
ribonucleoside triphosphate metabolic process	87	66	9.36	> 5	1.58e-30	10	water	down		regulation of transport	113	30	11.1	2.7	0.00259	10	water	up
nucleocytoplasmic transport	16	12	1.72	> 5	0.000401	10	water	down		regulation of cell communication	230	61	22.58	2.7	1.79e-08	10	water	up
nucleoside triphosphate metabolic process	90	67	9.68	> 5	1.53e-30	10	water	down		ion transport	569	149	55.87	2.67	7.32e-23	10	water	up
mitotic nuclear division	125	93	13.45	> 5	4.41e-43	10	water	down		purine-containing compound biosynthetic process	88	23	8.64	2.66	0.0494	10	water	up
purine nucleoside biosynthetic process	50	37	5.38	> 5	4.78e-16	10	water	down		intracellular signal transduction	264	69	25.92	2.66	1.59e-09	10	water	up
purine ribonucleoside biosynthetic process	50	37	5.38	> 5	4.78e-16	10	water	down		single-organism cellular localization	142	37	13.94	2.65	0.000273	10	water	up
nucleoside diphosphate metabolic process	42	31	4.52	> 5	3.75e-13	10	water	down		purine ribonucleotide metabolic process	140	36	13.75	2.62	0.000538	10	water	up
cell maturation	19	14	2.04	> 5	5.23e-05	10	water	down		regulation of signal transduction	183	47	17.97	2.62	1.02e-05	10	water	up
developmental maturation	19	14	2.04	> 5	5.23e-05	10	water	down		response to abiotic stimulus	164	42	16.1	2.61	6.74e-05	10	water	up
protein import	15	11	1.61	> 5	0.00154	10	water	down		purine nucleotide metabolic process	142	36	13.94	2.58	0.000744	10	water	up
cell cycle phase transition	11	8	1.18	> 5	0.047	10	water	down		negative regulation of molecular function	104	26	10.21	2.55	0.0332	10	water	up
regulation of cellular protein catabolic process	11	8	1.18	> 5	0.047	10	water	down		regulation of hydrolase activity	157	39	15.42	2.53	0.000422	10	water	up
DNA damage checkpoint	11	8	1.18	> 5	0.047	10	water	down		ribonucleotide metabolic process	149	37	14.63	2.53	0.000844	10	water	up
centrosome cycle	11	8	1.18	> 5	0.047	10	water	down		organelle localization	137	34	13.45	2.53	0.00239	10	water	up
pyridine-containing compound metabolic process	47	34	5.06	> 5	2.51e-14	10	water	down		negative regulation of cellular metabolic process	195	48	19.15	2.51	2.54e-05	10	water	up
maintenance of location in cell	18	13	1.94	> 5	0.000199	10	water	down		intracellular transport	212	52	20.82	2.5	7.4e-06	10	water	up
maintenance of protein location in cell	18	13	1.94	> 5	0.000199	10	water	down		response to stress	685	168	67.26	2.5	4.71e-23	10	water	up
polar body extrusion after meiotic divisions	14	10	1.51	> 5	0.00591	10	water	down		translation	229	56	22.49	2.49	2.16e-06	10	water	up
one-carbon metabolic process	14	10	1.51	> 5	0.00591	10	water	down		regulation of localization	217	53	21.31	2.49	6.09e-06	10	water	up
regulation of protein catabolic process	21	15	2.26	> 5	2.58e-05	10	water	down		purine-containing compound metabolic process	156	38	15.32	2.48	0.000943	10	water	up
cellular respiration	52	37	5.59	> 5	1.66e-15	10	water	down		ribose phosphate metabolic process	156	38	15.32	2.48	0.000943	10	water	up
tRNA aminoacylation	38	27	4.09	> 5	7.34e-11	10	water	down		regulation of response to stimulus	288	70	28.28	2.48	2.64e-08	10	water	up
amino acid activation	38	27	4.09	> 5	7.34e-11	10	water	down		establishment of organelle localization	132	32	12.96	2.47	0.00758	10	water	up
regulation of mitotic cell cycle	82	58	8.82	> 5	4.17e-25	10	water	down		cell projection organization	227	55	22.29	2.47	4.11e-06	10	water	up
mitotic cell cycle process	232	164	24.96	> 5	1.11e-74	10	water	down		homeostatic process	138	33	13.55	2.44	0.0072	10	water	up
nuclear transport	17	12	1.83	> 5	0.000753	10	water	down		microtubule-based process	214	51	21.01	2.43	2.54e-05	10	water	up
oocyte maturation	17	12	1.83	> 5	0.000753	10	water	down		regulation of RNA biosynthetic process	813	193	79.83	2.42	3.39e-25	10	water	up
negative regulation of cytoskeleton organization	17	12	1.83	> 5	0.000753	10	water	down		transmembrane transport	777	184	76.3	2.41	9.04e-24	10	water	up
embryonic organ development	17	12	1.83	> 5	0.000753	10	water	down		regulation of nitrogen compound metabolic process	846	200	83.07	2.41	5.38e-26	10	water	up
mitotic cell cycle	233	164	25.06	> 5	2.03e-74	10	water	down		regulation of nucleobase-containing compound metabolic process	846	200	83.07	2.41	5.38e-26	10	water	up
negative regulation of organelle organization	27	19	2.9	> 5	4.42e-07	10	water	down		response to stimulus	1981	467	194.52	2.4	1.06e-67	10	water	up
oxidoreduction coenzyme metabolic process	50	35	5.38	> 5	2.28e-14	10	water	down		regulation of transcription, DNA-templated	807	190	79.24	2.4	2.41e-24	10	water	up
ovulation	30	21	3.23	> 5	5.81e-08	10	water	down		regulation of nucleic acid-templated transcription	807	190	79.24	2.4	2.41e-24	10	water	up
purine ribonucleoside monophosphate metabolic process	93	65	10	> 5	4.71e-28	10	water	down		single organism signaling	1336	314	131.19	2.39	1.35e-42	10	water	up
purine nucleoside monophosphate metabolic process	93	65	10	> 5	4.71e-28	10	water	down		signaling	1336	314	131.19	2.39	1.35e-42	10	water	up
hydrogen ion transmembrane transport	66	46	7.1	> 5	2.55e-19	10	water	down		nucleic acid-templated transcription	605	142	59.41	2.39	1.86e-17	10	water	up
purine ribonucleoside metabolic process	112	78	12.05	> 5	6.54e-34	10	water	down		regulation of RNA metabolic process	824	193	80.91	2.39	1.65e-24	10	water	up
purine nucleoside metabolic process	112	78	12.05	> 5	6.54e-34	10	water	down		anatomical structure formation involved in morphogenesis	244	57	23.96	2.38	7.53e-06	10	water	up
centrosome organization	13	9	1.4	> 5	0.0226	10	water	down		cell communication	1371	320	134.62	2.38	6.44e-43	10	water	up
microtubule organizing center organization	13	9	1.4	> 5	0.0226	10	water	down		transcription, DNA-templated	600	140	58.92	2.38	5.79e-17	10	water	up
regulation of asymmetric cell division	13	9	1.4	> 5	0.0226	10	water	down		RNA biosynthetic process	610	142	59.9	2.37	3.77e-17	10	water	up
embryonic digestive tract development	13	9	1.4	> 5	0.0226	10	water	down		signal transduction	1268	295	124.51	2.37	6.93e-39	10	water	up
nucleus organization	39	27	4.2	> 5	1.34e-10	10	water	down		regulation of macromolecule biosynthetic process	883	205	86.71	2.36	9.75e-26	10	water	up
oocyte development	39	27	4.2	> 5	1.34e-10	10	water	down		organelle assembly	233	54	22.88	2.36	2.43e-05	10	water	up
nucleoside biosynthetic process	61	42	6.56	> 5	2.61e-17	10	water	down		single-organism transport	1261	292	123.82	2.36	4.51e-38	10	water	up
ribonucleoside biosynthetic process	61	42	6.56	> 5	2.61e-17	10	water	down		regulation of cellular biosynthetic process	887	205	87.1	2.35	1.71e-25	10	water	up
glycosyl compound biosynthetic process	61	42	6.56	> 5	2.61e-17	10	water	down		cellular component morphogenesis	316	73	31.03	2.35	9.2e-08	10	water	up
cytoskeleton-dependent cytokinesis	32	22	3.44	> 5	2.83e-08	10	water	down		regulation of biosynthetic process	888	205	87.2	2.35	1.96e-25	10	water	up
vesicle organization	16	11	1.72	> 5	0.00285	10	water	down		regulation of cellular macromolecule biosynthetic process	877	202	86.12	2.35	6.76e-25	10	water	up
negative regulation of mitotic cell cycle	48	33	5.16	> 5	3.11e-13	10	water	down		molting cycle, collagen and cuticulin-based cuticle	298	68	29.26	2.32	6.74e-07	10	water	up
energy derivation by oxidation of organic compounds	67	46	7.21	> 5	4.59e-19	10	water	down		molting cycle	298	68	29.26	2.32	6.74e-07	10	water	up
purine ribonucleoside monophosphate biosynthetic process	38	26	4.09	> 5	4.93e-10	10	water	down		single-organism localization	1342	306	131.78	2.32	6.96e-39	10	water	up
purine nucleoside monophosphate biosynthetic process	38	26	4.09	> 5	4.93e-10	10	water	down		nucleobase-containing compound biosynthetic process	751	170	73.74	2.31	9.29e-20	10	water	up
mitotic cytokinesis	22	15	2.37	> 5	4.7e-05	10	water	down		cellular component assembly involved in morphogenesis	191	43	18.76	2.29	0.00138	10	water	up
negative regulation of cell cycle	66	45	7.1	> 5	1.69e-18	10	water	down		aromatic compound biosynthetic process	773	173	75.9	2.28	1.2e-19	10	water	up
ribonucleoside monophosphate metabolic process	100	68	10.76	> 5	9.75e-29	10	water	down		heterocycle biosynthetic process	784	175	76.98	2.27	8.72e-20	10	water	up
establishment of mitotic spindle orientation	28	19	3.01	> 5	7.97e-07	10	water	down		positive regulation of cellular process	336	75	32.99	2.27	2.29e-07	10	water	up
nucleoside monophosphate metabolic process	102	69	10.97	> 5	4.71e-29	10	water	down		cellular nitrogen compound biosynthetic process	793	177	77.87	2.27	4.87e-20	10	water	up
oocyte differentiation	40	27	4.3	> 5	2.39e-10	10	water	down		regulation of primary metabolic process	1067	238	104.77	2.27	6.33e-28	10	water	up
pronuclear migration	52	35	5.59	> 5	7.33e-14	10	water	down		regulation of cellular metabolic process	1076	240	105.66	2.27	3.46e-28	10	water	up
meiotic cytokinesis	15	10	1.61	> 5	0.0107	10	water	down		cellular response to stimulus	1454	323	142.77	2.26	4.02e-39	10	water	up
epidermis development	21	14	2.26	> 5	0.000174	10	water	down		organic cyclic compound biosynthetic process	803	178	78.85	2.26	7.45e-20	10	water	up
tube morphogenesis	21	14	2.26	> 5	0.000174	10	water	down		regulation of gene expression	1030	224	101.14	2.21	1.23e-24	10	water	up
chromosome organization involved in meiosis	24	16	2.58	> 5	2.25e-05	10	water	down		carboxylic acid metabolic process	276	60	27.1	2.21	3.74e-05	10	water	up
hexose metabolic process	30	20	3.23	> 5	3.84e-07	10	water	down		cellular localization	471	102	46.25	2.21	6.82e-10	10	water	up
asymmetric cell division	30	20	3.23	> 5	3.84e-07	10	water	down		regulation of macromolecule metabolic process	1202	260	118.03	2.2	8.29e-29	10	water	up
ribonucleoside monophosphate biosynthetic process	45	30	4.84	> 5	1.53e-11	10	water	down		regulation of growth	413	89	40.55	2.19	2.71e-08	10	water	up
ribonucleoside metabolic process	126	84	13.55	> 5	2.62e-35	10	water	down		nucleoside phosphate metabolic process	223	48	21.9	2.19	0.00116	10	water	up
stem cell division	18	12	1.94	> 5	0.00136	10	water	down		regulation of metabolic process	1323	284	129.91	2.19	2.68e-31	10	water	up
establishment of mitotic spindle localization	36	24	3.87	> 5	6.63e-09	10	water	down		regulation of transcription from RNA polymerase II promoter	205	44	20.13	2.19	0.00349	10	water	up
fatty acid biosynthetic process	36	24	3.87	> 5	6.63e-09	10	water	down		regulation of developmental growth	392	84	38.49	2.18	1.3e-07	10	water	up
single fertilization	65	43	6.99	> 5	3.97e-17	10	water	down		establishment of localization in cell	422	90	41.44	2.17	3.53e-08	10	water	up
establishment or maintenance of cell polarity	56	37	6.02	> 5	1.71e-14	10	water	down		regulation of catalytic activity	254	54	24.94	2.17	0.000358	10	water	up
monocarboxylic acid metabolic process	103	68	11.08	> 5	5.34e-28	10	water	down		nucleotide metabolic process	217	46	21.31	2.16	0.00288	10	water	up
nucleoside monophosphate biosynthetic process	47	31	5.06	> 5	7.35e-12	10	water	down		gene expression	1057	224	103.79	2.16	3.44e-23	10	water	up
hydrogen transport	79	52	8.5	> 5	5.85e-21	10	water	down		regulation of molecular function	269	57	26.41	2.16	0.000188	10	water	up
nuclear migration	55	36	5.92	> 5	6.19e-14	10	water	down		positive regulation of growth	373	79	36.63	2.16	7.88e-07	10	water	up
glycosyl compound metabolic process	130	85	13.98	> 5	3.82e-35	10	water	down		nucleobase-containing small molecule metabolic process	246	52	24.16	2.15	0.0007	10	water	up
proton transport	78	51	8.39	> 5	2.12e-20	10	water	down		oxoacid metabolic process	291	61	28.57	2.13	9.97e-05	10	water	up
nucleoside metabolic process	129	84	13.88	> 5	1.39e-34	10	water	down		organic acid metabolic process	291	61	28.57	2.13	9.97e-05	10	water	up
DNA integrity checkpoint	17	11	1.83	> 5	0.00503	10	water	down		cellular macromolecule localization	177	37	17.38	2.13	0.0365	10	water	up
fertilization	68	44	7.31	> 5	3.3e-17	10	water	down		cellular protein localization	177	37	17.38	2.13	0.0365	10	water	up
female meiotic division	17	11	1.83	> 5	0.00503	10	water	down		movement of cell or subcellular component	383	80	37.61	2.13	1.13e-06	10	water	up
monosaccharide metabolic process	31	20	3.33	> 5	6.68e-07	10	water	down		organonitrogen compound biosynthetic process	221	46	21.7	2.12	0.00459	10	water	up
positive regulation of meiotic cell cycle	45	29	4.84	> 5	9.62e-11	10	water	down		RNA metabolic process	909	189	89.26	2.12	3.05e-18	10	water	up
multicellular organism growth	14	9	1.51	> 5	0.04	10	water	down		oxidation-reduction process	580	120	56.95	2.11	1.21e-10	10	water	up
nucleus localization	56	36	6.02	> 5	1.07e-13	10	water	down		macromolecule biosynthetic process	1020	211	100.16	2.11	2.01e-20	10	water	up
establishment of nucleus localization	56	36	6.02	> 5	1.07e-13	10	water	down		negative regulation of cellular process	373	77	36.63	2.1	3.85e-06	10	water	up
spindle organization	95	61	10.22	> 5	2.54e-24	10	water	down		cellular macromolecule biosynthetic process	1013	209	99.47	2.1	4.54e-20	10	water	up
microtubule cytoskeleton organization	149	95	16.03	> 5	1.25e-38	10	water	down		negative regulation of macromolecule metabolic process	335	69	32.9	2.1	2.76e-05	10	water	up
mitotic spindle organization	84	53	9.04	> 5	1.42e-20	10	water	down		negative regulation of metabolic process	345	71	33.88	2.1	1.79e-05	10	water	up
lipid transport	35	22	3.76	> 5	1.5e-07	10	water	down		single-organism biosynthetic process	385	79	37.8	2.09	3.11e-06	10	water	up
dicarboxylic acid metabolic process	16	10	1.72	> 5	0.0185	10	water	down		nervous system development	278	57	27.3	2.09	0.000526	10	water	up
regulation of Notch signaling pathway	16	10	1.72	> 5	0.0185	10	water	down		regulation of multicellular organism growth	376	77	36.92	2.09	5.39e-06	10	water	up
negative regulation of cellular component organization	40	25	4.3	> 5	9.37e-09	10	water	down		positive regulation of developmental growth	357	73	35.06	2.08	1.44e-05	10	water	up
monocarboxylic acid biosynthetic process	42	26	4.52	> 5	4.42e-09	10	water	down		cytoskeleton organization	357	73	35.06	2.08	1.44e-05	10	water	up
cell division	198	122	21.3	> 5	1.07e-48	10	water	down		positive regulation of metabolic process	255	52	25.04	2.08	0.00195	10	water	up
positive regulation of cell cycle	52	32	5.59	> 5	1.74e-11	10	water	down		positive regulation of multicellular organism growth	355	72	34.86	2.07	2.49e-05	10	water	up
establishment of cell polarity	39	24	4.2	> 5	3.34e-08	10	water	down		organic substance biosynthetic process	1361	276	133.64	2.07	2.03e-26	10	water	up
regulation of cytoskeleton organization	54	33	5.81	> 5	8.18e-12	10	water	down		regulation of cellular process	2461	495	241.66	2.05	2e-51	10	water	up
regulation of cell cycle phase transition	18	11	1.94	> 5	0.00856	10	water	down		negative regulation of gene expression	234	47	22.98	2.05	0.00898	10	water	up
establishment of spindle localization	46	28	4.95	> 5	9.8e-10	10	water	down		cellular biosynthetic process	1340	269	131.58	2.04	5.38e-25	10	water	up
DNA packaging	23	14	2.47	> 5	0.000511	10	water	down		localization of cell	279	56	27.4	2.04	0.00126	10	water	up
spindle localization	46	28	4.95	> 5	9.8e-10	10	water	down		cell motility	279	56	27.4	2.04	0.00126	10	water	up
germline cell cycle switching, mitotic to meiotic cell cycle	33	20	3.55	> 5	1.91e-06	10	water	down		organophosphate metabolic process	329	66	32.31	2.04	0.000142	10	water	up
cell cycle switching, mitotic to meiotic cell cycle	33	20	3.55	> 5	1.91e-06	10	water	down		positive regulation of developmental process	414	83	40.65	2.04	3.45e-06	10	water	up
cell cycle switching	33	20	3.55	> 5	1.91e-06	10	water	down		apoptotic process	484	97	47.53	2.04	1.59e-07	10	water	up
carboxylic acid metabolic process	276	167	29.69	> 5	1.49e-66	10	water	down		programmed cell death	494	99	48.51	2.04	1.02e-07	10	water	up
nuclear chromosome segregation	165	99	17.75	> 5	3.68e-38	10	water	down		death	534	107	52.44	2.04	1.75e-08	10	water	up
oxoacid metabolic process	291	174	31.3	> 5	9.83e-69	10	water	down		cell death	534	107	52.44	2.04	1.75e-08	10	water	up
organic acid metabolic process	291	174	31.3	> 5	9.83e-69	10	water	down		biosynthetic process	1408	282	138.26	2.04	3.09e-26	10	water	up
DNA replication	74	44	7.96	> 5	7.35e-16	10	water	down		multicellular organismal aging	814	163	79.93	2.04	6.01e-14	10	water	up
chromosome segregation	180	107	19.36	> 5	4.73e-41	10	water	down		determination of adult lifespan	814	163	79.93	2.04	6.01e-14	10	water	up
nuclear division	313	186	33.67	> 5	2.67e-73	10	water	down		aging	815	163	80.03	2.04	6.69e-14	10	water	up
organelle fission	317	188	34.1	> 5	5.43e-74	10	water	down		cellular component assembly	435	87	42.71	2.04	1.6e-06	10	water	up
proteasome-mediated ubiquitin-dependent protein catabolic process	22	13	2.37	> 5	0.00182	10	water	down		positive regulation of biological process	825	164	81.01	2.02	9.08e-14	10	water	up
proteasomal protein catabolic process	22	13	2.37	> 5	0.00182	10	water	down		regulation of developmental process	689	135	67.66	2	1.63e-10	10	water	up
cell cycle process	463	273	49.8	> 5	4.41e-109	10	water	down		proteolysis	481	94	47.23	1.99	1.07e-06	10	water	up
establishment of spindle orientation	34	20	3.66	> 5	3.13e-06	10	water	down		anatomical structure morphogenesis	1065	207	104.58	1.98	6e-17	10	water	up
nucleobase metabolic process	17	10	1.83	> 5	0.0309	10	water	down		positive regulation of multicellular organismal process	422	82	41.44	1.98	1.65e-05	10	water	up
cell cycle	498	292	53.57	> 5	1.44e-116	10	water	down		cell migration	273	53	26.81	1.98	0.00617	10	water	up
organelle localization	137	80	14.74	> 5	1.08e-29	10	water	down		organic substance transport	384	74	37.71	1.96	0.000116	10	water	up
protein secretion	24	14	2.58	> 5	0.00084	10	water	down		small molecule metabolic process	577	111	56.66	1.96	7.61e-08	10	water	up
cytokinesis	79	46	8.5	> 5	2.61e-16	10	water	down		multi-organism process	933	179	91.62	1.95	8.65e-14	10	water	up
DNA-dependent DNA replication	38	22	4.09	> 5	6.77e-07	10	water	down		regulation of multicellular organismal process	733	140	71.98	1.95	3.57e-10	10	water	up
digestive tract morphogenesis	19	11	2.04	> 5	0.0141	10	water	down		cellular component biogenesis	504	96	49.49	1.94	2.51e-06	10	water	up
protein ubiquitination	71	41	7.64	> 5	3.08e-14	10	water	down		transport	2081	396	204.34	1.94	4.36e-34	10	water	up
female gamete generation	262	151	28.18	> 5	3.06e-57	10	water	down		regulation of biological process	3079	583	302.34	1.93	5.24e-54	10	water	up
establishment of organelle localization	132	76	14.2	> 5	9.77e-28	10	water	down		neurogenesis	249	47	24.45	1.92	0.0411	10	water	up
oogenesis	238	137	25.6	> 5	1.26e-51	10	water	down		regulation of cellular component organization	260	49	25.53	1.92	0.0293	10	water	up
serine family amino acid metabolic process	21	12	2.26	> 5	0.00644	10	water	down		establishment of localization	2156	406	211.71	1.92	4.04e-34	10	water	up
carbohydrate biosynthetic process	28	16	3.01	> 5	0.000178	10	water	down		behavior	466	87	45.76	1.9	3.46e-05	10	water	up
mRNA processing	86	49	9.25	> 5	4.22e-17	10	water	down		nucleic acid metabolic process	1105	206	108.5	1.9	6.28e-15	10	water	up
meiotic cell cycle process	236	134	25.39	> 5	8.78e-50	10	water	down		organelle organization	891	166	87.49	1.9	1.51e-11	10	water	up
meiotic cell cycle	237	134	25.49	> 5	1.4e-49	10	water	down		nucleobase-containing compound metabolic process	1345	249	132.07	1.89	2.97e-18	10	water	up
meiotic nuclear division	231	130	24.85	> 5	8.22e-48	10	water	down		heterocycle metabolic process	1394	258	136.88	1.88	5.17e-19	10	water	up
DNA catabolic process, endonucleolytic	25	14	2.69	> 5	0.00135	10	water	down		carbohydrate metabolic process	292	54	28.67	1.88	0.019	10	water	up
actin filament organization	25	14	2.69	> 5	0.00135	10	water	down		negative regulation of biological process	704	130	69.13	1.88	2.38e-08	10	water	up
fatty acid metabolic process	61	34	6.56	> 5	4.22e-11	10	water	down		organic cyclic compound metabolic process	1433	263	140.71	1.87	5.84e-19	10	water	up
meiotic chromosome segregation	142	79	15.27	> 5	6.13e-28	10	water	down		cellular aromatic compound metabolic process	1385	254	136	1.87	3.7e-18	10	water	up
mitochondrial transport	18	10	1.94	> 5	0.0497	10	water	down		cellular nitrogen compound metabolic process	1442	264	141.6	1.86	6.67e-19	10	water	up
cellular aldehyde metabolic process	18	10	1.94	> 5	0.0497	10	water	down		protein complex subunit organization	383	70	37.61	1.86	0.00163	10	water	up
microtubule polymerization or depolymerization	18	10	1.94	> 5	0.0497	10	water	down		regulation of biological quality	858	155	84.25	1.84	1.28e-09	10	water	up
protein modification by small protein conjugation	85	47	9.14	> 5	7.76e-16	10	water	down		single-organism organelle organization	742	133	72.86	1.83	9.4e-08	10	water	up
cellular response to nitrogen compound	20	11	2.15	> 5	0.0225	10	water	down		biological regulation	3588	643	352.32	1.83	1.48e-52	10	water	up
negative regulation of transport	22	12	2.37	> 5	0.0102	10	water	down		organonitrogen compound metabolic process	508	91	49.88	1.82	0.000103	10	water	up
organic acid biosynthetic process	88	48	9.47	> 5	5.61e-16	10	water	down		protein localization	377	67	37.02	1.81	0.00676	10	water	up
negative regulation of transferase activity	22	12	2.37	> 5	0.0102	10	water	down		cellular component organization	1323	234	129.91	1.8	1.1e-14	10	water	up
carboxylic acid biosynthetic process	88	48	9.47	> 5	5.61e-16	10	water	down		nitrogen compound metabolic process	1615	285	158.58	1.8	1.99e-18	10	water	up
male gamete generation	46	25	4.95	> 5	1.68e-07	10	water	down		cellular developmental process	931	164	91.42	1.79	1.92e-09	10	water	up
protein modification by small protein conjugation or removal	92	50	9.9	> 5	1.2e-16	10	water	down		cellular component organization or biogenesis	1387	242	136.2	1.78	1.33e-14	10	water	up
spermatogenesis	46	25	4.95	> 5	1.68e-07	10	water	down		body morphogenesis	621	108	60.98	1.77	2.79e-05	10	water	up
DNA conformation change	63	34	6.78	> 5	1.03e-10	10	water	down		localization	2796	482	274.55	1.76	2.78e-32	10	water	up
epithelium development	65	35	6.99	> 5	4.76e-11	10	water	down		cell surface receptor signaling pathway	482	83	47.33	1.75	0.00176	10	water	up
regulation of protein localization	54	29	5.81	4.99	7.59e-09	10	water	down		single-organism cellular process	4620	781	453.66	1.72	3.03e-57	10	water	up
sulfur compound biosynthetic process	43	23	4.63	4.97	1.22e-06	10	water	down		locomotion	1577	264	154.85	1.7	5.38e-14	10	water	up
cellular component disassembly	34	18	3.66	4.92	9.22e-05	10	water	down		multi-organism reproductive process	833	139	81.8	1.7	3.28e-06	10	water	up
regulation of catabolic process	34	18	3.66	4.92	9.22e-05	10	water	down		phosphorylation	576	96	56.56	1.7	0.00107	10	water	up
cytoplasmic transport	70	37	7.53	4.91	1.56e-11	10	water	down		sexual reproduction	548	91	53.81	1.69	0.00238	10	water	up
regulation of cell cycle process	150	79	16.13	4.9	2.05e-26	10	water	down		multicellular organism reproduction	785	130	77.08	1.69	1.69e-05	10	water	up
protein targeting	38	20	4.09	4.89	1.94e-05	10	water	down		vesicle-mediated transport	931	154	91.42	1.68	7.75e-07	10	water	up
purine-containing compound metabolic process	156	82	16.78	4.89	1.97e-27	10	water	down		single-organism metabolic process	1581	260	155.25	1.67	7.7e-13	10	water	up
protein acylation	21	11	2.26	4.87	0.0349	10	water	down		endocytosis	823	135	80.81	1.67	1.53e-05	10	water	up
response to nitrogen compound	21	11	2.26	4.87	0.0349	10	water	down		multicellular organismal reproductive process	781	128	76.69	1.67	3.89e-05	10	water	up
glycolipid metabolic process	21	11	2.26	4.87	0.0349	10	water	down		macromolecular complex subunit organization	507	83	49.78	1.67	0.0112	10	water	up
regulation of cell cycle	224	117	24.09	4.86	1.01e-39	10	water	down		cell differentiation	880	144	86.41	1.67	5.65e-06	10	water	up
glutamine family amino acid metabolic process	23	12	2.47	4.85	0.0158	10	water	down		organic substance catabolic process	527	86	51.75	1.66	0.00867	10	water	up
negative regulation of apoptotic process	23	12	2.47	4.85	0.0158	10	water	down		catabolic process	561	91	55.09	1.65	0.00593	10	water	up
purine nucleotide metabolic process	142	74	15.27	4.84	2.33e-24	10	water	down		macromolecule localization	962	156	94.46	1.65	2.24e-06	10	water	up
hatching	48	25	5.16	4.84	3.96e-07	10	water	down		protein metabolic process	1780	286	174.79	1.64	3.68e-13	10	water	up
organism emergence from protective structure	48	25	5.16	4.84	3.96e-07	10	water	down		phosphorus metabolic process	1015	163	99.67	1.64	1.84e-06	10	water	up
axis specification	25	13	2.69	4.83	0.00716	10	water	down		lipid localization	591	94	58.03	1.62	0.00891	10	water	up
positive regulation of programmed cell death	25	13	2.69	4.83	0.00716	10	water	down		macromolecule metabolic process	2832	450	278.09	1.62	3.95e-22	10	water	up
coenzyme metabolic process	102	53	10.97	4.83	6.52e-17	10	water	down		cellular macromolecule metabolic process	2330	369	228.79	1.61	5.12e-17	10	water	up
mRNA metabolic process	114	59	12.26	4.81	6.21e-19	10	water	down		reproductive process	1491	236	146.41	1.61	9.97e-10	10	water	up
regulation of vesicle-mediated transport	29	15	3.12	4.81	0.00148	10	water	down		cellular protein metabolic process	1300	205	127.65	1.61	5.3e-08	10	water	up
apoptotic process	484	250	52.06	4.8	1.57e-87	10	water	down		receptor-mediated endocytosis	718	113	70.5	1.6	0.00172	10	water	up
purine ribonucleotide metabolic process	140	72	15.06	4.78	2.54e-23	10	water	down		nematode larval development	2010	316	197.37	1.6	1.32e-13	10	water	up
germ cell development	360	185	38.72	4.78	2.57e-63	10	water	down		cell development	700	110	68.74	1.6	0.00254	10	water	up
cellular process involved in reproduction in multicellular organism	360	185	38.72	4.78	2.57e-63	10	water	down		larval development	2012	316	197.57	1.6	1.51e-13	10	water	up
DNA duplex unwinding	37	19	3.98	4.77	6.43e-05	10	water	down		phosphate-containing compound metabolic process	1000	157	98.19	1.6	1.62e-05	10	water	up
DNA geometric change	37	19	3.98	4.77	6.43e-05	10	water	down		post-embryonic development	2029	318	199.24	1.6	1.56e-13	10	water	up
ribose phosphate metabolic process	156	80	16.78	4.77	4.97e-26	10	water	down		primary metabolic process	3513	542	344.96	1.57	5.67e-25	10	water	up
programmed cell death	494	253	53.14	4.76	6.9e-88	10	water	down		sex differentiation	924	142	90.73	1.57	0.000277	10	water	up
chromosome organization	213	109	22.91	4.76	4.43e-36	10	water	down		system development	1196	183	117.44	1.56	5.92e-06	10	water	up
regulation of apoptotic process	49	25	5.27	4.74	5.99e-07	10	water	down		organic substance metabolic process	3620	553	355.46	1.56	1.35e-24	10	water	up
ribonucleotide metabolic process	149	76	16.03	4.74	1.69e-24	10	water	down		macromolecule modification	963	147	94.56	1.55	0.000246	10	water	up
cofactor metabolic process	106	54	11.4	4.74	6.83e-17	10	water	down		hermaphrodite genitalia development	734	112	72.07	1.55	0.00747	10	water	up
regulation of cell migration	57	29	6.13	4.73	2.68e-08	10	water	down		cellular metabolic process	3100	473	304.4	1.55	6.14e-20	10	water	up
cellular amino acid metabolic process	156	79	16.78	4.71	2.45e-25	10	water	down		cellular protein modification process	912	139	89.55	1.55	0.000585	10	water	up
cellular response to DNA damage stimulus	131	66	14.09	4.68	9.16e-21	10	water	down		protein modification process	912	139	89.55	1.55	0.000585	10	water	up
pyrimidine-containing compound metabolic process	30	15	3.23	4.65	0.00223	10	water	down		genitalia development	740	112	72.66	1.54	0.0106	10	water	up
regulation of translation	64	32	6.88	4.65	3.91e-09	10	water	down		cellular process	5940	898	583.27	1.54	6.35e-47	10	water	up
cellular amino acid catabolic process	28	14	3.01	4.65	0.0049	10	water	down		developmental process involved in reproduction	1179	177	115.77	1.53	3.93e-05	10	water	up
alpha-amino acid catabolic process	28	14	3.01	4.65	0.0049	10	water	down		single organism reproductive process	1207	181	118.52	1.53	2.92e-05	10	water	up
DNA catabolic process	28	14	3.01	4.65	0.0049	10	water	down		metabolic process	4948	739	485.87	1.52	2.71e-33	10	water	up
negative regulation of protein modification process	28	14	3.01	4.65	0.0049	10	water	down		development of primary sexual characteristics	848	126	83.27	1.51	0.00683	10	water	up
organic acid catabolic process	42	21	4.52	4.65	2.02e-05	10	water	down		gonad development	848	126	83.27	1.51	0.00683	10	water	up
carboxylic acid catabolic process	42	21	4.52	4.65	2.02e-05	10	water	down		organ development	952	140	93.48	1.5	0.00343	10	water	up
microtubule-based process	214	107	23.02	4.65	1.61e-34	10	water	down		reproductive system development	857	126	84.15	1.5	0.0111	10	water	up
positive regulation of cell death	36	18	3.87	4.65	0.000211	10	water	down		reproductive structure development	857	126	84.15	1.5	0.0111	10	water	up
negative regulation of nitrogen compound metabolic process	80	40	8.61	4.65	7.91e-12	10	water	down		single-organism process	7478	1090	734.3	1.48	2.2e-55	10	water	up
single-organism cellular localization	142	71	15.27	4.65	2.79e-22	10	water	down		reproduction	2536	366	249.02	1.47	6.49e-11	10	water	up
RNA splicing	62	31	6.67	4.65	8.49e-09	10	water	down		single-organism developmental process	4573	638	449.04	1.42	2.63e-19	10	water	up
negative regulation of nucleobase-containing compound metabolic process	80	40	8.61	4.65	7.91e-12	10	water	down		anatomical structure development	4136	577	406.13	1.42	9.64e-17	10	water	up
death	534	265	57.44	4.61	2.13e-89	10	water	down		developmental process	4587	639	450.42	1.42	3.43e-19	10	water	up
cell death	534	265	57.44	4.61	2.13e-89	10	water	down		multicellular organismal process	4739	652	465.34	1.4	2.07e-18	10	water	up
DNA metabolic process	206	102	22.16	4.6	1.81e-32	10	water	down		single-multicellular organism process	4626	635	454.25	1.4	1.74e-17	10	water	up
DNA repair	114	56	12.26	4.57	7.09e-17	10	water	down		multicellular organismal development	4328	593	424.98	1.4	1.11e-15	10	water	up
regulation of anatomical structure morphogenesis	47	23	5.06	4.55	6.31e-06	10	water	down		biological_process	10118	1368	993.53	1.38	7.42e-61	10	water	up
embryonic morphogenesis	141	69	15.17	4.55	4.28e-21	10	water	down		embryo development	3045	401	299	1.34	7.06e-07	10	water	up
gamete generation	469	229	50.45	4.54	3.01e-75	10	water	down		embryo development ending in birth or egg hatching	2994	394	293.99	1.34	1.15e-06	10	water	up
morphogenesis of an epithelium	41	20	4.41	4.53	6.55e-05	10	water	down
small molecule biosynthetic process	121	59	13.02	4.53	1.02e-17	10	water	down
endomembrane system organization	35	17	3.76	4.52	0.000685	10	water	down
pattern specification process	66	32	7.1	4.51	8.52e-09	10	water	down
regulation of cell motility	60	29	6.45	4.49	8.74e-08	10	water	down
posttranscriptional regulation of gene expression	207	100	22.27	4.49	6.02e-31	10	water	down
gene silencing	147	71	15.81	4.49	1.94e-21	10	water	down
negative regulation of gene expression	234	113	25.17	4.49	3.21e-35	10	water	down
gene silencing by RNA	145	70	15.6	4.49	4.23e-21	10	water	down
small molecule catabolic process	58	28	6.24	4.49	1.9e-07	10	water	down
sexual reproduction	548	264	58.95	4.48	2.61e-86	10	water	down
negative regulation of cell death	27	13	2.9	4.48	0.016	10	water	down
positive regulation of protein phosphorylation	27	13	2.9	4.48	0.016	10	water	down
regulation of endocytosis	25	12	2.69	4.46	0.0354	10	water	down
liposaccharide metabolic process	25	12	2.69	4.46	0.0354	10	water	down
negative regulation of programmed cell death	25	12	2.69	4.46	0.0354	10	water	down
posttranscriptional gene silencing by RNA	142	68	15.27	4.45	2.92e-20	10	water	down
posttranscriptional gene silencing	142	68	15.27	4.45	2.92e-20	10	water	down
regulation of gene expression, epigenetic	163	78	17.53	4.45	1.78e-23	10	water	down
cellular amino acid biosynthetic process	44	21	4.73	4.44	4.4e-05	10	water	down
cellular protein catabolic process	128	61	13.77	4.43	6.7e-18	10	water	down
negative regulation of vulval development	208	99	22.37	4.42	4.09e-30	10	water	down
tRNA metabolic process	82	39	8.82	4.42	8e-11	10	water	down
nucleobase-containing small molecule metabolic process	246	117	26.46	4.42	6.2e-36	10	water	down
cellular localization	471	224	50.66	4.42	1.82e-71	10	water	down
nucleoside phosphate metabolic process	223	106	23.99	4.42	2.45e-32	10	water	down
nucleotide metabolic process	217	103	23.34	4.41	2.58e-31	10	water	down
regulation of meiotic cell cycle	133	63	14.31	4.4	2.06e-18	10	water	down
developmental growth	38	18	4.09	4.4	0.000458	10	water	down
organ morphogenesis	55	26	5.92	4.39	1.31e-06	10	water	down
negative regulation of cellular macromolecule biosynthetic process	89	42	9.57	4.39	1.14e-11	10	water	down
negative regulation of macromolecule biosynthetic process	89	42	9.57	4.39	1.14e-11	10	water	down
negative regulation of post-embryonic development	210	99	22.59	4.38	8.58e-30	10	water	down
negative regulation of nematode larval development	210	99	22.59	4.38	8.58e-30	10	water	down
RNA interference	136	64	14.63	4.37	1.37e-18	10	water	down
regulation of cell size	32	15	3.44	4.36	0.00481	10	water	down
proteolysis involved in cellular protein catabolic process	126	59	13.55	4.35	6.61e-17	10	water	down
regulation of programmed cell death	62	29	6.67	4.35	1.84e-07	10	water	down
regulation of cell death	77	36	8.28	4.35	1.18e-09	10	water	down
establishment of localization in cell	422	197	45.39	4.34	4.15e-61	10	water	down
regulation of cellular localization	45	21	4.84	4.34	6.37e-05	10	water	down
negative regulation of cellular biosynthetic process	90	42	9.68	4.34	1.64e-11	10	water	down
regulation of organelle organization	176	82	18.93	4.33	4.99e-24	10	water	down
cytoskeleton organization	357	166	38.4	4.32	9.46e-51	10	water	down
RNA phosphodiester bond hydrolysis, endonucleolytic	28	13	3.01	4.32	0.0233	10	water	down
single-organism organelle organization	742	344	79.81	4.31	4.36e-110	10	water	down
genitalia development	740	343	79.6	4.31	1.03e-109	10	water	down
tissue development	108	50	11.62	4.3	6.99e-14	10	water	down
negative regulation of biosynthetic process	91	42	9.79	4.29	2.36e-11	10	water	down
small molecule metabolic process	577	266	62.06	4.29	5.74e-83	10	water	down
negative regulation of developmental process	230	106	24.74	4.28	3.16e-31	10	water	down
protein localization to organelle	63	29	6.78	4.28	2.65e-07	10	water	down
alpha-amino acid metabolic process	87	40	9.36	4.27	1.1e-10	10	water	down
organelle organization	891	408	95.84	4.26	8.05e-131	10	water	down
hermaphrodite genitalia development	734	336	78.95	4.26	7.61e-106	10	water	down
negative regulation of transcription, DNA-templated	70	32	7.53	4.25	3.72e-08	10	water	down
negative regulation of RNA metabolic process	70	32	7.53	4.25	3.72e-08	10	water	down
negative regulation of RNA biosynthetic process	70	32	7.53	4.25	3.72e-08	10	water	down
regulation of cell morphogenesis	35	16	3.76	4.25	0.00316	10	water	down
negative regulation of nucleic acid-templated transcription	70	32	7.53	4.25	3.72e-08	10	water	down
establishment of protein localization to organelle	33	15	3.55	4.23	0.00692	10	water	down
purine-containing compound biosynthetic process	88	40	9.47	4.23	1.57e-10	10	water	down
ribonucleoprotein complex subunit organization	33	15	3.55	4.23	0.00692	10	water	down
regulation of vulval development	251	114	27	4.22	3.54e-33	10	water	down
regulation of cellular component organization	260	118	27.97	4.22	2.19e-34	10	water	down
single-organism catabolic process	183	83	19.68	4.22	1.37e-23	10	water	down
tube development	75	34	8.07	4.21	1.13e-08	10	water	down
regulation of cell division	139	63	14.95	4.21	1.79e-17	10	water	down
regulation of cellular component movement	64	29	6.88	4.21	3.77e-07	10	water	down
anterior/posterior pattern specification	31	14	3.33	4.2	0.0152	10	water	down
reproductive system development	857	386	92.18	4.19	6.53e-121	10	water	down
reproductive structure development	857	386	92.18	4.19	6.53e-121	10	water	down
embryonic body morphogenesis	49	22	5.27	4.17	5.98e-05	10	water	down
positive regulation of phosphorylation	29	13	3.12	4.17	0.0333	10	water	down
negative regulation of multicellular organismal process	239	107	25.71	4.16	1.7e-30	10	water	down
alpha-amino acid biosynthetic process	38	17	4.09	4.16	0.00206	10	water	down
development of primary sexual characteristics	848	378	91.21	4.14	8e-117	10	water	down
gonad development	848	378	91.21	4.14	8e-117	10	water	down
single organism reproductive process	1207	536	129.83	4.13	2.25e-171	10	water	down
organ development	952	422	102.4	4.12	5.23e-131	10	water	down
developmental process involved in reproduction	1179	522	126.82	4.12	8.64e-166	10	water	down
regulation of post-embryonic development	262	116	28.18	4.12	8.37e-33	10	water	down
regulation of nematode larval development	262	116	28.18	4.12	8.37e-33	10	water	down
sex differentiation	924	409	99.39	4.12	2.27e-126	10	water	down
germ-line sex determination	52	23	5.59	4.11	3.89e-05	10	water	down
electron transport chain	34	15	3.66	4.1	0.00981	10	water	down
RNA splicing, via transesterification reactions	34	15	3.66	4.1	0.00981	10	water	down
receptor-mediated endocytosis	718	316	77.23	4.09	8.44e-95	10	water	down
modification-dependent protein catabolic process	116	51	12.48	4.09	2.61e-13	10	water	down
single-organism biosynthetic process	385	169	41.41	4.08	1.96e-48	10	water	down
regulation of transferase activity	73	32	7.85	4.08	1.05e-07	10	water	down
multi-organism reproductive process	833	365	89.6	4.07	2.66e-110	10	water	down
endosomal transport	32	14	3.44	4.07	0.0214	10	water	down
hermaphrodite germ-line sex determination	48	21	5.16	4.07	0.000183	10	water	down
modification-dependent macromolecule catabolic process	117	51	12.59	4.05	3.65e-13	10	water	down
secretion by cell	140	61	15.06	4.05	4.6e-16	10	water	down
lipid biosynthetic process	124	54	13.34	4.05	5.1e-14	10	water	down
multicellular organismal reproductive process	781	340	84.01	4.05	2.34e-101	10	water	down
gastrulation	46	20	4.95	4.04	0.000396	10	water	down
multicellular organism reproduction	785	341	84.44	4.04	1.99e-101	10	water	down
protein folding	83	36	8.93	4.03	9.49e-09	10	water	down
regulation of nuclear division	113	49	12.15	4.03	1.69e-12	10	water	down
sex determination	60	26	6.45	4.03	7.55e-06	10	water	down
cellular carbohydrate metabolic process	60	26	6.45	4.03	7.55e-06	10	water	down
secretion	141	61	15.17	4.02	6.41e-16	10	water	down
RNA phosphodiester bond hydrolysis	37	16	3.98	4.02	0.0063	10	water	down
regulation of multicellular organismal development	317	137	34.1	4.02	4.78e-38	10	water	down
digestive system development	72	31	7.74	4	3.15e-07	10	water	down
digestive tract development	72	31	7.74	4	3.15e-07	10	water	down
vulval development	107	46	11.51	4	1.68e-11	10	water	down
ubiquitin-dependent protein catabolic process	112	48	12.05	3.98	5.04e-12	10	water	down
membrane organization	161	69	17.32	3.98	5.14e-18	10	water	down
peptidyl-proline modification	35	15	3.76	3.98	0.0137	10	water	down
single-organism membrane organization	70	30	7.53	3.98	6.77e-07	10	water	down
post-embryonic organ development	110	47	11.83	3.97	1.08e-11	10	water	down
body morphogenesis	621	265	66.8	3.97	1.09e-75	10	water	down
mRNA splicing, via spliceosome	33	14	3.55	3.94	0.0299	10	water	down
RNA splicing, via transesterification reactions with bulged adenosine as nucleophile	33	14	3.55	3.94	0.0299	10	water	down
regulation of anatomical structure size	59	25	6.35	3.94	2.26e-05	10	water	down
single-organism intracellular transport	144	61	15.49	3.94	1.7e-15	10	water	down
translation	229	97	24.63	3.94	1.12e-25	10	water	down
multi-organism process	933	395	100.36	3.94	1.29e-115	10	water	down
endocytosis	823	348	88.53	3.93	1.64e-100	10	water	down
regulation of cell proliferation	109	46	11.72	3.92	3.2e-11	10	water	down
ribonucleotide biosynthetic process	88	37	9.47	3.91	1.17e-08	10	water	down
ribose phosphate biosynthetic process	88	37	9.47	3.91	1.17e-08	10	water	down
chromatin modification	93	39	10	3.9	3.5e-09	10	water	down
apoptotic cell clearance	105	44	11.29	3.9	1.47e-10	10	water	down
negative regulation of biological process	704	295	75.73	3.9	3.85e-83	10	water	down
engulfment of apoptotic cell	86	36	9.25	3.89	2.51e-08	10	water	down
phagocytosis, engulfment	86	36	9.25	3.89	2.51e-08	10	water	down
reproductive process	1491	624	160.38	3.89	7.82e-191	10	water	down
organonitrogen compound metabolic process	508	212	54.64	3.88	4.74e-58	10	water	down
organonitrogen compound biosynthetic process	221	92	23.77	3.87	9.84e-24	10	water	down
RNA processing	214	89	23.02	3.87	7.17e-23	10	water	down
regulation of cellular component size	53	22	5.7	3.86	0.000225	10	water	down
positive regulation of vulval development	53	22	5.7	3.86	0.000225	10	water	down
positive regulation of cellular protein metabolic process	53	22	5.7	3.86	0.000225	10	water	down
organophosphate metabolic process	329	136	35.39	3.84	9.34e-36	10	water	down
purine nucleotide biosynthetic process	80	33	8.61	3.83	2.45e-07	10	water	down
cellular macromolecule localization	177	73	19.04	3.83	3.06e-18	10	water	down
cellular protein localization	177	73	19.04	3.83	3.06e-18	10	water	down
translational initiation	34	14	3.66	3.83	0.0412	10	water	down
positive regulation of protein modification process	34	14	3.66	3.83	0.0412	10	water	down
Wnt signaling pathway	34	14	3.66	3.83	0.0412	10	water	down
phagocytosis	107	44	11.51	3.82	2.74e-10	10	water	down
positive regulation of protein metabolic process	56	23	6.02	3.82	0.000143	10	water	down
intracellular transport	212	87	22.8	3.82	6.15e-22	10	water	down
regionalization	39	16	4.2	3.81	0.012	10	water	down
membrane invagination	88	36	9.47	3.8	4.67e-08	10	water	down
defense response to Gram-negative bacterium	59	24	6.35	3.78	9.07e-05	10	water	down
protein transport	244	99	26.25	3.77	7.44e-25	10	water	down
single-organism carbohydrate metabolic process	195	79	20.98	3.77	2e-19	10	water	down
purine ribonucleotide biosynthetic process	79	32	8.5	3.77	7.11e-07	10	water	down
regulation of protein serine/threonine kinase activity	42	17	4.52	3.76	0.00758	10	water	down
regulation of phosphorus metabolic process	89	36	9.57	3.76	6.33e-08	10	water	down
regulation of phosphate metabolic process	89	36	9.57	3.76	6.33e-08	10	water	down
mitochondrion organization	47	19	5.06	3.76	0.00223	10	water	down
inductive cell migration	146	59	15.7	3.76	5.01e-14	10	water	down
system development	1196	483	128.65	3.75	1e-136	10	water	down
membrane lipid metabolic process	52	21	5.59	3.75	0.000656	10	water	down
cellular amide metabolic process	57	23	6.13	3.75	0.000194	10	water	down
establishment of protein localization	253	102	27.21	3.75	1.86e-25	10	water	down
vesicle-mediated transport	931	375	100.14	3.74	6.27e-103	10	water	down
regulation of phosphorylation	82	33	8.82	3.74	4.52e-07	10	water	down
cellular macromolecule catabolic process	204	82	21.94	3.74	5.07e-20	10	water	down
organic substance transport	384	154	41.3	3.73	2.69e-39	10	water	down
sulfur compound metabolic process	75	30	8.07	3.72	3.22e-06	10	water	down
cuticle development	105	42	11.29	3.72	2.28e-09	10	water	down
protein catabolic process	280	112	30.12	3.72	7.33e-28	10	water	down
cellular lipid metabolic process	195	78	20.98	3.72	7.78e-19	10	water	down
positive regulation of post-embryonic development	55	22	5.92	3.72	0.000415	10	water	down
positive regulation of nematode larval development	55	22	5.92	3.72	0.000415	10	water	down
negative regulation of cellular process	373	149	40.12	3.71	9.56e-38	10	water	down
nucleoside phosphate biosynthetic process	128	51	13.77	3.7	1.15e-11	10	water	down
cellular catabolic process	344	137	37	3.7	2.25e-34	10	water	down
intracellular protein transport	116	46	12.48	3.69	2.73e-10	10	water	down
chromatin organization	106	42	11.4	3.68	3.06e-09	10	water	down
growth	192	76	20.65	3.68	4.73e-18	10	water	down
nucleobase-containing compound transport	48	19	5.16	3.68	0.003	10	water	down
male sex differentiation	86	34	9.25	3.68	3.85e-07	10	water	down
ncRNA metabolic process	142	56	15.27	3.67	8.68e-13	10	water	down
collagen and cuticulin-based cuticle development	104	41	11.19	3.67	6.48e-09	10	water	down
nucleotide biosynthetic process	127	50	13.66	3.66	3.26e-11	10	water	down
regulation of protein modification process	94	37	10.11	3.66	7.26e-08	10	water	down
protein localization	377	148	40.55	3.65	1.21e-36	10	water	down
pharynx development	51	20	5.49	3.65	0.00189	10	water	down
cellular response to stress	263	103	28.29	3.64	9.22e-25	10	water	down
negative regulation of metabolic process	345	135	37.11	3.64	4.51e-33	10	water	down
negative regulation of macromolecule metabolic process	335	131	36.03	3.64	5.37e-32	10	water	down
cellular component organization	1323	516	142.31	3.63	3.22e-141	10	water	down
nucleobase-containing compound catabolic process	72	28	7.74	3.62	1.94e-05	10	water	down
heterocycle catabolic process	85	33	9.14	3.61	1.09e-06	10	water	down
coenzyme biosynthetic process	49	19	5.27	3.6	0.00402	10	water	down
organic substance catabolic process	527	204	56.69	3.6	1.05e-50	10	water	down
organic cyclic compound catabolic process	88	34	9.47	3.59	6.85e-07	10	water	down
cell development	700	270	75.3	3.59	3.29e-68	10	water	down
regulation of developmental process	689	265	74.11	3.58	1.33e-66	10	water	down
regulation of kinase activity	65	25	6.99	3.58	0.000138	10	water	down
regulation of cell differentiation	78	30	8.39	3.58	7.7e-06	10	water	down
regulation of feeding behavior	39	15	4.2	3.58	0.0469	10	water	down
phosphatidylinositol metabolic process	39	15	4.2	3.58	0.0469	10	water	down
regulation of protein phosphorylation	73	28	7.85	3.57	2.58e-05	10	water	down
regulation of protein kinase activity	60	23	6.45	3.56	0.000466	10	water	down
catabolic process	561	215	60.34	3.56	6.05e-53	10	water	down
DNA recombination	47	18	5.06	3.56	0.00856	10	water	down
aromatic compound catabolic process	84	32	9.04	3.54	3.04e-06	10	water	down
cellular nitrogen compound catabolic process	84	32	9.04	3.54	3.04e-06	10	water	down
negative regulation of transcription from RNA polymerase II promoter	50	19	5.38	3.53	0.00534	10	water	down
macromolecular complex subunit organization	507	192	54.54	3.52	3.63e-46	10	water	down
cellular component organization or biogenesis	1387	525	149.19	3.52	9.56e-139	10	water	down
anatomical structure morphogenesis	1065	403	114.56	3.52	4.53e-103	10	water	down
regulation of cell development	45	17	4.84	3.51	0.0182	10	water	down
cofactor biosynthetic process	53	20	5.7	3.51	0.00333	10	water	down
regulation of signal transduction	183	69	19.68	3.51	3.67e-15	10	water	down
regulation of meiotic nuclear division	93	35	10	3.5	7.52e-07	10	water	down
reproduction	2536	953	272.78	3.49	4.36e-281	10	water	down
oviposition	329	123	35.39	3.48	3.79e-28	10	water	down
regulation of localization	217	81	23.34	3.47	7.64e-18	10	water	down
multicellular organismal reproductive behavior	343	128	36.89	3.47	2.63e-29	10	water	down
response to oxidative stress	67	25	7.21	3.47	0.000241	10	water	down
multi-organism reproductive behavior	346	129	37.22	3.47	1.63e-29	10	water	down
reproductive behavior	346	129	37.22	3.47	1.63e-29	10	water	down
carbohydrate derivative biosynthetic process	223	83	23.99	3.46	2.98e-18	10	water	down
protein complex subunit organization	383	142	41.2	3.45	1.8e-32	10	water	down
multi-organism behavior	348	129	37.43	3.45	2.79e-29	10	water	down
cell differentiation	880	326	94.66	3.44	2.11e-79	10	water	down
tissue morphogenesis	54	20	5.81	3.44	0.00438	10	water	down
carbohydrate derivative metabolic process	397	147	42.7	3.44	1.22e-33	10	water	down
cell migration	273	101	29.37	3.44	2.03e-22	10	water	down
regulation of multicellular organismal process	733	271	78.84	3.44	8.85e-65	10	water	down
localization of cell	279	103	30.01	3.43	7.83e-23	10	water	down
cell motility	279	103	30.01	3.43	7.83e-23	10	water	down
positive regulation of response to stimulus	57	21	6.13	3.43	0.00273	10	water	down
aging	815	300	87.67	3.42	6.53e-72	10	water	down
histone modification	68	25	7.31	3.42	0.000315	10	water	down
covalent chromatin modification	68	25	7.31	3.42	0.000315	10	water	down
regulation of locomotion	158	58	17	3.41	5.47e-12	10	water	down
multi-multicellular organism process	349	128	37.54	3.41	1.31e-28	10	water	down
methylation	120	44	12.91	3.41	1.12e-08	10	water	down
multicellular organismal aging	814	298	87.56	3.4	7.2e-71	10	water	down
determination of adult lifespan	814	298	87.56	3.4	7.2e-71	10	water	down
response to heat	52	19	5.59	3.4	0.00922	10	water	down
positive regulation of growth	373	136	40.12	3.39	2.76e-30	10	water	down
larval development	2012	733	216.42	3.39	2.77e-195	10	water	down
nematode larval development	2010	732	216.2	3.39	7.18e-195	10	water	down
embryo development ending in birth or egg hatching	2994	1090	322.05	3.38	0	10	water	down
nematode male tail tip morphogenesis	77	28	8.28	3.38	7.66e-05	10	water	down
peptidyl-lysine modification	55	20	5.92	3.38	0.00573	10	water	down
regulation of growth	413	150	44.42	3.38	1.82e-33	10	water	down
embryo development	3045	1104	327.53	3.37	0	10	water	down
negative regulation of signal transduction	80	29	8.61	3.37	4.78e-05	10	water	down
positive regulation of developmental process	414	150	44.53	3.37	2.37e-33	10	water	down
post-embryonic development	2029	735	218.25	3.37	1.65e-194	10	water	down
regulation of developmental growth	392	142	42.17	3.37	1.96e-31	10	water	down
positive regulation of multicellular organism growth	355	128	38.19	3.35	6.32e-28	10	water	down
macromolecule catabolic process	381	137	40.98	3.34	6.26e-30	10	water	down
locomotion	1577	567	169.63	3.34	8.06e-142	10	water	down
regulation of multicellular organism growth	376	135	40.44	3.34	2.14e-29	10	water	down
male anatomical structure morphogenesis	78	28	8.39	3.34	9.93e-05	10	water	down
cellular developmental process	931	334	100.14	3.34	4.28e-78	10	water	down
positive regulation of developmental growth	357	128	38.4	3.33	1.06e-27	10	water	down
organophosphate biosynthetic process	196	70	21.08	3.32	3.21e-14	10	water	down
positive regulation of cellular process	336	120	36.14	3.32	1.08e-25	10	water	down
positive regulation of multicellular organismal process	422	150	45.39	3.3	1.86e-32	10	water	down
negative regulation of cell communication	82	29	8.82	3.29	7.98e-05	10	water	down
negative regulation of signaling	82	29	8.82	3.29	7.98e-05	10	water	down
positive regulation of biological process	825	291	88.74	3.28	1.26e-65	10	water	down
regulation of response to stimulus	288	101	30.98	3.26	9.66e-21	10	water	down
regulation of intracellular signal transduction	100	35	10.76	3.25	4.66e-06	10	water	down
regulation of signaling	229	80	24.63	3.25	5.89e-16	10	water	down
small GTPase mediated signal transduction	104	36	11.19	3.22	3.71e-06	10	water	down
anatomical structure formation involved in morphogenesis	244	84	26.25	3.2	1.82e-16	10	water	down
negative regulation of response to stimulus	93	32	10	3.2	3.15e-05	10	water	down
cell fate commitment	128	44	13.77	3.2	8.41e-08	10	water	down
regulation of cell communication	230	79	24.74	3.19	2.51e-15	10	water	down
oxidation-reduction process	580	199	62.39	3.19	8.33e-42	10	water	down
carbohydrate metabolic process	292	100	31.41	3.18	8.6e-20	10	water	down
response to bacterium	82	28	8.82	3.17	0.000268	10	water	down
defense response to bacterium	82	28	8.82	3.17	0.000268	10	water	down
nucleic acid phosphodiester bond hydrolysis	97	33	10.43	3.16	2.49e-05	10	water	down
positive regulation of catalytic activity	109	37	11.72	3.16	3.74e-06	10	water	down
positive regulation of macromolecule metabolic process	167	56	17.96	3.12	5.8e-10	10	water	down
actin cytoskeleton organization	194	65	20.87	3.11	8.1e-12	10	water	down
actin filament-based process	200	67	21.51	3.11	3.13e-12	10	water	down
organelle assembly	233	78	25.06	3.11	1.67e-14	10	water	down
movement of cell or subcellular component	383	128	41.2	3.11	6.03e-25	10	water	down
regulation of protein metabolic process	243	81	26.14	3.1	5.02e-15	10	water	down
nitrogen compound transport	99	33	10.65	3.1	3.99e-05	10	water	down
cellular macromolecular complex assembly	241	80	25.92	3.09	1.02e-14	10	water	down
positive regulation of molecular function	112	37	12.05	3.07	7.5e-06	10	water	down
single-organism metabolic process	1581	520	170.06	3.06	1.82e-113	10	water	down
molting cycle, collagen and cuticulin-based cuticle	298	98	32.05	3.06	3.67e-18	10	water	down
molting cycle	298	98	32.05	3.06	3.67e-18	10	water	down
negative regulation of cellular metabolic process	195	64	20.98	3.05	3.25e-11	10	water	down
glycerolipid metabolic process	64	21	6.88	3.05	0.0154	10	water	down
glycerophospholipid metabolic process	61	20	6.56	3.05	0.0249	10	water	down
positive regulation of cellular metabolic process	171	56	18.39	3.04	1.45e-09	10	water	down
homeostatic process	138	45	14.84	3.03	2.65e-07	10	water	down
positive regulation of metabolic process	255	83	27.43	3.03	7.52e-15	10	water	down
positive regulation of hydrolase activity	83	27	8.93	3.02	0.00109	10	water	down
positive regulation of GTPase activity	71	23	7.64	3.01	0.00739	10	water	down
regulation of GTPase activity	71	23	7.64	3.01	0.00739	10	water	down
cellular protein complex assembly	195	63	20.98	3	1.02e-10	10	water	down
regulation of catalytic activity	254	82	27.32	3	1.89e-14	10	water	down
glycoprotein biosynthetic process	90	29	9.68	3	0.000526	10	water	down
cell recognition	84	27	9.04	2.99	0.00136	10	water	down
axonal fasciculation	78	25	8.39	2.98	0.00354	10	water	down
behavior	466	149	50.13	2.97	1.95e-27	10	water	down
regulation of behavior	94	30	10.11	2.97	0.000407	10	water	down
lipid metabolic process	336	107	36.14	2.96	5.54e-19	10	water	down
cellular homeostasis	88	28	9.47	2.96	0.00105	10	water	down
regulation of reproductive process	66	21	7.1	2.96	0.0241	10	water	down
regulation of cellular protein metabolic process	233	74	25.06	2.95	1.63e-12	10	water	down
neuron recognition	82	26	8.82	2.95	0.00273	10	water	down
heterocycle metabolic process	1394	442	149.95	2.95	2.96e-89	10	water	down
cellular aromatic compound metabolic process	1385	438	148.98	2.94	5.46e-88	10	water	down
actomyosin structure organization	155	49	16.67	2.94	1.19e-07	10	water	down
myofibril assembly	155	49	16.67	2.94	1.19e-07	10	water	down
regulation of molecular function	269	85	28.93	2.94	1.65e-14	10	water	down
nucleobase-containing compound metabolic process	1345	424	144.67	2.93	2.09e-84	10	water	down
cellular nitrogen compound metabolic process	1442	454	155.11	2.93	5.11e-91	10	water	down
organic cyclic compound metabolic process	1433	451	154.14	2.93	2.77e-90	10	water	down
muscle cell development	159	50	17.1	2.92	9.17e-08	10	water	down
macromolecule methylation	64	20	6.88	2.91	0.0483	10	water	down
cell fate specification	90	28	9.68	2.89	0.00162	10	water	down
nitrogen compound metabolic process	1615	502	173.72	2.89	4.18e-100	10	water	down
striated muscle cell development	158	49	17	2.88	2.23e-07	10	water	down
anatomical structure development	4136	1282	444.89	2.88	0	10	water	down
response to temperature stimulus	68	21	7.31	2.87	0.0369	10	water	down
defense response to other organism	94	29	10.11	2.87	0.00124	10	water	down
striated muscle cell differentiation	159	49	17.1	2.87	2.75e-07	10	water	down
protein glycosylation	78	24	8.39	2.86	0.0108	10	water	down
regulation of transcription from RNA polymerase II promoter	205	63	22.05	2.86	8.48e-10	10	water	down
multicellular organismal development	4328	1328	465.54	2.85	0	10	water	down
cellular component assembly	435	133	46.79	2.84	1.66e-22	10	water	down
biological adhesion	72	22	7.74	2.84	0.0281	10	water	down
cell adhesion	72	22	7.74	2.84	0.0281	10	water	down
response to other organism	95	29	10.22	2.84	0.00152	10	water	down
response to biotic stimulus	95	29	10.22	2.84	0.00152	10	water	down
response to external biotic stimulus	95	29	10.22	2.84	0.00152	10	water	down
regulation of multi-organism process	69	21	7.42	2.83	0.0453	10	water	down
muscle structure development	194	59	20.87	2.83	6.83e-09	10	water	down
muscle cell differentiation	171	52	18.39	2.83	1.23e-07	10	water	down
macromolecule glycosylation	79	24	8.5	2.82	0.0133	10	water	down
establishment of localization	2156	654	231.91	2.82	1.64e-131	10	water	down
organic substance biosynthetic process	1361	412	146.4	2.81	1.18e-76	10	water	down
myosin filament assembly	139	42	14.95	2.81	9.07e-06	10	water	down
myosin filament organization	139	42	14.95	2.81	9.07e-06	10	water	down
striated muscle myosin thick filament assembly	139	42	14.95	2.81	9.07e-06	10	water	down
phospholipid metabolic process	83	25	8.93	2.8	0.0101	10	water	down
generation of neurons	246	74	26.46	2.8	2.37e-11	10	water	down
biosynthetic process	1408	423	151.45	2.79	5.26e-78	10	water	down
monovalent inorganic cation transport	230	69	24.74	2.79	2.04e-10	10	water	down
cellular biosynthetic process	1340	402	144.14	2.79	1.78e-73	10	water	down
response to topologically incorrect protein	80	24	8.61	2.79	0.0163	10	water	down
inorganic cation transmembrane transport	228	68	24.52	2.77	3.98e-10	10	water	down
developmental process	4587	1366	493.4	2.77	0	10	water	down
single-organism developmental process	4573	1360	491.89	2.76	0	10	water	down
neurogenesis	249	74	26.78	2.76	4.26e-11	10	water	down
nucleic acid metabolic process	1105	328	118.86	2.76	1.64e-57	10	water	down
regulation of metabolic process	1323	388	142.31	2.73	5.37e-68	10	water	down
macromolecular complex assembly	311	91	33.45	2.72	1.2e-13	10	water	down
axon development	154	45	16.56	2.72	7.15e-06	10	water	down
transport	2081	608	223.84	2.72	1.68e-113	10	water	down
response to stress	685	200	73.68	2.71	1.86e-32	10	water	down
positive regulation of nitrogen compound metabolic process	117	34	12.59	2.7	0.000569	10	water	down
positive regulation of nucleobase-containing compound metabolic process	117	34	12.59	2.7	0.000569	10	water	down
single-multicellular organism process	4626	1344	497.59	2.7	0	10	water	down
neuron projection development	180	52	19.36	2.69	7.02e-07	10	water	down
ncRNA processing	97	28	10.43	2.68	0.00647	10	water	down
positive regulation of cellular biosynthetic process	125	36	13.45	2.68	0.000326	10	water	down
positive regulation of biosynthetic process	125	36	13.45	2.68	0.000326	10	water	down
cellular component biogenesis	504	145	54.21	2.67	3.2e-22	10	water	down
multicellular organismal process	4739	1362	509.75	2.67	0	10	water	down
positive regulation of transcription from RNA polymerase II promoter	101	29	10.86	2.67	0.00488	10	water	down
positive regulation of macromolecule biosynthetic process	122	35	13.12	2.67	0.000519	10	water	down
positive regulation of RNA metabolic process	112	32	12.05	2.66	0.00174	10	water	down
positive regulation of gene expression	126	36	13.55	2.66	0.000392	10	water	down
regulation of gene expression	1030	294	110.79	2.65	1.26e-47	10	water	down
cellular protein metabolic process	1300	371	139.83	2.65	1.04e-61	10	water	down
regulation of macromolecule metabolic process	1202	343	129.29	2.65	1.66e-56	10	water	down
macromolecule biosynthetic process	1020	291	109.72	2.65	4.77e-47	10	water	down
organonitrogen compound catabolic process	95	27	10.22	2.64	0.0124	10	water	down
nervous system development	278	79	29.9	2.64	5.68e-11	10	water	down
cellular macromolecule biosynthetic process	1013	287	108.96	2.63	9.15e-46	10	water	down
regulation of transport	113	32	12.15	2.63	0.00209	10	water	down
macromolecule localization	962	272	103.48	2.63	5.68e-43	10	water	down
positive regulation of transcription, DNA-templated	110	31	11.83	2.62	0.00333	10	water	down
positive regulation of RNA biosynthetic process	110	31	11.83	2.62	0.00333	10	water	down
positive regulation of nucleic acid-templated transcription	110	31	11.83	2.62	0.00333	10	water	down
proteolysis	481	135	51.74	2.61	1.31e-19	10	water	down
intracellular signal transduction	264	74	28.4	2.61	6.89e-10	10	water	down
neuron differentiation	211	59	22.7	2.6	1.68e-07	10	water	down
inorganic ion transmembrane transport	262	73	28.18	2.59	1.3e-09	10	water	down
cellular metabolic process	3100	861	333.45	2.58	1.18e-160	10	water	down
cellular component assembly involved in morphogenesis	191	53	20.54	2.58	1.87e-06	10	water	down
ribonucleoprotein complex biogenesis	101	28	10.86	2.58	0.0134	10	water	down
protein complex assembly	278	77	29.9	2.57	4.16e-10	10	water	down
protein complex biogenesis	278	77	29.9	2.57	4.16e-10	10	water	down
neuron development	195	54	20.98	2.57	1.41e-06	10	water	down
RNA metabolic process	909	250	97.78	2.56	3.21e-37	10	water	down
gene expression	1057	290	113.7	2.55	1.14e-43	10	water	down
single-organism localization	1342	365	144.35	2.53	1.41e-55	10	water	down
localization	2796	760	300.75	2.53	5.66e-132	10	water	down
cell-cell signaling	96	26	10.33	2.52	0.0401	10	water	down
cellular macromolecule metabolic process	2330	620	250.63	2.47	8.01e-99	10	water	down
cellular component morphogenesis	316	84	33.99	2.47	2.96e-10	10	water	down
cation transmembrane transport	294	78	31.62	2.47	2.34e-09	10	water	down
glycosylation	102	27	10.97	2.46	0.0418	10	water	down
protein metabolic process	1780	471	191.47	2.46	1.19e-70	10	water	down
regulation of primary metabolic process	1067	282	114.77	2.46	2e-39	10	water	down
primary metabolic process	3513	923	377.87	2.44	6.23e-160	10	water	down
organic substance metabolic process	3620	946	389.38	2.43	9.74e-164	10	water	down
single-organism cellular process	4620	1202	496.95	2.42	1.85e-228	10	water	down
phosphorus metabolic process	1015	264	109.18	2.42	1.7e-35	10	water	down
cell projection organization	227	59	24.42	2.42	2.42e-06	10	water	down
regulation of cellular metabolic process	1076	279	115.74	2.41	1.62e-37	10	water	down
phosphate-containing compound metabolic process	1000	259	107.56	2.41	1.87e-34	10	water	down
glycoprotein metabolic process	113	29	12.15	2.39	0.0376	10	water	down
cellular protein modification process	912	234	98.1	2.39	3.41e-30	10	water	down
protein modification process	912	234	98.1	2.39	3.41e-30	10	water	down
regulation of biological process	3079	790	331.19	2.39	7.43e-125	10	water	down
regulation of cellular macromolecule biosynthetic process	877	224	94.33	2.37	1.71e-28	10	water	down
macromolecule modification	963	245	103.58	2.37	3.16e-31	10	water	down
regulation of macromolecule biosynthetic process	883	224	94.98	2.36	4.31e-28	10	water	down
regulation of cellular biosynthetic process	887	225	95.41	2.36	3.15e-28	10	water	down
macromolecule metabolic process	2832	718	304.62	2.36	4.21e-108	10	water	down
regulation of biosynthetic process	888	225	95.52	2.36	3.67e-28	10	water	down
single-organism transport	1261	316	135.64	2.33	3.11e-40	10	water	down
regulation of nitrogen compound metabolic process	846	209	91	2.3	1.44e-24	10	water	down
regulation of nucleobase-containing compound metabolic process	846	209	91	2.3	1.44e-24	10	water	down
cation transport	362	89	38.94	2.29	3.61e-09	10	water	down
regulation of biological quality	858	210	92.29	2.28	3.37e-24	10	water	down
cellular nitrogen compound biosynthetic process	793	194	85.3	2.27	4.02e-22	10	water	down
peptidyl-amino acid modification	209	51	22.48	2.27	0.0002	10	water	down
response to abiotic stimulus	164	40	17.64	2.27	0.00425	10	water	down
biological regulation	3588	875	385.94	2.27	2.3e-129	10	water	down
heterocycle biosynthetic process	784	191	84.33	2.26	1.55e-21	10	water	down
organic cyclic compound biosynthetic process	803	195	86.37	2.26	6.96e-22	10	water	down
nucleobase-containing compound biosynthetic process	751	180	80.78	2.23	2.07e-19	10	water	down
aromatic compound biosynthetic process	773	185	83.15	2.22	5.97e-20	10	water	down
cellular process	5940	1421	638.93	2.22	5.38e-257	10	water	down
phosphorylation	576	137	61.96	2.21	5.5e-14	10	water	down
regulation of cellular process	2461	577	264.72	2.18	2.87e-70	10	water	down
regulation of transcription, DNA-templated	807	189	86.8	2.18	2.02e-19	10	water	down
regulation of nucleic acid-templated transcription	807	189	86.8	2.18	2.02e-19	10	water	down
metabolic process	4948	1156	532.23	2.17	4.69e-176	10	water	down
cell part morphogenesis	150	35	16.13	2.17	0.0414	10	water	down
regulation of RNA biosynthetic process	813	189	87.45	2.16	4.47e-19	10	water	down
regulation of RNA metabolic process	824	191	88.63	2.15	3.61e-19	10	water	down
single-organism process	7478	1680	804.37	2.09	5.79E-313	10	water	down
lipid localization	591	132	63.57	2.08	2.11e-11	10	water	down
maintenance of location	580	128	62.39	2.05	1.22e-10	10	water	down
response to external stimulus	293	64	31.52	2.03	0.000277	10	water	down
ion transport	569	122	61.2	1.99	3.02e-09	10	water	down
defense response	296	62	31.84	1.95	0.00165	10	water	down
ion transmembrane transport	451	94	48.51	1.94	4.09e-06	10	water	down
transmembrane transport	777	159	83.58	1.9	5.3e-11	10	water	down
RNA biosynthetic process	610	124	65.61	1.89	5.68e-08	10	water	down
lipid storage	559	113	60.13	1.88	5.76e-07	10	water	down
nucleic acid-templated transcription	605	121	65.08	1.86	2.57e-07	10	water	down
transcription, DNA-templated	600	118	64.54	1.83	1.13e-06	10	water	down
biological_process	10118	1935	1088.34	1.78	1.67E-316	10	water	down
response to stimulus	1981	374	213.09	1.76	2.69e-23	10	water	down
response to chemical	644	118	69.27	1.7	5.11e-05	10	water	down
cellular response to stimulus	1454	262	156.4	1.68	7.58e-13	10	water	down
protein phosphorylation	440	78	47.33	1.65	0.031	10	water	down
single organism signaling	1336	198	143.71	1.38	0.007	10	water	down
signaling	1336	198	143.71	1.38	0.007	10	water	down
cell communication	1371	203	147.47	1.38	0.00559	10	water	down
193 GO annotations enriched for both, genes that increase as well as decrease due to age (day 3)										250 GO annotations enriched for both, genes that increase as well as decrease due to age (day 5)									249 GO annotations enriched for both, genes that increase as well as decrease due to age (day 10)
defense response to Gram-negative bacterium										regulation of vesicle-mediated transport									defense response to other organism
response to other organism										defense response to Gram-negative bacterium									response to other organism
response to biotic stimulus										response to other organism									response to biotic stimulus
response to external biotic stimulus										response to biotic stimulus									response to external biotic stimulus
response to bacterium										response to external biotic stimulus									response to bacterium
defense response to bacterium										defense response to other organism									defense response to bacterium
defense response to other organism										response to bacterium									defense response to Gram-negative bacterium
molting cycle, collagen and cuticulin-based cuticle										defense response to bacterium									biological adhesion
molting cycle										regulation of signaling									cell adhesion
immune system process										regulation of signal transduction									negative regulation of transcription from RNA polymerase II promoter
movement of cell or subcellular component										regulation of cell communication									regulation of anatomical structure morphogenesis
immune response										immune response									defense response
innate immune response										hydrogen ion transmembrane transport									response to external stimulus
monocarboxylic acid metabolic process										negative regulation of nitrogen compound metabolic process									negative regulation of nitrogen compound metabolic process
organic acid biosynthetic process										negative regulation of nucleobase-containing compound metabolic process									cell-cell signaling
carboxylic acid biosynthetic process										proton transport									negative regulation of nucleobase-containing compound metabolic process
single-organism intracellular transport										monocarboxylic acid metabolic process									inorganic cation transmembrane transport
regulation of localization										inorganic cation transmembrane transport									negative regulation of transcription, DNA-templated
defense response										inorganic ion transmembrane transport									negative regulation of RNA metabolic process
regulation of response to stimulus										purine ribonucleotide biosynthetic process									negative regulation of RNA biosynthetic process
behavior										hydrogen transport									negative regulation of nucleic acid-templated transcription
organelle localization										regulation of response to stimulus									cation transmembrane transport
establishment of organelle localization										defense response									male anatomical structure morphogenesis
regulation of cellular component organization										purine nucleotide biosynthetic process									inorganic ion transmembrane transport
positive regulation of developmental process										regulation of transport									cell part morphogenesis
organelle assembly										regulation of transcription from RNA polymerase II promoter									response to chemical
oviposition										purine-containing compound biosynthetic process									monovalent inorganic cation transport
multi-organism reproductive behavior										ribonucleotide biosynthetic process									nematode male tail tip morphogenesis
reproductive behavior										ribose phosphate biosynthetic process									regulation of cell differentiation
single-organism cellular localization										cellular component morphogenesis									negative regulation of cellular macromolecule biosynthetic process
small molecule biosynthetic process										regulation of localization									negative regulation of macromolecule biosynthetic process
multi-organism behavior										response to chemical									ion transmembrane transport
positive regulation of multicellular organismal process										cation transmembrane transport									small GTPase mediated signal transduction
multicellular organismal reproductive behavior										molting cycle, collagen and cuticulin-based cuticle									negative regulation of cellular biosynthetic process
multi-multicellular organism process										molting cycle									single-organism intracellular transport
cellular component assembly										monovalent inorganic cation transport									negative regulation of biosynthetic process
positive regulation of developmental growth										positive regulation of cellular process									cation transport
inorganic cation transmembrane transport										establishment of organelle localization									regulation of locomotion
anatomical structure morphogenesis										organelle localization									monocarboxylic acid metabolic process
inorganic ion transmembrane transport										movement of cell or subcellular component									regulation of signaling
body morphogenesis										ion transmembrane transport									male sex differentiation
regulation of developmental growth										purine ribonucleotide metabolic process									regulation of transport
positive regulation of multicellular organism growth										ribonucleotide metabolic process									regulation of cell communication
positive regulation of growth										negative regulation of cellular metabolic process									ion transport
cellular component biogenesis										purine nucleotide metabolic process									purine-containing compound biosynthetic process
monovalent inorganic cation transport										ribose phosphate metabolic process									intracellular signal transduction
microtubule-based process										localization of cell									single-organism cellular localization
ion transmembrane transport										cell motility									purine ribonucleotide metabolic process
cellular developmental process										multi-organism behavior									regulation of signal transduction
cation transmembrane transport										multi-organism reproductive behavior									response to abiotic stimulus
cytoskeleton organization										reproductive behavior									purine nucleotide metabolic process
anatomical structure formation involved in morphogenesis										oviposition									ribonucleotide metabolic process
regulation of cellular protein metabolic process										multicellular organismal reproductive behavior									organelle localization
positive regulation of biological process										cation transport									negative regulation of cellular metabolic process
positive regulation of cellular process										behavior									intracellular transport
regulation of growth										purine-containing compound metabolic process									response to stress
regulation of multicellular organism growth										negative regulation of cellular process									translation
negative regulation of cellular process										multi-multicellular organism process									regulation of localization
response to stress										cell migration									purine-containing compound metabolic process
response to abiotic stimulus										regulation of molecular function									ribose phosphate metabolic process
carboxylic acid metabolic process										positive regulation of biological process									regulation of response to stimulus
intracellular transport										ion transport									establishment of organelle localization
cell differentiation										positive regulation of developmental process									cell projection organization
regulation of protein metabolic process										regulation of developmental growth									homeostatic process
locomotion										regulation of catalytic activity									microtubule-based process
regulation of cellular metabolic process										positive regulation of developmental growth									regulation of RNA biosynthetic process
cell development										regulation of growth									transmembrane transport
ion transport										positive regulation of multicellular organismal process									regulation of nitrogen compound metabolic process
regulation of primary metabolic process										positive regulation of multicellular organism growth									regulation of nucleobase-containing compound metabolic process
regulation of macromolecule biosynthetic process										single-organism intracellular transport									response to stimulus
regulation of cellular macromolecule biosynthetic process										embryonic morphogenesis									regulation of transcription, DNA-templated
regulation of cellular biosynthetic process										positive regulation of growth									regulation of nucleic acid-templated transcription
regulation of biosynthetic process										organelle assembly									single organism signaling
negative regulation of metabolic process										growth									signaling
response to stimulus										cellular component assembly									nucleic acid-templated transcription
oxoacid metabolic process										single-organism cellular localization									regulation of RNA metabolic process
organic acid metabolic process										response to stress									anatomical structure formation involved in morphogenesis
regulation of metabolic process										regulation of multicellular organism growth									cell communication
regulation of macromolecule metabolic process										regulation of transcription, DNA-templated									transcription, DNA-templated
cellular localization										regulation of nucleic acid-templated transcription									RNA biosynthetic process
regulation of developmental process										regulation of RNA biosynthetic process									regulation of macromolecule biosynthetic process
cation transport										regulation of RNA metabolic process									organelle assembly
regulation of gene expression										negative regulation of gene expression									single-organism transport
multi-organism process										cellular component biogenesis									regulation of cellular biosynthetic process
system development										organonitrogen compound biosynthetic process									cellular component morphogenesis
translation										regulation of nitrogen compound metabolic process									regulation of biosynthetic process
regulation of multicellular organismal process										regulation of nucleobase-containing compound metabolic process									regulation of cellular macromolecule biosynthetic process
cellular component organization										regulation of cellular component organization									molting cycle, collagen and cuticulin-based cuticle
carbohydrate metabolic process										regulation of cellular macromolecule biosynthetic process									molting cycle
negative regulation of gene expression										anatomical structure morphogenesis									single-organism localization
protein catabolic process										regulation of macromolecule biosynthetic process									nucleobase-containing compound biosynthetic process
cellular component organization or biogenesis										regulation of cellular biosynthetic process									cellular component assembly involved in morphogenesis
cellular macromolecular complex assembly										regulation of developmental process									aromatic compound biosynthetic process
single-organism transport										regulation of biosynthetic process									heterocycle biosynthetic process
establishment of localization in cell										negative regulation of macromolecule metabolic process									positive regulation of cellular process
single-organism localization										negative regulation of metabolic process									cellular nitrogen compound biosynthetic process
nucleobase-containing compound biosynthetic process										inductive cell migration									regulation of primary metabolic process
regulation of cellular process										response to stimulus									regulation of cellular metabolic process
multicellular organism reproduction										regulation of primary metabolic process									cellular response to stimulus
protein localization										regulation of metabolic process									organic cyclic compound biosynthetic process
sex differentiation										regulation of gene expression									regulation of gene expression
regulation of biological process										regulation of cellular metabolic process									carboxylic acid metabolic process
heterocycle biosynthetic process										regulation of multicellular organismal process									cellular localization
cellular nitrogen compound biosynthetic process										homeostatic process									regulation of macromolecule metabolic process
multicellular organismal reproductive process										nucleotide metabolic process									regulation of growth
macromolecule biosynthetic process										regulation of macromolecule metabolic process									nucleoside phosphate metabolic process
transmembrane transport										response to abiotic stimulus									regulation of metabolic process
multi-organism reproductive process										anatomical structure formation involved in morphogenesis									regulation of transcription from RNA polymerase II promoter
aromatic compound biosynthetic process										nucleic acid-templated transcription									regulation of developmental growth
organic substance catabolic process										membrane organization									establishment of localization in cell
cellular macromolecule biosynthetic process										RNA biosynthetic process									regulation of catalytic activity
death										transcription, DNA-templated									nucleotide metabolic process
cell death										intracellular transport									gene expression
programmed cell death										nucleoside phosphate metabolic process									regulation of molecular function
organic cyclic compound biosynthetic process										nucleobase-containing compound biosynthetic process									positive regulation of growth
single-organism biosynthetic process										multi-organism process									nucleobase-containing small molecule metabolic process
apoptotic process										actin cytoskeleton organization									oxoacid metabolic process
macromolecule catabolic process										regulation of multicellular organismal development									organic acid metabolic process
gene expression										cellular nitrogen compound biosynthetic process									cellular macromolecule localization
lipid metabolic process										heterocycle biosynthetic process									cellular protein localization
development of primary sexual characteristics										actin filament-based process									movement of cell or subcellular component
gonad development										aromatic compound biosynthetic process									organonitrogen compound biosynthetic process
catabolic process										organophosphate biosynthetic process									RNA metabolic process
reproductive system development										cytoskeleton organization									oxidation-reduction process
reproductive structure development										body morphogenesis									macromolecule biosynthetic process
regulation of biological quality										cellular localization									negative regulation of cellular process
small molecule metabolic process										negative regulation of biological process									cellular macromolecule biosynthetic process
RNA metabolic process										transmembrane transport									negative regulation of macromolecule metabolic process
organ development										cellular macromolecule localization									negative regulation of metabolic process
macromolecular complex assembly										cellular protein localization									single-organism biosynthetic process
cellular biosynthetic process										organic cyclic compound biosynthetic process									nervous system development
reproductive process										microtubule-based process									regulation of multicellular organism growth
organic substance biosynthetic process										nucleobase-containing small molecule metabolic process									positive regulation of developmental growth
organelle organization										cellular developmental process									cytoskeleton organization
post-embryonic development										protein catabolic process									positive regulation of metabolic process
nematode larval development										single-organism transport									positive regulation of multicellular organism growth
biological regulation										single-organism localization									organic substance biosynthetic process
larval development										locomotion									regulation of cellular process
biosynthetic process										single-organism catabolic process									negative regulation of gene expression
negative regulation of biological process										organophosphate metabolic process									cellular biosynthetic process
single-organism organelle organization										regulation of protein metabolic process									localization of cell
genitalia development										cellular component organization									cell motility
hermaphrodite genitalia development										regulation of cellular process									organophosphate metabolic process
oxidation-reduction process										cell differentiation									positive regulation of developmental process
developmental process involved in reproduction										cellular response to stimulus									apoptotic process
protein complex subunit organization										cellular macromolecular complex assembly									programmed cell death
proteolysis										cellular component organization or biogenesis									death
nucleic acid metabolic process										single-organism biosynthetic process									cell death
multicellular organismal aging										regulation of biological process									biosynthetic process
determination of adult lifespan										regulation of cellular protein metabolic process									multicellular organismal aging
aging										multicellular organism reproduction									determination of adult lifespan
carbohydrate derivative metabolic process										translation									aging
cellular protein modification process										cell development									cellular component assembly
protein modification process										multicellular organismal reproductive process									positive regulation of biological process
protein metabolic process										establishment of localization in cell									regulation of developmental process
heterocycle metabolic process										protein localization									proteolysis
macromolecule modification										multi-organism reproductive process									anatomical structure morphogenesis
transport										system development									positive regulation of multicellular organismal process
cellular protein metabolic process										proteolysis									cell migration
organic cyclic compound metabolic process										carboxylic acid metabolic process									organic substance transport
single-organism cellular process										regulation of biological quality									small molecule metabolic process
nucleobase-containing compound metabolic process										multicellular organismal aging									multi-organism process
establishment of localization										determination of adult lifespan									regulation of multicellular organismal process
cellular nitrogen compound metabolic process										aging									cellular component biogenesis
localization										macromolecule biosynthetic process									transport
cellular aromatic compound metabolic process										cellular macromolecule biosynthetic process									regulation of biological process
nitrogen compound metabolic process										gene expression									neurogenesis
macromolecular complex subunit organization										cellular biosynthetic process									regulation of cellular component organization
single organism reproductive process										organic substance biosynthetic process									establishment of localization
macromolecule metabolic process										organelle organization									behavior
anatomical structure development										RNA metabolic process									nucleic acid metabolic process
cellular macromolecule metabolic process										biological regulation									organelle organization
macromolecule localization										oxoacid metabolic process									nucleobase-containing compound metabolic process
developmental process										organic acid metabolic process									heterocycle metabolic process
single-organism developmental process										biosynthetic process									carbohydrate metabolic process
phosphorus metabolic process										organic substance catabolic process									negative regulation of biological process
primary metabolic process										catabolic process									organic cyclic compound metabolic process
multicellular organismal development										sex differentiation									cellular aromatic compound metabolic process
vesicle-mediated transport										macromolecule catabolic process									cellular nitrogen compound metabolic process
phosphate-containing compound metabolic process										phosphorylation									protein complex subunit organization
organic substance metabolic process										small molecule metabolic process									regulation of biological quality
single-multicellular organism process										carbohydrate metabolic process									single-organism organelle organization
endocytosis										macromolecular complex assembly									biological regulation
multicellular organismal process										programmed cell death									organonitrogen compound metabolic process
single-organism metabolic process										reproductive process									protein localization
cellular process										death									cellular component organization
cellular metabolic process										cell death									nitrogen compound metabolic process
reproduction										transport									cellular developmental process
single-organism process										post-embryonic development									cellular component organization or biogenesis
metabolic process										nematode larval development									body morphogenesis
embryo development										larval development									localization
embryo development ending in birth or egg hatching										establishment of localization									single-organism cellular process
biological_process										heterocycle metabolic process									locomotion
										nucleobase-containing compound metabolic process									multi-organism reproductive process
										apoptotic process									phosphorylation
										organic cyclic compound metabolic process									sexual reproduction
										genitalia development									multicellular organism reproduction
										cellular nitrogen compound metabolic process									vesicle-mediated transport
										cellular aromatic compound metabolic process									single-organism metabolic process
										hermaphrodite genitalia development									endocytosis
										nucleic acid metabolic process									multicellular organismal reproductive process
										organ development									macromolecular complex subunit organization
										single-organism organelle organization									cell differentiation
										localization									organic substance catabolic process
										reproductive system development									catabolic process
										reproductive structure development									macromolecule localization
										protein metabolic process									protein metabolic process
										development of primary sexual characteristics									phosphorus metabolic process
										gonad development									lipid localization
										protein complex subunit organization									macromolecule metabolic process
										carbohydrate derivative metabolic process									cellular macromolecule metabolic process
										organic substance transport									reproductive process
										organonitrogen compound metabolic process									cellular protein metabolic process
										nitrogen compound metabolic process									receptor-mediated endocytosis
[truncated: 36 more rows]
