# Supplementary material for: Suppression of transcriptional drift extends C. elegans lifespan by postponing the onset of mortality
Source: eLife. 2015 Dec 1;4:e08833. doi: 10.7554/eLife.08833 (PMC4720515; doi:10.7554/eLife.08833)
Supplement: Figure 1—source data 4. — DOI: http://dx.doi.org/10.7554/eLife.08833.007 [file elife-08833-fig1-data4.xlsx]

## Sheet: Figure 1-source data 4
Decreased expression in response to age on day 3	Increased expression in response to age on day 3	Decreased expression in response to age on day 5	Increased expression in response to age on day 5	Decreased expression in response to age on day 10	Increased expression in response to age on day 10
col-20	C54C8.12	col-20	C54C8.12	col-20	B0563.9
col-124	nlp-39	Y39B6A.1	B0563.9	K08D12.6	abf-2
dct-16	C49G7.12	col-80	F15D4.5	F57F4.4	C25E10.8
folt-2	fbxa-50	F57F4.4	F14F9.3	Y39B6A.1	F14F9.3
K08D12.6	ZK822.1	col-124	tbb-6	col-94	gst-24
Y39B6A.1	F15D4.5	dct-16	Y37H2A.14	col-80	ilys-3
col-80	fbxa-35	col-94	pgp-8	col-92	ilys-2
col-129	Y37H2A.14	col-92	K04H4.2	vit-3	ZC239.22
F28A12.4	F14F9.3	K08D12.6	gst-24	ilys-5	pgp-8
vit-3	pgp-8	ech-6	ZK822.1	col-93	T26H5.10
acp-6	C54D10.8	col-159	F20E11.17	col-124	ttr-51
col-159	B0563.9	Y38F1A.6	F41B4.3	gfi-1	F20E11.17
col-94	B0284.1	pmt-2	fbxa-35	col-159	fipr-24
col-92	ZC196.6	msra-1	abf-2	vit-1	Y37H2A.14
F57F5.1	Y54G11A.4	gpd-1	hsp-16.11	col-178	E04F6.8
Y38F1A.6	K04H4.2	vit-3	hsp-16.1	R09H10.5	ttr-45
col-19	gst-24	col-19	ZC239.22	K12H4.7	clec-146
col-142	F20E11.17	F57F5.1	ZC196.6	clec-223	C18D11.6
Y105C5B.5	F57G4.11	F28A12.4	rrf-2	vit-4	col-183
F57F4.4	B0507.10	folt-2	hsp-16.2	F28A12.4	T05E12.3
col-81	dma-1	gpd-4	T10C6.15	T13F3.6	Y43B11AR.1
col-93	ZC239.22	col-93	dma-1	Y38F1A.6	lys-7
col-103	C18D11.6	col-129	ZK177.9	T28D6.3	C54C8.12
pmt-2	fbxa-75	R09H10.5	numr-1	msra-1	E04F6.9
T15B7.1	B0507.6	cpg-3	T14G8.4	pmt-2	fbxa-35
grd-3	hch-1	rme-2	C25E10.8	col-160	C17H12.11
ddo-2	Y58A7A.4	gfi-1	fbxa-50	T25C12.3	Y68A4A.13
R13H4.2	F47B8.3	rmd-1	F59C12.4	col-179	F15D4.5
vit-1	T27E7.6	col-98	B0284.1	F32D8.12	F41B4.3
col-139	C17H1.7	ilys-5	F57G4.11	clec-222	ttr-6
ech-6	spp-20	T05F1.2	T26H5.10	col-81	F17E9.3
F10A3.4	T26H5.10	col-160	B0507.10	col-140	fbxa-24
col-98	F41B4.3	col-142	fipr-24	col-129	ZK177.9
Y69H2.14	rrf-2	T15B7.1	C54D10.8	acp-6	ins-7
col-8	Y2H9A.6	W05F2.3	C49G7.12	grd-3	T26H5.9
msra-1	T26F2.3	col-103	F44E5.4	K08H2.3	F40G12.5
rmd-1	B0024.4	grd-3	sri-74	lys-4	spp-20
lec-9	sri-74	col-178	F44E5.5	idh-1	F13G11.3
col-160	T14G8.4	nlp-24	F47B8.3	W10C8.5	F47B8.3
B0035.13	ZK177.9	F22B3.4	C34C6.7	K10C2.1	ttr-34
pmp-5	C17H1.4	asp-2	spp-20	rnr-1	F21H7.12
vit-4	Y6E2A.5	col-8	numr-2	dct-16	C34C6.7
R09F10.8	W08A12.4	gyg-2	Y54G11A.4	nlp-24	hsp-16.2
R09H10.5	C45B11.2	Y69H2.14	ZK105.1	T15B7.1	fbxa-50
F09F7.4	Y105C5A.13	pmp-5	B0024.4	asp-2	C53B7.2
gfi-1	T09F5.20	vit-1	nlp-39	F22B3.4	Y106G6D.8
lbp-6	fbxa-154	vit-4	B0507.6	col-19	ZC196.6
pho-11	nac-1	lys-4	ilys-3	F32D1.7	tbb-6
gpd-1	C17H1.13	F12E12.1	C17H1.7	spp-17	F48C1.9
gpd-4	ins-7	col-139	T27E7.6	folt-2	H01G02.1
lbp-9	srw-85	C09B8.4	F07E5.9	F57F5.1	dao-6
rgs-9	C54D10.14	cpg-1	E04F6.8	Y51F10.7	ZK1290.5
asp-2	F16H11.1	col-140	C17H1.14	col-139	ZK909.6
clec-265	F53A9.7	col-81	F17E9.3	R08E5.3	ZK856.7
T25F10.6	Y110A2AL.4	F18A1.7	F33E2.6	gba-4	thn-1
T05F1.2	cab-1	VF13D12L.3	fbxa-75	ech-6	dma-1
VF13D12L.3	C17H1.5	gln-5	C16A3.6	F09F7.4	W03F11.1
T13F3.6	F07E5.9	cpg-2	H02F09.3	vit-2	numr-1
acdh-1	C17H1.14	lec-9	ZK1055.7	C09B8.4	F08B12.4
alh-12	K08F9.3	gna-2	col-183	col-98	F47G3.4
C49G7.3	Y87G2A.16	W02F12.3	ilys-2	pcp-2	nex-3
F56A4.2	pgp-4	W10C8.5	Y43B11AR.1	pmp-5	T19B10.2
rme-2	T10C6.15	C14B1.9	F19C7.2	cey-2	F19C7.2
prg-2	Y39H10B.3	B0035.13	ins-7	F10A3.4	C05B5.8
egg-2	fbxa-36	clec-88	C38D9.2	F32B5.1	F07E5.9
clec-209	F26F2.3	acdh-1	K09F6.10	kat-1	Y17D7B.3
tni-3	F22G12.1	R07E5.13	C52A10.1	gln-5	F23F1.6
cpg-3	C17H1.3	F28H7.3	C45B11.2	tsn-1	C49G7.12
R07E5.13	tbb-6	spp-17	Y68A4A.13	F56A4.2	hsp-16.11
ilys-5	tag-196	mdh-1	C54D10.14	clec-48	ZK596.1
gna-2	F56D2.3	R09F10.8	mrp-2	tni-3	sdz-35
clec-52	C31B8.4	K12H4.7	C17H1.4	T05E12.6	hsp-16.1
cey-3	pgp-11	cpr-5	cyp-35A3	aagr-4	C13C4.7
ZK1320.9	B0507.8	egg-2	ttr-34	F55E10.6	ttr-26
F12E12.1	ZK287.1	R05H5.3	T26F2.3	clec-209	pvf-1
idhg-2	F42C5.3	ndk-1	C17H1.5	F35C11.5	C30H6.12
kat-1	fbxa-158	prg-2	F53A9.7	asns-2	ZK355.8
grd-5	Y41G9A.5	acp-6	C18D11.6	F53A2.7	nlp-34
C49F5.7	ZK105.1	cey-3	C25H3.10	rmd-1	F08F1.4
K12H4.7	H02F09.3	egg-5	ptr-22	F07A11.2	clx-1
R05F9.6	E04F6.8	T02G5.7	F22G12.1	T25F10.6	T10C6.15
W05F2.3	ilys-2	T01C3.3	Y105C5A.13	egg-1	D1086.1
W02F12.3	F47C12.1	col-143	Y58A7A.4	B0250.5	F13H10.6
F56F11.4	mrp-2	H04M03.3	T24A6.7	VF13D12L.3	T28A11.16
C14B1.9	ZK1290.10	T13F3.6	clx-1	rgs-9	K04H4.2
F22B3.4	T08E11.1	T07D3.9	srw-85	clec-87	T28A11.2
Y16B4A.2	EEED8.2	trap-3	fbxa-24	atp-2	Y53H1B.2
lys-4	B0507.9	try-1	W08A12.4	col-8	B0024.4
gpx-7	F56C11.6	F56A4.2	F09F7.7	T19D12.1	F53A9.7
cpg-4	T03G6.1	F09F7.4	ttr-51	Y16B4A.2	numr-2
cyp-25A2	numr-1	alh-12	C27H5.6	F11E6.3	C46C2.5
M02D8.6	F57B1.6	clec-209	hsp-16.48	2015-09-01	C27H5.6
csq-1	grl-21	T05E12.6	ttr-45	col-142	F21H7.2
try-1	B0393.5	gst-7	hsp-16.49	col-103	cnc-1
gst-29	abf-2	W08F4.3	dao-6	F02E8.4	C38D9.2
gst-7	Y17D7B.3	R05F9.6	hsp-70	pash-1	F53C11.9
mei-2	C17H1.6	mei-2	ZC178.1	szy-4	spp-15
pho-13	T09F5.1	ZC434.8	ZK355.8	alh-13	B0205.13
F18E3.12	ttr-34	rnr-1	Y2H9A.6	asp-1	ttr-30
T05C3.6	ptr-22	F45H10.2	B0507.8	H04M03.3	F57G4.11
clec-88	ZC443.2	mel-32	C08E8.3	nep-17	C06H5.14
got-2.2	F23B2.10	rgs-8.1	hch-1	sqt-3	Y60C6A.1
F32A5.3	C34C6.7	rgs-8.2	K02G10.15	ahcy-1	C23G10.6
K10C2.3	F32A7.8	gpx-7	T09F5.1	clec-66	T05F1.9
T19D12.1	T11B7.2	elo-6	F26F2.3	clec-47	F52E4.5
lea-1	F59E11.7	clec-49	F23B2.10	mom-2	F58H1.7
K08H2.3	T24A6.7	K08H2.3	F40G12.5	T23E7.2	far-4
F26G5.1	C17H1.10	lbp-9	Y38E10A.14	C08F8.3	T23E7.6
clec-48	numr-2	T27A8.2	lys-7	gpd-4	W02D7.11
T11F8.2	F14B4.1	T28D6.3	math-28	got-2.2	hsp-70
C15C8.3	F33H12.7	asb-1	T28A11.16	R10E4.11	D2096.5
col-135	K02E7.10	skpt-1	pgp-4	tsp-10	srw-33
Y47G6A.33	hil-7	T06D4.1	nspe-7	Y41D4B.26	B0284.1
cey-2	F19C7.2	cey-2	Y39H10B.3	pqn-22	pqn-24
ndk-1	math-28	sqv-4	sdz-35	sur-5	K02G10.15
T05E12.6	F48E3.8	kat-1	F16H11.1	F46E10.2	lips-13
F15E11.1	C45B11.6	puf-11	F32A7.8	nos-2	K09F6.10
F15E11.14	cdh-3	DY3.8	C17H1.13	rap-2	ugt-25
col-140	T28A11.16	C35A11.4	fbxa-154	T05H10.4	ttr-2
gipc-1	hsp-16.11	C36B1.11	Y6E2A.5	enol-1	F59C12.4
nlp-24	F56D2.5	F26G5.1	F48E3.8	cyb-2.1	C45B11.2
H04M03.3	C17H1.9	F35C11.5	R03H10.6	trap-1	C54D10.8
cpr-5	nspe-7	got-2.2	fbxa-158	gpd-2	F47B8.2
ZK1321.4	lgc-27	Y16B4A.2	R06C1.6	dhs-25	cnc-11
T07D3.9	C25H3.10	T19D12.1	clec-266	mig-5	ttr-25
K02F3.9	H08J11.2	egg-4	E04F6.9	D1086.6	F32A5.4
T28D6.3	ZK355.8	F32D8.12	K09D9.1	cpg-3	ZK593.2
cpg-1	irg-1	T05C3.6	F21H7.12	Y69H2.14	far-3
F32D8.12	Y68A4A.13	col-179	tag-196	puf-5	ttr-17
sur-5	hsp-16.1	chs-1	Y110A2AL.4	puf-11	pitr-4
cpg-2	F36H5.10	col-101	Y57G11C.20	rnr-2	C54F6.5
aqp-1	F21H7.12	clec-265	eva-1	lea-1	T20G5.12
elo-6	fbxa-221	F53A2.7	fbxa-37	E02H9.7	fipr-22
sip-1	clec-266	col-119	Y17D7B.3	acdh-1	cnc-6
mdh-1	fipr-24	Y51F10.7	pgp-11	car-1	T22B7.7
egg-4	nlp-34	sur-5	C05B5.16	col-101	C17H1.14
cyp-25A1	col-95	kbp-1	C31B8.4	chs-1	T11B7.2
F18A1.7	F15H10.10	clec-48	K09F6.9	clec-88	H02F09.3
C09B8.4	eva-1	cysl-3	ZK1290.5	vit-5	C37A5.5
F08D12.2	F59C12.4	blos-4	ZK287.1	srh-237	T09F5.1
Y49F6C.8	ZC449.5	lbp-6	F13G11.3	unc-54	lbp-2
vha-6	oac-7	sip-1	ZC443.2	cin-4	cpt-3
K02F6.7	T05F1.9	F32D1.7	C25F9.11	T16G12.1	F21H7.3
spp-17	T28F3.5	ddo-2	K08F9.3	vit-6	T24A6.7
aagr-2	C53A5.9	C14B1.2	C30H6.12	ZK1320.9	fbxa-37
cah-5	F47B8.2	cyb-2.1	F52E4.5	fbxa-72	nlp-39
col-143	T20G5.12	clec-222	F56C11.6	cbd-1	Y45G5AM.3
clec-87	C38D9.2	R08E5.3	T26H5.9	C04E6.11	sri-39
chs-1	fbxa-63	idh-1	T05E12.3	T05F1.2	F13E9.15
W08F4.3	acn-1	tdc-1	T03G6.1	R09F10.8	Y39A1A.27
tbx-9	M01G12.7	F23C8.5	F15H10.10	gas-1	ZK105.1
asb-1	dpy-14	ins-13	fipr-22	asp-3	F46A8.7
gln-5	H23L24.2	asg-1	F26D11.12	F32D1.5	F20A1.10
T23E7.2	trpa-1	F53F8.3	F19B10.13	daf-18	F35E12.5
skpt-1	F58H10.1	skr-14	C17H1.10	rme-2	crn-2
gst-26	ptr-4	mrpl-12	F48C1.9	snr-4	pho-14
F02E8.4	K09D9.1	F32A5.3	Y87G2A.16	grl-4	C08F11.12
R12C12.1	C06E4.8	fbxa-72	far-6	T06D4.1	F26D11.12
C14C11.2	Y47D7A.13	cdc-25.3	C17H12.11	inx-2	ZC239.14
gyg-2	ilys-3	spp-3	fbxa-36	F58G11.3	T14G8.4
aqp-7	ZK1290.5	T04D3.5	F14F9.4	tdc-1	ZK822.1
T06D4.1	sqt-3	Y51F10.2	R07C12.1	sygl-1	F08D12.7
clec-91	clx-1	F32B5.1	C07A12.7	daao-1	K08D10.14
F35C11.5	K02G10.15	F08D12.2	M01G12.7	W08F4.3	cpi-1
him-14	C25E10.8	skr-15	tag-273	zip-7	cri-2
M02D8.1	T26H5.9	pgl-3	B0507.9	pccb-1	thn-2
F45H10.2	arrd-11	skr-7	tag-278	F44A6.5	ZK813.2
C14B1.2	cutl-8	hpo-8	T14E8.4	tram-1	C34H4.1
gst-27	C49G9.2	F56F11.4	T23E7.6	nasp-2	C08F11.11
F40A3.6	F26F2.1	K08F4.3	flp-15	W02F12.3	sri-74
F44E7.4	fut-2	C14C11.2	F08F1.4	tag-153	F10A3.1
vha-18	T20D4.7	T12G3.6	max-1	acdh-2	ttr-54
fipr-13	Y6E2A.7	B0035.3	F13H10.6	mig-32	Y57G11C.20
egg-5	nex-3	B0272.3	K09F5.6	act-2	ptr-22
DY3.8	AC3.5	pho-13	Y58A7A.3	trap-2	srw-85
btb-19	C18H7.11	F29C4.2	C17H1.3	clec-57	arrd-11
R04D3.4	B0284.2	B0001.2	arrd-11	C50E3.13	F14H3.15
C55F2.1	ZK970.7	wago-2	B0205.13	C32F10.8	C33G8.2
C04G2.9	F33E2.6	T11F8.2	cab-1	elo-2	F30A10.13
pho-1	F40G12.5	R05G6.7	C46C2.5	ttr-50	clec-60
msp-59	F17E9.3	pot-2	Y60C6A.1	F32D1.6	dhs-26
fat-7	sri-39	cdd-2	F36H5.10	R02D3.1	Y2H9A.6
C55B7.3	fbxa-24	vps-33.2	C23G10.6	K08D8.5	Y60C6A.2
col-178	C08E8.3	F22F7.1	cdh-3	wago-4	M01G12.7
puf-11	nas-6	cpg-4	nex-3	grd-5	F44E5.4
wago-2	fbxa-37	btb-19	T09F5.20	B0336.5	Y51A2D.14
ZC434.8	C35E7.11	gln-6	ZK1290.10	gyg-2	ZK970.7
W01A11.1	fmi-1	C38D4.4	W02D7.11	pig-1	C18H7.11
T02G5.7	fbxa-135	rpn-9	F42C5.3	asg-2	F33H12.7
tbh-1	plx-2	sucl-2	F33H12.7	inx-3	ZK1055.7
pot-2	Y38E10A.14	ZK1320.9	C17H1.6	spsb-2	F56C11.6
anmt-2	Y105C5A.12	C49F5.3	K10D6.2	C01G8.1	fbxa-36
clec-187	C05B5.16	clec-91	ttr-26	crn-1	F44E5.5
C29A12.1	dpy-17	elo-5	srw-33	tag-18	Y54G11A.4
F55E10.6	F08F1.4	clec-87	lips-13	ZK1321.4	R07C12.1
F49E8.2	C16A3.6	rgs-9	ZC239.6	let-721	C32F10.4
F58G11.3	F49H6.5	spp-4	fbxa-174	knl-1	grl-14
W04E12.7	F15H10.9	F10A3.4	T28F3.5	flh-3	rrf-2
trap-3	clec-78	sas-5	F47B8.2	perm-1	C34F11.8
C17E7.12	nhr-62	acbp-1	sulp-4	gpd-1	cyp-14A5
C49F5.3	R06C1.6	C04E6.11	Y47D7A.13	C36B1.11	F10E9.12
gln-6	F13H10.6	taf-11.2	F56D2.5	gei-12	Y105C5A.13
Y57G11C.51	Y105C5A.1270	F07A11.2	fmi-1	Y73B3A.4	F41G4.8
prx-2	Y71H2AM.15	R12C12.1	Y47H10A.5	C36A4.4	pho-6
C46G7.2	W02F12.8	F54D10.7	hil-7	pho-1	B0507.6
pgl-3	C34B2.11	asg-2	lips-11	emb-4	F42C5.3
klc-1	D1005.2	rad-8	clec-146	rod-1	T23F2.3
K08F4.3	R09D1.5	asp-1	T08E11.1	sym-1	F13D12.3
msp-51	dct-3	R11.1	C08E3.13	cpg-2	fbxa-144
ifc-1	W01A11.7	ttr-42	Y39A3A.4	top-2	K04F1.9
C05C10.3	F26D11.12	fbxc-50	C06E4.8	F40F4.6	nhr-154
Y69A2AR.25	F14F9.4	spsb-2	fbxa-144	pif-1	C30F12.3
C38D4.4	T05H4.15	inx-22	F58D5.5	gpr-1	T03G6.1
F54D10.7	tag-278	acdh-2	ttr-6	dld-1	fbxa-163
ztf-15	C33D9.6	E02H4.6	F49H12.2	vpr-1	fbxa-154
lbp-8	F54B8.4	T22D1.5	tir-1	ifc-1	T23F2.4
tnt-2	tir-1	T22C1.4	fbxa-221	F27D4.1	vamp-8
fbxa-72	Y82E9BL.12	mel-47	F55G11.4	cts-1	R08F11.4
clec-54	atf-2	F29B9.11	atf-2	ZK6.11	hsp-16.48
T04A8.7	ZC178.1	R04D3.4	nipi-3	T14G10.5	T26F2.3
B0379.1	F09F7.7	inx-14	ptp-1	prg-2	F54B8.4
F57B10.14	ttr-45	C33F10.4	twk-8	alh-9	ins-19
dhs-12	clec-60	gst-27	sri-70	gpx-7	Y58A7A.4
F28H7.3	T01D3.3	ptr-2	F09C6.13	tnt-2	W08A12.4
Y67H2A.5	F07G11.9	F57B10.14	cnc-6	vha-2	hsp-16.49
T12G3.6	col-14	rsp-5	fbxa-163	T22F3.3	tag-196
ptr-2	dlg-1	F58A4.2	C30E1.2	K08E3.5	C01G10.5
clec-49	Y58A7A.3	Y67H2A.5	T20G5.12	mdt-17	T05E7.4
har-2	K10D6.2	C42C1.8	fipr-23	T03G11.6	F16B4.7
F53A2.7	ZK899.7	his-68	clec-60	F12E12.1	F59E11.7
F25G6.9	W04G5.7	ech-4	nas-6	Y62H9A.4	ptr-8
msp-19	srd-71	poml-2	C18H7.11	M02D8.6	Y38E10A.14
sqv-4	srd-72	tbx-9	stn-2	spn-4	F08G2.5
cpg-9	stn-2	enol-1	C53A5.9	F59A6.5	Y48A6B.8
F22F7.1	Y71H2AR.2	F54D5.12	C32F10.4	B0035.13	eva-1
Y19D10B.7	B0284.4	F58G6.9	F21H7.2	pdhk-2	brp-1
ugt-44	ttr-51	C17E7.12	F33H12.6	ostd-1	Y6E2A.4
pie-1	C02B4.4	cpr-6	C47E8.11	imp-1	cul-6
C30G12.2	srw-33	F15A4.10	F20C5.6	sft-4	swm-1
F15E11.13	skr-5	R53.6	pvf-1	act-3	C17H1.5
C50B6.7	nhr-67	R04F11.2	math-41	dpyd-1	F56H9.2
glh-2	F42C5.4	T19B10.6	grl-14	cpr-6	T28A11.19
pqn-22	nhr-50	Y49F6C.8	W01A11.7	F46H5.3	lips-11
C42C1.8	ZC239.6	pgk-1	tag-299	oma-2	mtl-1
cyb-2.1	F53C3.5	F55E10.6	T12G3.1	ergo-1	fipr-23
ins-13	F23A7.1	gst-26	cul-6	F57G12.1	C18H9.6
col-101	K09F5.6	T25F10.6	F54B8.4	cec-4	ttr-24
fbxc-50	hsp-16.2	ify-1	nhr-154	sams-1	C17H1.7
T02D1.8	C17H1.11	C29A12.1	B0507.1	Y54F10AL.1	Y57G11C.40
spp-1	fbxa-144	mec-15	ins-19	fzy-1	T27E7.6
B0001.2	fbxa-174	F11E6.3	F49F1.7	T07D3.9	K10D6.2
dlc-2	ins-19	glh-2	F26F2.1	cpt-2	fbxa-158
cyn-7	C05E7.3	cyp-31A5	ubc-23	ulp-5	irg-2
R05G6.7	F48G7.2	cyp-25A2	trpl-5	tcc-1	cpr-2
F16B4.4	irg-2	col-135	T23B3.2	lip-1	F33H12.6
msp-77	4R79.2	prdx-3	nhr-31	H14A12.3	fbxa-98
spp-4	sars-1	him-14	ZC449.5	npp-15	tyr-3
T12B5.15	tag-273	F37C12.3	cebp-1	mel-32	B0416.7
T12F5.2	C08E3.13	aqp-7	ZC21.10	vars-2	sdz-27
szy-4	cyp-35A3	gcst-1	cpna-5	C45B2.1	C09D4.2
ZC317.7	Y75B8A.39	Y57E12AL.6	Y105C5A.12	vha-7	C17H1.4
R05H5.3	W04A8.4	C49G7.3	hbl-1	gln-6	scl-21
col-119	C53A5.11	aqp-1	W04G5.7	Y49E10.29	C34B2.11
acbp-1	C52A10.1	ZC317.7	T23F2.4	ZC155.4	oig-4
dhs-25	R07C12.1	dhs-25	K09F6.6	K10C2.3	F36D1.7
asg-1	dao-6	rfc-3	B0284.2	pgl-3	T20D4.7
fbxa-206	far-6	C15C8.3	Y6E2A.4	wago-2	C50F7.5
C36B1.11	cky-1	Y51H7C.3	F23F1.6	rgs-8.1	F22G12.1
ssp-11	Y57G11C.40	eaf-1	lgc-27	rgs-8.2	W09C3.7
T01C3.3	F52B10.3	C06A5.6	Y60C6A.2	spe-39	fbxa-150
tdc-1	sri-70	sams-1	F14B4.1	lec-10	C37A5.3
Y18D10A.11	F53C3.6	car-1	mak-2	puf-3	tag-120
F23C8.5	nhr-84	Y54F10AM.11	sri-39	ZC513.5	F11A5.13
pes-2.2	Y71A12B.12	F02E8.4	pitr-4	F28B3.5	Y41G9A.5
T19B10.6	cpna-5	polh-1	cpt-3	C14A4.3	ZK1290.10
ify-1	F20C5.6	T16G12.8	T11B7.2	oma-1	C06E4.8
msp-31	K09F6.10	F42A9.6	grl-21	amt-4	Y37D8A.6
acdh-2	asns-2	T09A5.15	trpa-1	clec-187	C49G7.10
C18E3.9	tag-299	trap-4	F08G2.5	bub-1	Y58A7A.5
pes-2.1	T14E8.4	ima-2	tag-120	elo-1	T14E8.4
F23D12.11	mlt-11	rpt-4	F15H10.9	H17B01.4	clec-264
B0272.3	lgx-1	cco-2	B0041.11	kbp-3	R102.11
F09B12.3	trpl-5	C45G9.2	K04H4.5	F46F2.3	Y6E2A.5
F58G6.3	F09C6.13	Y62E10A.14	fbxa-150	misc-1	C54F6.6
F08A8.4	C06E7.4	hpo-18	vhp-1	W08E12.7	nhr-11
F11E6.3	catp-1	C08B11.8	fbxa-155	mex-1	C25F9.11
gsy-1	F59B2.8	szy-4	K02E7.10	cpr-1	F36A2.14
pgk-1	C25F9.11	cah-5	F59H6.5	immt-1	fbxa-221
Y38H6C.21	R09D1.12	T04D3.1	F58H10.1	col-135	Y57G11C.5
K09E3.7	sdz-35	tsfm-1	C53B7.2	mdh-2	fipr-26
gsto-1	F13A7.12	fum-1	H08J11.2	rpn-9	K09D9.1
spp-3	F26F2.4	cyp-25A1	zip-2	ceh-40	F11E6.11
Y19D2B.1	ncx-3	cyp-31A2	cutl-8	ugt-44	F20A1.6
T22D1.5	max-1	K10C2.3	T20D4.7	Y82E9BR.3	pcp-5
K11H12.4	F53F4.17	R02F2.4	fbxa-166	F10C2.4	cdr-4
C04F12.7	lips-11	nra-2	F26F2.4	tbb-1	F14D7.10
asp-1	C06B8.7	rsa-1	nhr-62	F28H7.3	C36C5.5
ucr-2.3	W04G5.8	his-74	Y53H1B.2	Y71H10A.1	B0563.10
grl-4	cng-1	K02F6.7	skr-5	trap-3	zip-5
F53F8.3	ptp-1	lab-1	F56D2.3	F23D12.2	F59A7.11
gstk-1	pme-4	fat-7	irg-1	sams-3	H34I24.2
daao-1	Y60C6A.1	dut-1	nhr-67	ubc-7	ZK287.1
inx-22	str-31	ZC155.4	T05F1.9	pdha-1	ttr-5
taf-11.2	syx-2	ugt-22	C37A5.5	unc-59	F42H11.1
Y59E9AL.6	F53H2.1	R03G8.6	F48G7.2	clec-49	F58H10.1
C48E7.7	fipr-22	pie-1	H23L24.2	D1081.9	C36C5.12
cyp-31A3	Y47H10A.5	F57C2.5	F14H3.15	C34B7.2	Y43F8B.9
mccc-1	ces-2	F49E8.2	sulp-8	mex-6	F48G7.2
cyp-31A2	fkb-7	F35D11.4	C05E7.3	trap-4	C05B5.16
ivd-1	F44E5.4	F32D8.11	T23F2.3	clec-196	F45E12.6
cdd-2	prkl-1	Y38H6C.21	ZK678.3	Y45G5AM.2	F10C2.7
cpt-5	F52E4.5	sod-2	oac-7	lec-9	ric-3
F38B2.4	flp-15	Y69A2AR.3	Y17G7B.21	R04D3.3	T28B4.4
pgl-1	fln-2	pho-1	qua-1	gras-1	nspe-7
C36A4.4	C45B11.5	K08D8.3	Y45G5AM.3	fbp-1	Y45F10C.2
poml-2	R07E3.2	clec-52	C17H1.9	men-1	K07C11.3
prdx-3	R03H10.6	pas-4	W03F11.1	puf-7	F26F2.3
C06A5.6	F44E5.5	fbxc-36	gcy-37	gld-3	C25H3.10
oig-2	C33A11.1	gsto-1	C45B11.6	zyg-11	ZK355.3
zwl-1	F54F7.9	kbp-5	F08B12.4	puf-6	C17H1.13
pdha-1	ZK1055.7	F27D4.1	moc-2	ZK1053.4	ZC412.10
mel-32	str-144	T07C12.12	spp-15	mes-6	C36B1.6
syx-4	Y58A7A.5	Y71H2AM.5	cky-1	vet-2	fbxa-166
Y69A2AR.3	T08A9.13	D1086.6	C54D10.12	T04D3.1	fbxa-63
R04D3.2	asic-2	acdh-3	dct-3	C04B4.2	nhr-183
Y59E9AR.7	C33A12.19	F45H10.3	ZC443.4	mrp-4	F36H5.10
Y59E9AR.1	sax-1	mut-2	F58H1.7	air-1	C55A1.7
cdc-25.3	Y57G11C.5	har-2	fbxa-63	pat-10	F55G11.4
ZC262.5	T23F1.5	C18E3.9	F42C5.4	C42C1.8	Y39H10B.3
F10B5.8	Y39A1A.27	E02H1.2	B0507.2	alp-1	F21C10.4
R05D3.6	col-183	tkt-1	Y43F8B.14	wago-1	nekl-2
Y51H7C.3	ptr-10	zwl-1	Y106G6D.8	C41D11.4	C30G7.4
nspd-1	Y45G5AM.3	ztf-15	F10A3.1	ooc-5	ins-22
col-179	ttr-26	C01G8.1	F30H5.3	try-1	tag-299
tsp-10	ZC443.4	trap-2	Y39A1A.27	cpar-1	B0507.9
C44C1.6	syd-9	C36A4.4	fut-2	msh-5	ins-20
poml-3	B0273.1	C50E3.13	Y75B8A.39	fipr-13	cex-1
F32D8.11	trpl-4	tag-277	Y71H2AR.2	C31H1.8	F59A7.2
skr-7	cul-6	T25C12.3	F36A2.14	gdh-1	nhr-50
pssy-2	ctn-1	C49F5.7	irg-2	hda-1	arf-1.1
C17E7.4	cst-1	ucr-2.3	T01D3.3	T02G5.11	F56D2.5
cyp-31A5	F41E7.2	ddo-1	Y6E2A.7	csq-1	col-95
T04D3.1	trpl-3	pch-2	fbxa-142	pyc-1	sod-4
F58E1.13	klp-11	grd-5	F57B1.6	pas-2	F27D9.7
K11H3.4	dys-1	apc-2	C50F7.5	T11G6.5	W04G5.7
T16G12.1	R07D5.2	vet-2	C39B10.3	dnj-5	scrm-4
clec-57	T23B3.2	skr-13	W04A8.4	klp-18	lec-5
syp-4	deg-1	F16B4.4	asic-2	F45H10.2	C17H12.10
perm-1	F49H12.2	K08E3.5	Y41G9A.5	akt-1	ZC443.4
sucl-2	F15H10.12	M02D8.6	lron-2	F21D5.1	btb-14
rpn-12	ubc-23	syp-4	syx-2	act-1	4R79.2
ugt-64	pgp-10	clec-223	2015-06-01	acly-2	T09F5.20
car-1	K08B4.2	H28O16.1	lrp-1	B0393.6	Y37H2C.1
tba-4	C39B10.3	F33G12.7	C17H1.11	R03G8.6	B0457.6
unc-54	col-76	daao-1	Y46B2A.2	spd-5	F12A10.1
C08B11.8	F11D5.1	Y80D3A.9	4R79.2	rgs-11	Y41G9A.10
F40A3.3	lam-3	mai-2	unc-53	gst-27	C31B8.4
C28A5.2	nex-2	C45B2.1	F07H5.8	ima-1	C08E8.4
dhs-30	F19B10.13	F58G11.3	F35E12.5	alh-8	math-28
vit-5	T07A5.7	plk-2	C53A5.11	rskn-1	F59H6.5
R04F11.2	F11A5.13	cbd-1	Y46H3A.5	unc-15	ceh-62
ges-1	sri-38	emo-1	F27D9.7	rpn-1	lin-48
nduf-5	T13C2.3	klc-1	F47E1.1	mce-1	nmtn-1
nspa-4	his-71	Y38F2AR.9	srr-4	C13F10.6	C01G10.17
C01G8.1	ZK1251.3	F14D7.2	nhr-183	D2030.8	tag-243
inx-14	bus-8	col-155	Y71H2AM.15	Y43E12A.3	Y58A7A.3
tag-10	duxl-1	ZK1307.1	thn-1	F52B5.3	fbxa-75
xol-1	gcy-37	sod-1	F47C12.1	T25B9.9	pmp-4
M02D8.5	C34D4.1	lea-1	F53C3.6	vha-12	T19C3.3
F54D5.12	cst-2	vha-6	C34B2.11	egg-5	F49H12.2
msp-113	frm-2	R186.8	C01G10.5	Y71F9AL.1	C39D10.2
K06A5.2	slt-1	cin-4	F53H2.1	W06B4.1	cyp-35A3
rpt-3	sup-26	puf-3	C06H5.14	his-3	C17H1.6
mlc-2	sulp-8	nduf-5	C55A1.7	cpg-1	rab-28
spsb-2	F21H7.3	Y67D2.3	B0393.5	R04D3.2	Y43F8B.14
hil-4	Y39A3A.4	clec-66	Y43F8B.15	Y38H6C.21	Y46B2A.2
B0035.3	lrp-1	F43G9.4	F11A5.13	cyb-3	C38C10.6
F18E2.1	C54D10.12	F33E11.2	B0284.4	Y54E10A.6	D2007.1
nspa-2	rig-1	F26E4.6	Y57G11C.5	T23B3.1	ZK1055.6
him-18	W04G5.16	fbp-1	pho-14	F55B11.3	sulp-8
Y57E12AL.6	aqp-2	pssy-2	F46A8.7	zif-1	gst-3
Y82E9BR.3	ajm-1	lin-54	ptr-4	F02H6.3	K06G5.1
glh-1	R13A5.9	C55B7.3	klp-11	trcs-2	F30A10.14
W09C5.8	moc-2	ZK1236.1	F54D1.6	C39E9.12	oac-7
C44C1.5	F30H5.3	C55A6.1	fbxa-3	B0001.2	C01A2.4
col-122	fbxa-166	R04D3.2	C49G9.2	F14D7.2	qua-1
pas-4	D2096.5	F40A3.3	C08F11.12	pal-1	C17H1.10
C50E3.13	C01F1.3	T04A8.7	C13C4.7	spd-2	W02A2.9
act-2	Y60C6A.2	ugt-44	F49H6.5	mis-12	Y39A3CR.5
F29B9.11	igcm-2	W06B4.1	C14B1.3	mcm-3	T13F3.8
Y51F10.2	fbxa-79	D2030.8	tep-1	mccc-1	R07C12.2
rfc-3	T23E7.6	puf-5	C39D10.2	sptl-2	B0507.10
acdh-8	W05H9.1	F27D4.8	F25B3.4	oac-6	ZC443.2
gsp-3	fbxa-150	Y106G6H.6	pqn-24	T09B4.1	F45E4.5
col-38	gem-4	F44E7.4	C33D9.6	F54H12.5	Y43F8A.3
qns-1	C49G7.7	klp-15	Y48A6B.8	sip-1	C36F7.5
C04E6.11	tep-1	B0024.10	ZK899.7	unc-132	Y87G2A.16
F33E11.2	lys-7	idhg-2	lgx-1	F32A5.3	C30E1.2
mdh-2	C30H6.12	Y54G9A.5	unc-23	plk-2	grl-21
R04D3.3	B0284.3	C31H2.4	C45B11.5	F14B4.2	D1086.12
ulp-5	F43D9.1	tsp-10	C54F6.5	wrt-10	C04E12.2
Y111B2A.2	ugt-24	dhs-30	T07A5.7	T04A8.7	C10C5.2
F56D5.5	hbl-1	mrps-16	gem-4	F25G6.9	far-6
F54F7.2	his-17	R04F11.5	ZK596.1	tkt-1	T03G11.3
F42A10.9	dohh-1	Y71G12A.2	ttr-2	toe-2	F26E4.2
col-13	ZC204.12	mans-4	atat-2	die-1	nspe-2
elo-5	T12G3.1	tni-3	nhr-50	K12D12.5	zip-2
aly-2	F44E2.4	atp-4	EEED8.2	npp-10	B0041.11
C05C10.7	B0041.11	F25G6.9	Y41D4B.15	egg-3	skr-5
msd-2	jmjd-3.1	T11F8.1	F53C3.4	cid-1	Y46G5A.20
skr-14	his-27	czw-1	slt-1	C32H11.4	ttr-21
fum-1	H42K12.3	srh-237	F21C10.4	Y62E10A.14	cutl-21
C08F8.3	vhp-1	F44E5.1	frm-2	sna-2	C14C6.5
F15A4.10	his-49	F42A9.8	R13A5.9	lin-41	tyr-4
F57B10.3	F15H10.5	aly-2	Y51A2D.14	Y39E4A.3	F16B4.2
msp-152	lron-2	ril-1	col-78	C35A11.4	C39B10.3
sss-1	nhr-127	Y110A2AR.1	R09D1.5	hpd-1	C44B7.5
F42A10.6	C39D10.2	cee-1	crn-2	ZC308.4	ttr-3
asah-1	W09G12.7	elo-2	Y57G11C.40	hpo-40	F58B4.6
T27A3.4	frm-9	clec-47	daam-1	lam-3	T22B11.4
Y57G11B.5	qua-1	gba-4	T05E7.4	skr-14	C16A3.6
C35A11.4	atat-2	taf-6.1	R09E10.13	plk-3	Y41D4B.15
cpr-6	E04F6.9	cyp-31A3	Y105C5A.1270	egg-6	fbxa-115
C15H9.9	C46C2.5	W03G9.8	C05B5.8	farl-11	T05H4.15
K08E3.5	sma-1	ttr-50	C37A5.3	pdi-2	ZK678.3
Y75B8A.16	nhr-61	nuo-3	col-95	inx-14	T12D8.5
msp-65	C55A1.7	nuc-1	F15E6.10	ile-1	acs-16
Y54E10A.12	F23F1.6	fbxa-206	C02B4.4	C15C8.3	nas-6
C23G10.2	R13A5.10	K04C1.5	T19D12.4	ima-2	max-1
C06E4.3	crn-2	daf-36	cnc-1	ech-7	K09F5.6
H04D03.6	Y51A2D.15	C33G3.4	phg-1	cdc-48.2	C06H5.13
F39H12.3	srr-4	rpt-3	T01D3.1	lmn-1	T26H5.4
F58G6.9	F27D9.7	Y63D3A.7	W06F12.2	F44E2.8	B0273.1
R53.6	Y51H4A.25	rpn-7	Y54E10BR.4	C25H3.9	W01A11.7
C05D12.3	F13G11.3	R74.8	acs-16	aco-1	R02D5.7
T28F3.8	B0205.13	clec-57	F41G4.8	lev-11	ttr-59
nspa-6	mig-6	F42G8.10	C28C12.4	Y102E9.2	T19E7.6
C55A6.1	nhr-183	F25B4.4	nhr-84	spp-3	F47E1.1
nspa-7	shn-1	crn-1	Y54G2A.57	ZK1236.1	C52A10.1
Y69A2AR.18	olrn-1	ZK1098.4	K02E2.7	vps-35	F22E5.6
fbp-1	lin-33	pcn-1	Y97E10AR.1	C35A5.3	R06F6.7
lab-1	F54D1.6	F58G6.3	F15H10.5	zim-2	Y43F8B.11
Y66D12A.19	let-381	cyb-2.2	F22E5.6	fbxc-51	Y51H4A.25
K08D8.3	math-15	C27F2.10	Y32F6B.1	glh-2	B0238.12
iff-1	nsy-4	T25E12.6	M05D6.3	cey-3	ttr-32
fbxc-32	mrp-5	W09C5.8	K10B3.6	smc-6	osm-6
F44E5.1	C49A1.10	mccc-1	F53C3.3	F56D5.5	srr-4
C32F10.8	B0001.6	F42A10.6	sax-1	dlc-1	C16D2.1
phat-4	C05B5.8	F55B11.3	F26D11.13	nxf-2	C45B11.8
EEED8.3	T23F2.4	gld-3	bus-8	mat-1	mrp-2
pat-10	F13E9.11	Y34B4A.9	C10C5.2	F57B10.3	math-41
F32D1.7	cri-2	pdha-1	fos-1	his-54	osm-7
tnt-4	F46A8.7	F31C3.5	inft-1	pdp-1	F47B10.5
F45H10.3	nab-1	ostd-1	plx-2	his-20	ugt-1
rpl-11.1	T02E9.5	swsn-2.2	F47B8.10	phb-2	C37A5.6
cbl-1	rsd-3	Y62H9A.4	F25A2.1	xpo-2	Y39A3A.4
K10C2.1	F40F12.9	Y32H12A.2	nhr-18	ekl-5	F53B7.7
R10H10.3	F53C3.3	Y111B2A.2	C34H4.1	efl-3	Y77E11A.14
Y54F10AM.11	tsp-1	T12F5.2	F53C3.5	mcm-2	trpl-5
F46C5.10	F54E2.2	hpo-3	C35E7.11	C28H8.4	ptr-10
asg-2	ttr-20	C53A5.16	B0462.5	rilp-1	C08E3.13
ugt-62	K07C11.4	set-17	F54F7.9	ucr-1	T22B7.3
F29C4.2	T01D3.1	Y18D10A.11	C32H11.1	nhr-114	T08A9.13
phf-10	C54F6.5	lsm-1	Y37H2C.1	Y62H9A.6	fbxa-79
mlc-1	zip-2	B0041.8	T05H4.15	ttr-42	F45E4.3
ran-4	F10E9.12	R04D3.3	R08A2.5	ztf-17	scl-11
F38B6.4	K10D3.4	Y51H7C.7	F10E9.12	rpn-6.1	C54D1.7
mut-2	tag-120	let-767	ZK250.9	mec-15	gur-5
czw-1	F26F2.5	fem-3	nspe-2	fbxa-215	F09F7.5
gst-28	Y97E10AR.1	C23G10.2	far-4	Y57A10A.23	asic-2
K01A12.4	C54D1.7	Y49E10.18	C33A11.1	mex-5	F21C10.11
ssq-2	eef-1A.2	T16G12.1	T22B11.4	set-21	T19D12.3
crn-1	hsp-16.48	mom-2	klc-2	rad-51	ins-17
dgtr-1	his-6	R08D7.2	B0001.6	F58G6.3	C29F9.6
toca-2	nhr-63	F57B10.3	Y16E11A.2	ZK809.3	F39G3.4
nep-17	hsp-16.49	cec-4	nspe-5	pcn-1	H23L24.2
haf-9	C26B9.3	cyn-7	F49E10.2	acdh-12	B0507.8
F19H6.4	lpr-7	C44C1.5	fipr-26	Y111B2A.3	C33A12.4
rgs-8.2	ZC196.3	acdh-12	mig-6	gei-6	mig-17
rgs-8.1	T06G6.12	C07D8.6	F07G11.9	cyb-2.2	nape-2
mrps-16	cuti-1	F41G3.6	ctn-1	spr-3	R07E3.4
PDB1.1	unc-53	puf-7	cst-1	vrk-1	tep-1
M60.2	K02E2.7	glb-1	T25F10.3	H28O16.1	T08E11.1
rpt-4	phg-1	B0281.5	ZK1055.6	nol-10	M04F3.4
F07A11.2	C30E1.2	R13H4.2	lov-1	swsn-2.2	fbxa-67
gcst-1	ncam-1	T01C3.2	R09D1.12	ent-2	Y73B6BL.44
cco-2	wrt-6	Y47G6A.33	F15H10.12	F55G11.8	Y38H6C.24
msp-57	cut-2	ges-1	sars-1	tatn-1	C32E8.6
F14D7.2	set-30	ugt-64	F16B4.2	egg-2	C08E8.3
clec-47	lact-4	C08B6.8	ZK355.3	R09A8.2	ZC416.2
Y38F2AR.9	cutl-16	T21C9.4	cut-2	clec-50	fbxa-155
egg-1	Y106G6D.8	F46F2.3	F45E4.3	K04C1.5	irg-1
cdr-2	F45E1.4	F10B5.8	B0511.6	ZK829.9	R09H3.3
cysl-3	nphp-1	T12B5.15	C18E3.3	Y57G11C.15	Y46H3A.5
H28O16.1	Y39G10AR.11	F19H6.4	R09H3.3	Y73B3A.18	F32A7.8
F59D6.3	twk-8	lec-10	C06E7.4	snfc-5	tbc-19
rsp-5	cebp-1	sdhd-1	C34E11.2	him-1	F53B2.5
Y40H7A.10	F43C1.7	sdz-4	bicd-1	R07B7.2	C05B5.17
R09B3.2	T20F5.4	F44B9.8	nab-1	meg-1	T05C12.15
rsa-1	pgp-7	ivd-1	myo-3	scc-1	C34E11.2
H02I12.5	ZC190.4	tag-174	C54D2.1	cdl-1	trpa-1
lys-2	nhr-31	lbp-4	clec-78	npp-22	F40F8.5
T28D9.4	nhr-154	egg-1	F30A10.13	clec-70	nhr-63
K01C8.1	C09F9.2	tsn-1	Y82E9BL.12	hrde-1	Y54G2A.57
hil-5	magu-3	F18E2.1	D1086.1	R186.3	F53C3.6
H22K11.2	thn-1	C18E9.4	Y39B6A.33	K01A12.4	F36G9.7
skr-9	M03F4.6	daf-18	F58B4.4	C14B1.7	R10H1.1
rpl-31	grl-14	C48B6.10	T22B7.7	kin-4	Y105C5A.12
skr-15	Y69H2.9	vit-5	Y43F8B.2	pqn-52	W02C12.2
mdt-28	C10C5.2	hil-4	frm-9	W05F2.3	D1086.10
msh-2	pme-5	ztf-4	fbxa-79	acs-13	K02A11.3
bir-2	vab-19	C30H6.9	cng-1	F56F11.4	F47B3.5
T12D8.9	C14B9.2	C08F8.9	pqn-89	Y48G10A.4	F11F1.6
F56F10.1	dop-6	T02D1.8	nphp-1	T13F2.6	fbxa-97
T25C12.3	Y2H9A.4	par-5	npr-26	C07D10.5	cnc-4
acdh-3	rmd-5	rpn-6.2	nhr-11	C10C5.5	T19D12.4
F15E6.4	C49C3.9	ceh-40	F23A7.1	acs-19	C17H1.11
klp-15	dao-2	D2023.6	T06G6.12	B0416.5	fbxa-142
F08G5.1	rom-3	fipr-21	rom-3	ceh-36	Y54G2A.32
F21D5.1	daf-10	W01A11.1	F36G9.7	fbxc-36	vhp-1
glb-1	mak-2	btb-8	hsp-16.41	E02H4.6	ZC178.1
Y52B11A.8	C07A12.7	nxf-2	srd-71	let-92	B0244.6
T08D2.5	C27D9.2	bcs-1	srd-72	zen-4	F35F10.13
blos-4	C24A8.6	F20A1.9	lipl-8	Y23H5A.3	F47B3.4
C41G7.6	B0507.1	atp-2	K08D10.14	K02C4.3	Y39B6A.24
C24B9.3	Y6E2A.4	bir-2	col-74	mlc-2	F46C3.6
msp-40	acs-16	F54D10.5	fbxa-98	dcap-1	T08B1.4
rpn-5	math-16	K10C2.1	F43C1.7	spdl-1	Y54G2A.37
Y106G6H.6	fipr-23	pgl-1	F47G3.4	gla-3	syx-2
F53F10.3	F59C12.3	Y39A1A.21	T24E12.10	unc-27	nrf-5
C36C9.1	Y46G5A.7	swd-2.1	tbc-19	C27D9.1	F54E2.1
F55F3.2	F49F1.5	C06A5.8	Y54E5A.5	BE0003N10.1	C07A12.7
lsy-13	ttr-6	F40G12.11	sri-38	B0272.3	R12B2.7
F58A4.2	nipi-3	C50B6.7	T20G5.13	rabs-5	F19B10.13
F42A9.8	B0462.5	H02I12.5	gln-1	C28H8.1	Y18D10A.23
C28A5.1	ttr-2	grl-4	lbp-2	F47D12.9	F54F7.9
mrpl-12	sri-36	F55G1.9	acn-1	Y38F2AR.9	F15H10.5
ima-2	mua-3	pgam-5	ZC239.14	ife-3	ttr-4
ssp-10	tth-1	pri-1	sod-4	hcp-1	lntl-1
ceh-82	fbxa-28	cpg-9	Y39A1A.9	D1081.7	F11A5.15
nspd-10	lys-3	F33G12.3	nex-2	T12G3.6	F07G11.9
gst-41	F26D11.13	ahcy-1	W04G5.16	glp-1	far-7
fbxa-215	M05B5.2	ech-2	pme-5	gpr-2	C06G3.3
D1054.8	fkh-8	mdh-2	deg-1	K08D8.4	igeg-1
him-6	fbxa-199	psmd-9	M05D6.1	ZK809.5	phg-1
col-96	cpt-3	C17E7.4	R11G1.1	xpc-1	F33E2.6
sdz-4	col-121	act-2	F40F12.9	cgt-3	cpz-2
T25B9.6	F58F9.3	fipr-13	ric-3	swsn-9	K04H4.5
acs-2	gst-3	ragc-1	Y17G7B.20	trr-1	ttr-8
nspa-8	Y48B6A.6	F10E9.7	ZC190.4	cra-1	cutl-8
enol-1	C35E7.4	rpn-12	W09G12.7	let-99	K08F9.3
ugt-22	T10G3.1	gsy-1	ifp-1	Y106G6H.6	T06G6.12
R186.8	Y43F8B.14	mtl-2	brp-1	dim-1	nex-2
T21C9.13	Y43F8B.3	cpt-2	math-46	atp-5	sri-70
ZK1067.4	spc-1	hil-5	T08A9.13	num-1	Y47H10A.5
ZK616.3	C25F9.16	D2030.4	srw-86	msh-2	F15A4.6
vps-33.2	C41G6.13	vps-29	clec-174	C38C10.2	F19D8.2
W10C8.5	glb-11	T09A5.5	dlg-1	F14H3.6	F49H6.5
vps-29	Y75B12B.8	R09B3.2	Y43F8B.3	wee-1.3	fbxa-174
cin-4	C53A5.2	D2030.7	F44E2.4	hpo-35	C25F9.2
dpf-5	C17H12.11	pat-10	igcm-2	gst-7	fbxc-7
nuo-3	C06G3.6	dhs-12	C44H9.5	vha-13	ZK250.9
pgam-5	fbxa-7	pdhk-2	inos-1	F59F4.2	K02E2.7
Y106G6H.13	F21C10.4	mcm-6	pab-2	D1005.1	clec-166
ssq-1	F47B8.10	E02H9.7	R08F11.4	tpxl-1	K09F6.9
ZK1193.4	W03F11.1	mdt-18	F26F2.5	C37C3.9	col-117
M01F1.4	chd-3	R193.2	daf-10	F19H6.4	cyp-35B1
nspa-5	unc-44	F32D8.14	egal-1	B0001.5	cyp-33C7
sss-2	F07H5.8	cpsf-4	pme-4	dna-2	C54D10.14
Y24D9A.8	nspe-5	alh-1	ZK909.3	gsy-1	W04A4.2
Y71H2AM.5	F13A7.11	nhr-114	W05H9.1	his-34	C49G9.2
msp-55	C13E3.1	C08F8.3	unc-44	Y51H4A.7	Y16E11A.2
H06A10.1	F26A10.2	msp-51	C36E8.1	T21C9.13	C08G9.1
rad-8	F09C6.12	F28B3.6	gur-5	his-2	F14F9.4
T23G11.1	R11G1.2	ugt-46	C06B8.7	Y63D3A.4	T01D3.1
sod-2	lim-8	C01G5.5	C30G7.4	F15E11.1	Y69H2.9
T27A8.2	C06H5.14	col-13	F35E12.2	gly-7	fbxc-23
C10C5.3	ptr-1	oma-2	fbxc-7	C17E4.20	C28C12.4
T01C3.2	Y43F8B.2	pash-1	cutl-23	F15E11.14	T10G3.4
pas-2	F13D2.1	M28.5	sri-36	C45G3.3	F27E5.7
bath-26	ltd-1	Y105E8A.11	F18H3.4	ego-1	T20G5.13
acdh-12	R119.5	glrx-21	C25E10.10	pes-9	Y25C1A.14
npa-1	W02D7.11	ech-7	H01G02.1	pho-11	Y17G7B.21
Y63D3A.7	Y43F8B.15	lsm-3	dohh-1	alh-12	math-46
bath-27	Y57A10A.26	rom-5	ptr-10	his-29	gcy-22
C04B4.2	math-41	K08D8.4	B0563.10	mes-4	K08D8.7
msp-53	fbxa-153	Y54E10A.3	scl-21	T08H10.1	Y105C5A.8
K11D12.13	F25B3.4	emb-1	D1005.2	cul-2	D2096.13
ugt-26	hsp-12.1	mrps-10	F10G2.7	Y49E10.18	fbxa-153
C23H4.3	zip-5	zip-7	F13E9.11	erm-1	scl-2
F57C2.5	F52H3.5	ran-4	T13F3.8	T09B4.9	dod-23
C17G1.2	nspe-1	gst-29	Y2H9A.4	plk-1	gcy-5
Y67D2.3	lron-1	ZK1193.4	pqn-13	ddp-1	R06C1.6
ech-4	nas-39	chaf-2	cyp-32B1	gst-28	W09G12.7
rpn-9	fbxa-163	T21C9.13	Y77E11A.14	hst-1	F40F12.9
grd-14	his-32	F10C1.9	ifa-4	F31C3.3	C25D7.15
glo-2	lips-13	emb-27	catp-1	capg-1	cyp-32B1
wago-1	Y57G11C.20	cpr-1	ZC116.3	cpsf-1	F28F5.4
tkt-1	W09C3.3	cyp-34A8	C27D9.2	npa-1	B0403.5
pcp-1	cnc-6	hpo-19	Y47H9C.1	sucl-1	nlp-27
ech-7	Y41C4A.8	mrpl-19	cnc-11	hlh-16	C10G8.4
F49C12.7	str-46	Y18D10A.16	eef-1A.2	gst-26	Y22D7AL.15
R08D7.2	F58D5.5	F37F2.2	tsp-1	pkc-3	F40F9.10
dhs-6	F36A2.14	mrpl-20	math-24	W05H9.4	zig-3
sod-1	F17C11.1	msp-19	arf-1.1	dnj-9	T28H10.3
daf-36	F57G12.1	C05C10.3	C28G1.5	sur-2	cut-2
trap-4	B0507.2	lpd-5	F19B2.5	cogc-2	T23F11.6
msp-78	F10A3.1	spp-23	C44H9.4	idhg-2	Y56A3A.33
Y49E10.18	ceh-75	Y52B11A.8	F16H6.10	cdc-48.1	C45B11.5
C56G2.5	fbxa-188	lig-1	trx-3	M01E11.3	lys-3
M151.7	C50F7.5	coq-5	C33G8.2	vet-6	mpz-5
R11.1	M163.11	F56C9.3	crm-1	R05G9.3	B0563.5
pept-1	C08F1.11	Y66D12A.16	rig-1	F25D7.4	C27B7.9
F25B4.4	cdh-8	ZC477.3	lys-3	sec-31	F23B2.10
skr-13	C27H5.6	klp-16	F26F2.9	ZK228.4	C05E7.3
R02F2.4	T19D12.4	dgtr-1	rsd-3	panl-3	scl-5
spe-5	Y71G12B.11	lpd-9	F26F2.2	spd-3	C14C6.2
E02H4.6	C34E11.2	ddp-1	phf-33	abts-1	fat-5
elo-1	ugt-57	ubxn-1	srt-42	cash-1	Y39B6A.69
spp-23	F53F10.1	col-144	F25B3.5	ZC376.6	T23B3.2
K06B9.2	Y71A12B.15	C01G6.3	Y37D8A.16	mop-25.2	F10G2.7
clec-51	ZC239.14	ego-1	del-3	ZK973.1	cyp-33C8
spp-14	T26H5.4	F17C11.7	T28H10.3	C14B1.9	grl-9
F28C6.2	K02E10.4	Y69A2AR.18	Y51H4A.25	noah-1	F13D11.4
tsn-1	zak-1	M60.2	sek-1	R05G6.7	C18A11.1
alh-9	F53B7.7	him-18	Y38H6C.24	spp-4	K10B3.6
B0261.7	C54D10.13	F17C11.10	glb-11	mcm-7	ftn-1
pdhk-2	Y75B8A.37	C09G4.4	F26A10.2	col-143	Y57E12B.10
Y73C8C.8	rrbs-1	Y48A5A.3	nlp-1	klp-19	ugt-18
R05G9.3	fbxa-3	rpn-5	C07E3.3	F11E6.7	nhr-178
F42A10.7	T19H5.3	ZK1321.4	ttr-25	cutc-1	F36G3.3
got-2.1	F53C3.7	tpp-2	fbxa-30	pph-4.1	F02C12.1
C27D9.1	tbc-19	C41D11.5	T19B10.3	W04D2.4	C15H9.11
rpl-30	R08B4.5	perm-1	ajm-1	pup-2	F54D5.3
vet-2	W09C5.1	Y57G11C.51	F53F10.1	col-119	F20D6.5
ZK1236.1	C14B1.3	F56A11.5	F19D8.2	ZK524.4	F29G6.1
rpn-7	str-262	bpl-1	math-15	R02C2.6	fbxc-2
T11F8.1	Y39A3A.3	Y53G8AL.2	Y119D3B.13	C34B2.8	flp-15
C33F10.4	ifa-3	msh-2	skr-3	mel-26	fbxc-4
F55G1.9	K09F6.9	K11H3.4	pho-6	R11A8.5	F38A6.5
F26B1.8	del-2	apc-11	let-381	gpx-2	F41C3.8
his-74	C05D9.4	pbs-7	C33A12.19	gly-20	Y105C5A.1270
pbs-1	ZC116.3	cco-1	twk-31	T03G6.3	hil-7
scav-4	cnc-10	C26G2.2	T19E7.6	W02D9.7	K09F6.6
gld-3	wdr-5.2	poml-3	F57B9.3	C01H6.9	R09E10.13
mcm-2	F45E4.5	clec-10	Y51A2D.15	gls-1	dod-19
hpo-8	T14B1.1	Y42A5A.5	mpz-5	Y57A10A.25	C47E8.11
acs-19	Y51A2D.14	csn-5	try-5	K08F4.2	srp-1
bli-6	rig-5	F31D4.9	cri-2	mel-11	dyf-2
rps-13	C07E3.3	W09C5.7	C25F9.16	evl-14	C42D8.1
C23H5.8	F47E1.1	skr-10	B0273.1	ruvb-1	R05A10.2
par-5	F08B12.4	F08G5.1	tyr-3	duo-1	ZC21.10
gst-10	C03C10.9	vha-18	T19C4.5	R12C12.1	Y57G7A.1
F56C9.7	Y39B6A.33	C43E11.12	F42H11.1	T04D3.5	rpl-11.2
dhs-20	hsp-43	R186.3	C14C6.2	nhx-2	F59C6.14
apc-2	bicd-1	cyb-3	nhr-63	F41G3.6	fbxc-1
C08F8.9	F41G4.8	mrpl-34	fbxa-7	C13B9.3	F58F9.3
Y47G6A.25	ent-2	Y65B4BR.8	C08E8.4	Y37D8A.4	F14D7.8
Y57A10A.3	trx-3	air-1	T07A9.9	pcca-1	cls-1
W06B4.1	T23F2.3	B0261.7	Y110A7A.2	npp-19	Y41C4A.11
W03F9.4	W02A2.9	pbs-1	F20D1.3	age-1	F53A9.8
T04A8.5	egal-1	oxy-5	fbxa-28	F40F8.11	lron-13
R74.8	crm-1	rpn-8	Y39G10AR.11	C49F5.6	col-3
C43E11.12	phf-33	app-1	F13A7.12	F35A5.1	T07A5.7
F54D10.5	klc-2	fbxc-51	nspe-1	ced-5	C17H1.3
sptl-2	tsp-2	F13H10.4	C14C6.5	H25P06.1	Y37B11A.3
R03G8.6	daam-1	W03C9.2	pqn-92	tfg-1	F15D4.4
elo-2	T19C4.1	gst-28	Y102A11A.2	hpo-3	C01B10.6
R11D1.13	set-6	mig-5	Y43F8C.3	ostb-1	ZC581.3
C16C8.16	ikb-1	umps-1	M05B5.2	F47G3.3	C03G6.5
Y53G8AL.2	2015-06-01	art-1	gst-3	fum-1	B0462.5
mbtr-1	ZK355.3	rnr-2	C15H9.11	cgh-1	fbxc-5
F10C1.9	K04H4.5	erl-1	F19B10.4	C10E2.6	srxa-15
spd-3	F21C10.3	F42A10.9	tre-5	flh-1	C45B2.2
K08D8.4	his-9	pho-11	K03H6.4	F56C9.3	cyp-32A1
Y66D12A.16	his-13	D1081.7	nhr-61	him-5	D1086.7
col-181	mig-10	set-32	Y46G5A.36	Y53G8AL.2	ZC190.5
K02E11.7	duox-2	sgo-1	fln-2	tag-232	F09F7.7
daf-18	lam-2	Y59E9AR.7	fbxa-97	C09E7.6	lipl-8
ZC155.4	F37A4.4	C16C8.16	del-2	emb-30	cnc-10
R10E9.2	F54F11.1	pas-5	fbxa-135	ZK550.4	npr-26
T21H3.1	Y94H6A.2	Y59E9AR.1	set-30	F49C12.7	hil-1
oxy-5	C48E7.6	praf-3	W02F12.8	T24H10.1	F20D1.3
col-184	skr-20	acl-3	Y47G6A.17	sdha-1	Y24D9B.1
cnc-8	lam-1	K07C5.4	ZK909.6	F54D5.12	R13A5.15
col-12	math-39	R11H6.5	lrx-1	C05C10.3	H39E23.2
fbxb-81	nlp-31	spo-11	F59E11.7	lst-1	Y39A1A.9
Y43E12A.3	Y65B4BL.1	pen-2	T28A11.2	pdhb-1	Y82E9BL.12
F18A1.8	dsl-3	ZC308.4	B0284.3	chtl-1	col-85
F56D1.2	del-3	rpl-31	far-3	ssup-72	F56C3.9
clec-66	pqn-13	tag-231	ugt-25	C50E3.12	F21C10.3
mtl-2	C37A5.3	tomm-22	C25F9.2	zfp-2	T19B10.3
cbd-1	nspe-2	B0207.6	cutl-21	cyp-34A1	ccg-1
mai-2	C32B5.15	iff-1	dys-1	F33A8.4	ttr-16
D1086.6	fip-1	F13H10.8	sorb-1	Y57E12AL.1	C25E10.10
btb-8	fbxc-23	ZK813.1	asns-2	F48A11.4	C07D10.6
C53A5.16	Y41D4B.15	Y66D12A.19	ZC196.3	cpb-3	F59G1.4
hacd-1	Y43B11AR.1	B0336.13	cst-2	cpg-9	W08A12.2
F41G3.6	lipl-8	T02G6.5	F54F11.1	apg-1	M162.5
tsp-8	ttyh-1	sec-12	unc-82	F07H5.10	mam-8
hpo-18	F10E7.9	Y4C6A.3	K04F1.9	ZK858.6	F59A6.12
mel-47	ngp-1	zim-2	F28B12.1	K11G12.6	clec-81
C50F4.16	F33G12.6	such-1	mam-1	fem-2	M05D6.3
msd-4	F32H2.6	gras-1	ngp-1	C50E3.5	F14D7.7
rpl-9	C11H1.7	msp-55	sem-4	gpi-1	btb-9
fib-1	unc-82	B0334.5	T23G7.3	K08D8.3	F58A3.4
F33G12.3	F13D11.4	F01F1.2	ttr-24	nhr-66	F08A8.8
gipc-2	C50B8.4	ugt-62	B0507.7	ddo-1	Y38H6C.9
F14D2.11	R09E10.5	C36C9.1	gcy-22	sel-10	hsp-16.41
meg-1	Y54G2A.57	sdz-5	M01G12.14	F58F12.1	F52H3.5
K12H4.2	snf-8	puf-6	F31D4.5	ced-6	str-124
msp-3	ttr-3	Y57G11B.5	C18B2.4	nuo-5	swt-6
F29B9.5	F10G8.8	nstp-10	rmd-5	mei-1	gcy-33
puf-3	F40G9.15	frh-1	glc-1	gcst-1	pgp-11
mec-15	R09E10.13	pcp-2	Y37B11A.3	F32D8.11	daf-10
T08B2.12	T24E12.10	pck-2	T14B1.1	C06G4.1	Y39A3A.3
K04C1.5	abt-5	csc-1	T03G11.3	vps-18	C14B1.3
bca-1	C49C3.21	prx-2	nmtn-1	F59D6.3	M03A1.3
F27D4.1	F35E12.2	mrps-15	C17H12.8	T19A5.1	H12I13.6
his-68	C05D10.4	F23H11.5	F26G1.3	hpo-9	Y39B6A.29
F48D6.4	F43C11.8	F36D3.1	W04G5.8	his-47	C13F10.1
glh-4	magu-2	T27E9.2	M01G12.9	F16D3.4	fbxa-30
F20A1.9	C45B11.8	T28D9.4	D1044.1	Y47G6A.18	F38A1.9
F32D8.14	math-24	him-8	F21H7.3	ptr-2	F39G3.5
cyn-1	his-25	Y71A12B.11	apl-1	T08D2.1	cpna-5
K07A1.17	T24C4.8	rfc-4	tat-2	gld-4	rom-3
sas-5	fbxc-20	Y82E9BR.3	F15B9.6	klc-1	nhr-243
atp-2	F20D1.3	K07A1.10	W09C3.3	unc-101	F53F4.17
clec-56	C49G7.10	F07H5.10	shn-1	C34C6.2	col-89
nspa-3	C33D9.13	hpo-9	F53A2.9	T01D3.6	ttr-35
pck-2	mltn-9	ndx-9	pqn-18	K04C2.2	Y34B4A.5
nspa-1	hum-6	trap-1	flp-5	elo-6	spp-12
pbs-7	let-268	T02H6.11	F58A3.4	emo-1	ZC190.4
ufd-3	C44H9.5	mrpl-36	F13D2.1	ppfr-2	C53A3.2
gei-12	ptr-11	pst-2	igeg-1	Y49E10.16	gem-4
ZK1248.15	pqn-62	alh-9	Y45F10C.2	F18A1.7	tsp-2
Y51F10.7	C28G1.5	air-2	C08F11.11	mboa-2	C30A5.16
W05F2.6	ZK1055.6	msp-59	Y24D9B.1	F58G6.7	Y6E2A.7
C06A5.8	gcy-11	ZK177.4	F01D5.1	ztf-16	ugt-24
set-17	pvf-1	atp-5	rrbs-1	let-60	R13A5.9
ZK938.1	ZC443.3	glo-2	scrm-4	anmt-2	R03H10.6
ctb-1	ver-1	C53H9.3	tag-343	pink-1	F35B12.9
puf-5	shc-2	B0379.1	ttr-30	swsn-7	ubc-23
let-99	F45E4.3	F08A8.4	R09E10.5	sec-16	gadr-6
Y39A1A.21	tni-1	gst-10	Y65B4BL.1	F23C8.5	cutl-23
B0281.5	R08F11.4	col-122	tth-1	vap-1	F07H5.8
hmg-3	pab-2	gut-2	ZK593.2	pgk-1	fbxa-3
D2030.7	C53B7.2	Y54G2A.36	K11D12.9	fbxc-24	T28F3.5
F32B5.1	F39G3.5	ifc-1	mrp-5	Y71F9AL.17	K10C9.3
B0024.10	nlr-1	skr-9	F40F8.5	T11F8.1	fmi-1
F54D5.4	noah-1	B0491.5	H40L08.1	fkh-2	M01G12.14
plk-2	C34F6.1	col-10	dod-24	cyy-1	Y39B6A.5
gst-1	ZK909.3	F26A1.1	B0244.6	clu-1	BE10.4
Y66D12A.6	C14F11.6	him-6	F41E7.2	acl-3	clec-62
zim-2	cht-1	acly-2	C29F9.6	T09F3.5	C45G9.6
R09A8.2	gln-1	rpb-10	C24H12.4	imp-2	F09C6.13
lig-1	C24H12.1	F37C4.6	C01B4.7	snr-2	fbxa-208
Y43F8C.9	nhr-56	M01F1.4	ugt-24	B0393.3	eff-1
C18E9.4	unc-70	lipl-5	F16B4.7	ifet-1	Y116A8C.3
C16C8.13	C07D10.5	flh-3	F48E3.9	sqv-4	ZK909.3
prdx-2	C06G3.3	F55B11.5	pmp-4	F21D5.2	C09D4.9
F08F8.4	T24F1.3	Y62E10A.2	lin-33	K02F6.7	cpr-3
zim-3	F16B4.2	M02D8.1	Y19D10A.4	his-16	B0563.7
skih-2	twk-31	bath-41	K02B7.3	T19B10.6	F59D6.7
MTCE.3	clec-5	pept-1	F39G3.4	sti-1	Y38E10A.28
Y22D7AL.10	R07E3.4	skih-2	rop-1	Y67D8A.2	Y37D8A.2
F10F2.2	W03B1.3	C24B9.3	tag-199	erfa-3	Y47D7A.13
gsp-4	C33D9.8	F49C12.7	F58B4.6	ugt-22	fbxa-143
ahcy-1	R90.1	F23A7.8	F39B2.9	zyg-9	F55H2.8
col-155	cutl-28	msp-31	C49G7.7	set-16	F58B4.4
cdc-48.2	unc-129	F30F8.1	T11F9.12	nfya-2	H03G16.6
K07A1.1	F13B9.2	ned-8	nape-2	Y43F8C.13	perm-4
F56A11.5	cpr-3	T13F2.6	F39G3.5	lin-35	F13H8.1
F26E4.6	C17H11.6	K12D12.5	Y39B6A.69	C30A5.3	dhs-21
F25D7.4	Y43F8C.3	F12F6.7	T19H5.3	tag-170	F56D3.1
mans-4	T09B4.5	F13D12.5	F54E2.2	R151.2	W04G5.8
myo-1	adt-1	T09B4.9	ptr-8	glb-1	ncs-3
T08B2.11	M05D6.1	C05C10.7	W02A2.9	kbp-5	F35C11.2
fkh-3	F07A5.4	C35D10.5	Y58A7A.5	his-8	R11G1.1
eaf-1	F08A8.8	rfc-2	ttr-54	Y42H9AR.4	F44F4.3
rpl-25.2	cutl-21	glh-1	Y71G12B.11	F15D3.6	F35E12.2
rec-8	skr-3	nasp-2	F09C8.2	cids-1	K07H8.11
cdr-6	Y41G9A.10	rpia-1	C48E7.6	his-62	ZC239.6
dhs-26	C13F10.1	ubc-12	ccg-1	Y110A7A.15	atf-2
F56A8.8	math-5	F44E2.10	T05A8.2	rhr-1	mks-6
clec-170	math-34	F14H3.6	F42C5.9	F14H3.3	C08F11.3
mom-2	C32F10.4	cyn-12	F10C2.7	R07H5.8	pqn-8
C45G9.2	T12A7.7	pgl-2	Y57G11C.18	Y24F12A.1	F48E3.8
msp-79	F26F2.2	dif-1	ZK813.2	C23G10.7	W09C3.3
F08F3.6	tag-241	C06A6.4	cyp-35B1	aat-3	F13A7.12
hop-1	D1025.1	F56C9.7	klp-4	egg-4	W06F12.3
D2023.6	F26F2.9	cts-1	str-124	F17A9.2	nlp-16
B0250.5	Y11D7A.19	pqn-52	T23F11.6	saps-1	try-5
puf-7	tbc-1	C15H9.9	kqt-1	clec-265	rmd-5
F27D4.8	Y46B2A.2	Y53C12A.3	C33A12.4	pos-1	Y56A3A.18
sdz-5	T23F11.6	sand-1	lim-8	F45F2.10	C17F4.2
F59A3.2	F25E5.3	spn-4	oac-13	mlc-1	far-1
F44E2.10	aly-1	Y66D12A.6	fbxa-188	K09G1.1	dur-1
ncx-6	rab-11.2	smo-1	Y38H6C.14	ekl-4	T20D4.10
skr-10	dep-1	T04A8.6	D2096.5	F41H10.3	F38B6.3
cyp-34A8	sod-4	C01B10.8	F52H3.5	let-4	srx-76
C50C3.1	aagr-4	mppb-1	cdh-9	F52B5.2	R08A2.5
C01B10.8	F19D8.2	lys-2	F45E4.5	sex-1	F09F7.6
msh-6	clec-180	sodh-1	B0403.3	K06B9.2	T23B12.8
T22C1.4	ccb-2	F10E7.6	nep-16	C28A5.2	ZK822.2
F43H9.3	clec-174	cyn-6	F11F1.6	F40G12.11	F26F2.4
trap-2	F53C3.4	C37C3.9	Y6G8.5	Y75B8A.24	cyp-13A10
K03H6.2	K07E8.6	cgt-3	sssh-1	rpn-5	F57C12.6
R09E10.6	F11E6.9	K03H6.2	D1025.1	vha-4	T25F10.3
rps-22	B0563.6	W02B12.10	F09C6.12	Y53F4B.9	his-35
ZC308.4	Y15E3A.4	pdp-1	C05C9.3	pho-13	B0238.13
Y52B11A.3	ZC21.10	F17A9.2	C12D5.3	C28A5.1	K11D12.9
T14G10.8	F34D10.6	Y105C5B.5	tag-241	tag-307	T24C4.8
nspd-6	fbxa-142	tomm-7	cutl-28	C50F4.12	F42C5.4
M28.5	F11D11.3	R10H10.6	swm-1	atf-7	flp-25
B0393.3	atg-16.2	jmjd-5	lpd-7	tsp-12	Y55F3BR.11
abf-6	F47H4.2	F54D5.5	T09F5.12	ZK813.1	C37H5.3
F22H10.6	nhx-4	fib-1	hlh-4	fat-1	T11F9.12
C06A6.4	T23G7.3	ZK1010.2	ZC204.12	F46B6.6	tag-278
F39F10.3	C24H12.11	F58A4.6	F11D5.1	D1086.5	dpy-9
nhr-114	pxn-2	hcp-2	AC3.5	mre-11	ric-19
C48B4.6	fbn-1	agt-1	eff-1	W04E12.2	F55B11.4
polh-1	K10D6.3	sss-1	byn-1	C36C9.1	srr-1
C26G2.2	igcm-3	sdha-2	C26B9.3	T26A5.5	W01F3.2
pcp-2	Y53H1B.2	npp-16	clp-4	F55C5.8	F15H10.10
F56C9.3	F19B10.4	fbxc-29	hpo-6	F14H3.4	C25F9.16
E02H1.2	Y47G6A.17	mcm-7	ztf-30	cdc-6	C53A5.11
ZK1307.1	lgc-47	F32D1.5	T26H5.4	R05F9.6	dos-3
C16E9.1	T05A7.11	F36A2.7	T03D8.6	twk-18	fbxa-77
nlp-20	K11G9.5	C24D10.6	Y25C1A.14	klp-10	F53F4.13
Y105E8A.11	srz-100	K07C11.8	F15G9.1	M01B12.4	C41G11.1
unc-22	fbxc-53	rpb-3	M02D8.7	C14C10.4	gcy-37
W04E12.2	nhr-221	C08F1.6	nrx-1	C49F5.3	lov-1
C16C8.11	ilys-4	C34D4.10	T23F1.5	Y19D10B.7	F09C6.1
oig-3	C05C9.3	lbp-8	lgc-47	gei-14	Y119D3B.13
cpar-1	gln-3	col-184	str-144	tpi-1	F53A9.6
C01G5.5	K04F1.9	F08F8.4	F13D12.3	F32A11.1	tag-273
Y80D3A.9	C18D11.1	C50F4.16	F47A4.5	F44E2.10	fbxa-7
lpd-5	F57C12.6	spp-1	C49C3.9	mex-3	skr-3
tag-18	snf-12	syx-4	ZK970.7	Y40B1B.8	T20D4.12
R11G10.3	Y54E5A.5	mrpl-18	F10G8.8	hsp-60	nhr-84
sepa-1	K10B4.3	ZK688.9	Y40B1B.7	cep-1	fut-2
Y62E10A.14	his-2	Y39G10AR.9	F38B6.3	cars-1	C06B3.7
ZC477.3	C27H2.2	K03H1.13	F11D11.3	rnp-1	F26G1.2
let-767	cyp-37B1	T05E7.1	W09C5.1	mcm-6	lev-9
M01E11.3	T13H10.2	K12H4.2	T16G12.3	nra-4	nhr-112
hpo-9	srt-63	abi-1	fbxa-47	nspc-17	F15H10.9
R07E5.11	ben-1	tag-307	ins-20	T21H8.5	K09C8.8
F35C8.5	cdh-1	suds-3	T28A11.19	lbp-9	wht-3
rpl-7A	ttr-4	F40F8.11	F35F10.13	Y39E4B.5	ttr-7
swd-2.1	hlh-19	R02D3.7	B0416.7	eif-3.C	F15E6.10
ddo-1	W03G11.4	msp-113	gln-3	let-711	F07C3.9
F17E9.5	B0244.6	pot-1	nhr-103	B0303.3	M04G7.1
C45B2.1	apl-1	ZK1058.5	Y94H6A.10	F53B3.5	F28B12.1
ego-1	F46H6.5	F35G12.7	Y15E3A.4	T24B8.7	Y71H2B.4
ZK1058.5	scl-21	F21C10.9	W03G11.4	T01C3.3	T10B9.9
R07B7.2	best-3	rpl-30	F53F4.11	ifc-2	rab-11.2
dhs-3	spp-15	C30H6.8	nac-1	T04F3.1	H06I04.6
lin-41	unc-10	Y24D9A.8	daf-21	clec-91	fbxa-66
F14H3.3	ras-2	F54E7.8	Y69H2.9	F38B6.4	Y43F8B.15
msp-10	C08E3.1	C04B4.2	Y43F8B.23	hpo-24	Y116F11B.17
2015-09-01	Y39B6A.29	Y75B8A.31	prkl-1	T22C1.6	F26D11.13
col-106	T28H10.3	ssp-11	nhr-178	hmg-1.1	C08H9.4
daz-1	C26H9A.2	F02H6.3	nhr-41	mdf-1	K10D6.3
C44B7.10	math-46	lec-6	F08D12.7	div-1	Y46E12A.5
T08B6.4	K10G6.4	npp-22	lgl-1	ZK686.3	grl-23
Y54G2A.36	Y54G2A.10	F02D10.6	lec-5	rme-8	Y34F4.4
W03G9.2	Y6G8.5	F56D5.5	clec-165	C14F11.4	F17C8.3
emo-1	F21H7.2	elo-1	vab-19	wapl-1	nhr-231
R11A8.1	nhr-18	hpo-17	F21C10.3	anmt-3	Y47G6A.15
idh-1	B0507.7	Y73B6BL.29	F09F7.5	F52A8.6	E04F6.4
rps-17	dpy-7	emr-1	ikb-1	Y62E10A.6	Y116A8B.4
F09E5.3	C48D1.1	rtel-1	cyn-17	com-1	clec-233
mrps-10	F25F8.1	smn-1	C49G7.10	epi-1	gnrr-2
F41G3.10	F26G1.3	bath-27	F49F1.5	nnt-1	R09B5.11
cyn-9	F13B9.1	F25B5.6	F15D4.6	acl-1	F16C3.2
cas-2	C14F11.2	htp-2	mnk-1	ubc-9	hpo-6
T27E9.2	gcy-5	ergo-1	ZC443.3	arl-1	ZC412.3
moma-1	T24E12.5	tag-65	nhx-4	C11H1.8	F59B2.8
rnh-1.2	F28D1.2	F28C6.2	F13B9.2	metr-1	F53H2.1
C48B4.8	sek-1	acl-6	H42K12.3	R119.1	C53A5.9
F42A9.6	F25B3.5	C17E4.3	cft-1	rnp-8	ttr-29
kbp-1	F28F9.2	Y69A2AR.25	Y43F8B.25	Y66D12A.19	twk-11
srsx-34	F47E1.2	clec-51	trpl-4	hil-5	B0284.2
pas-6	ceh-26	pam-1	trpl-3	cdc-7	F54C9.11
taf-11.3	F43G6.8	C02F5.10	lron-1	T10B11.8	R02F2.8
T05H10.1	F55G11.4	pqn-22	F54E2.1	F54D5.9	W04G5.16
skr-8	Y37D8A.16	F39H11.1	adm-2	C31C9.2	F16H11.1
inx-8	snx-17	R11A8.5	F53C11.9	T21B10.3	sid-2
Y39G10AR.9	sym-1	C32F10.8	str-46	spp-5	arrd-14
hpo-40	myo-3	F53F10.3	C16D2.1	zyg-12	C47D12.5
puf-6	cpn-2	col-106	cuti-1	K01D12.6	lgc-27
R05H5.4	F25H5.8	prdx-2	col-41	T27A8.2	C53C11.2
F35G2.2	nhr-6	F56D2.2	K10B4.3	F12F6.1	Y54G2A.10
F32D1.5	F48F7.3	grsp-4	ssp-35	lin-9	F43C1.1
fbxc-44	F42C5.9	cdc-7	Y39B6A.29	T02G5.7	C32H11.1
K12B6.8	C08F11.12	spe-39	ZK856.7	T05E7.1	glb-11
rpl-26	nhr-94	pms-2	F13H8.1	F25H5.5	F37C4.4
btb-11	F28C10.1	nuo-2	tsp-2	ZK813.7	dct-3
pqn-52	H09F14.1	F25D7.4	nhr-231	R148.2	math-39
trap-1	ZC374.2	DH11.2	ttr-3	arf-3	col-41
T10E9.1	C06G1.6	T03G11.6	jmjd-3.1	ceh-86	valv-1
mrpl-19	nhr-103	spd-3	Y38H6C.9	Y44E3A.6	xtr-1
E01G4.5	nape-2	W03G9.2	C04F12.1	DY3.8	lron-2
K07H8.1	F15D3.8	kin-33	dod-19	pch-2	cpt-4
F32D1.6	ahr-1	F15E11.1	C47E8.3	T19H12.2	ZK353.10
spn-4	F15A8.6	mcm-4	math-27	F19B6.1	F16B12.7
egg-3	C08H9.4	F15E11.14	F58F9.3	CC8.2	nspe-1
Y48G9A.11	T28B8.1	Y54G2A.12	twk-11	B0432.8	kcnl-4
F17C11.10	F52G3.1	pif-1	nhr-85	cyp-25A1	C49C3.21
spe-4	R09H3.3	snr-7	C08E3.1	hmt-1	Y46H3A.4
mppa-1	cutl-23	F25H8.1	twk-7	pmp-3	K08C7.6
alp-1	ztf-30	fbxb-13	jip-1	C06A5.3	pxd-1
D2030.8	Y47D3A.1	C35D10.10	spon-1	R07E5.13	cnc-7
F26B1.2	C23H4.6	F26H9.5	R07E3.7	F19B10.2	M02D8.7
ragc-1	Y39B6A.69	T23B12.6	C37A5.6	Y42H9B.3	F25H5.8
cat-4	nhr-41	let-99	dig-1	smc-4	daam-1
unc-27	F28F5.4	M01A10.1	C25H3.1	ran-4	F52B11.5
bcs-1	F56H9.2	C48B4.1	cdr-4	dad-1	hex-1
mec-17	aff-1	F32D8.5	aff-1	cyp-13A2	clec-5
C34B2.5	Y38H6C.9	imp-1	ceh-75	cyk-4	F25B3.2
pash-1	osm-12	ZK228.4	R01E6.5	F14E5.2	zip-10
tsfm-1	Y17G7B.21	lsm-4	T08B1.4	cks-1	lact-4
E02H9.7	F49E10.2	R09B3.3	K09E9.1	atf-5	fer-1
C25H3.4	C23G10.6	dmsr-4	K08F9.1	C10C5.3	W03G11.3
Y71G12A.2	C10A4.7	R08E5.1	Y38H6C.8	mau-2	sru-21
F35A5.1	C04G6.5	T25B9.9	ttm-4	ceh-39	C54D10.13
gst-33	D1044.1	elb-1	R12E2.7	T09B9.1	elp-1
C30H6.9	zmp-1	R05H5.4	mks-5	mmaa-1	F54B11.4
MTCE.34	D2005.6	ubc-18	tbc-1	gld-1	fbxc-8
ssp-9	F16H6.10	C36A4.5	fhod-1	cutl-25	Y39H10A.1
ZK1320.3	T05E12.3	T20H4.5	nlr-1	F54E2.4	M28.10
R193.2	F22E5.13	Y11D7A.10	F22E5.13	hpo-34	Y71H2AR.2
F14H12.8	pat-9	ZK1053.4	jph-1	F59A3.4	F20G2.5
K08E5.1	F13B12.4	cbl-1	K10D3.4	ufd-2	far-2
tag-307	R02D5.3	rpn-1	ces-2	F01G4.6	F46G11.4
ugt-47	fat-3	tomm-20	F11E6.6	arx-1	F28H7.8
K08E4.2	F25A2.1	wago-1	ver-1	vha-19	fbxa-161
Y110A2AR.1	Y38H6C.17	msp-78	F52B10.3	H02I12.5	F59H6.3
C36A4.5	F53E10.1	F09E5.3	cutl-16	Y71F9AL.9	Y38C1AA.9
nasp-2	C17E4.19	H04D03.6	F12A10.1	dlst-1	T11F9.22
pgl-2	cutl-11	Y39A3CL.3	F40E10.5	ZK669.4	C55A1.4
F32H2.7	F52B11.5	tnt-2	twk-32	ect-2	K02B7.3
fbxa-113	F46H5.4	gipc-1	C17G1.5	F10E9.11	twk-7
acl-6	F35F10.13	fbxa-215	fer-1	R07E4.5	nhr-18
srh-237	F39G3.4	C55A6.9	snf-8	ZK370.8	fbxa-2
clec-10	Y57G11B.1	clec-54	hil-3	lrr-1	zig-6
ZK973.1	ZC168.2	cpf-1	his-32	F15E11.13	Y42A5A.4
W02B12.15	T03D8.6	F14H3.3	F13E9.15	F20G4.2	B0205.14
fat-1	M60.4	C41D11.9	cpr-3	F54D5.5	C33G8.3
pes-9	mnk-1	Y57A10A.23	tag-243	capg-2	F54F11.1
T02H6.11	egl-15	him-10	ZC374.2	sdha-2	F23H12.3
zim-1	dyf-7	qns-1	T11A5.6	etf-1	C17G1.5
msp-33	sru-21	W06D11.3	ZK662.2	cyld-1	irld-6
F44B9.8	grd-7	cas-2	tni-1	cbl-1	F01D4.8
faah-3	R02F2.2	T25G3.1	fbxa-153	C01G6.3	rom-1
mrpl-34	ifp-1	djr-1.1	fbxa-2	ttr-52	F01D5.3
C17G10.1	noah-2	F56D1.2	Y38E10A.28	F02A9.4	Y7A5A.3
mesp-1	ZK105.5	T10E9.1	F43C11.8	rpt-1	gtl-2
lrr-1	F38B6.3	rgs-11	F54H12.2	sqd-1	ZK353.4
R53.5	nep-16	H17B01.4	H03G16.6	T05C3.6	Y41C4A.17
lev-11	Y46H3A.5	K07A1.17	math-13	agl-1	C53B7.3
Y18D10A.16	F58A4.14	sas-6	Y71A12B.12	F55C12.5	DC2.5
kbp-3	Y71F9AL.7	sec-23	abu-14	F29B9.11	sre-44
K12D12.5	lpd-7	crls-1	T10B9.9	B0464.6	glr-6
nlp-36	C05D9.3	cup-2	T05B11.7	D1007.5	glb-22
F14D2.15	F11E6.6	fbxb-8	Y102A11A.9	him-6	D1044.1
W06D11.3	C44H9.4	tin-13	T26A8.2	tbb-2	fbxa-59
cpn-3	C37A5.5	mdt-28	cyp-33C7	zfp-1	lpd-7
spe-39	F07C3.3	fars-2	C48B4.3	praf-3	mak-2
cyb-2.2	F08G2.5	rmo-1	ric-19	Y51F10.2	CD4.3
mrps-15	lpr-3	kbp-3	oig-4	aco-2	F25E5.3
MTCE.4	tag-272	T22F3.3	nmy-1	Y48C3A.20	B0034.7
Y59E9AL.2	H03G16.6	ekl-4	vamp-8	bath-41	M60.7
bre-5	col-74	C34B7.2	D2023.3	cdk-8	aly-1
R02D3.7	dex-1	dld-1	syd-9	Y53C10A.6	acy-2
F40G12.11	T11A5.6	syp-2	Y39A3A.3	C35D10.10	F13E9.14
B0228.1	F46C8.3	T05G5.4	cdh-8	dod-22	ZK662.2
C34D4.10	F46E10.2	nspd-1	E01G6.1	ZK632.9	F43C1.7
Y71G12B.10	lnp-1	nuo-6	E03H4.8	dnj-1	pdl-1
K02A11.4	fbxa-86	kars-1	R13A5.10	sams-4	prx-13
B0001.7	kal-1	F09B12.3	C34E11.7	F01F1.2	cutl-20
C25D7.16	F20G2.5	rps-13	egl-15	ZK688.5	cng-1
D2030.4	T20G5.13	polk-1	B0457.6	zyx-1	K08D8.12
F40A3.2	col-78	lin-37	H10E21.5	pyk-1	spp-13
F32D8.5	hpo-6	slx-1	T24C4.8	F13D12.5	F27D9.2
C02F5.14	fbxb-66	bub-3	Y55B1BL.1	F48E8.6	C35A5.6
ubl-1	kqt-1	R02D5.8	Y73B6BL.44	C06E2.5	F15H10.12
col-144	cpt-4	lst-1	C02F12.5	R193.2	ZK899.7
rps-6	F01G10.4	R05G9.3	F54C8.6	F17H10.1	cytb-5.2
nra-2	Y39A1A.9	nstp-2	C25F9.14	hke-4.1	C17G10.6
B0286.3	inos-1	ZK616.3	M60.7	B0001.8	F26D11.6
emb-1	lin-28	acs-19	C17G10.6	R151.8	lgc-45
klp-16	pqn-89	K07H8.1	Y94H6A.2	B0001.7	K10G6.9
chaf-2	ztf-11	oac-6	ptp-4	Y59A8B.10	best-1
gut-2	W06F12.2	mtrr-1	grd-7	prx-2	D1086.2
F20C5.3	Y32B12B.8	gst-19	T23D8.3	W10G11.3	fbxa-107
col-7	C34C12.6	F54H12.5	W03D8.2	prmt-3	F15B9.6
T23B12.6	nmtn-1	fat-1	Y46E12A.5	rgr-1	F21C10.10
DH11.2	F14B8.5	mecr-1	R07C12.2	Y34B4A.6	clp-4
such-1	Y55D5A.1	C34B2.5	math-39	dab-1	F01D5.5
C10C5.5	Y38H6C.14	C48B4.7	F09C6.1	sar-1	Y6G8.5
F23A7.8	egl-46	Y43E12A.3	T23B7.2	E02H1.2	EGAP1.1
F37C12.3	T11F9.12	F54A3.5	C49G9.1	B0495.7	Y116F11A.6
Y82E9BR.2	C25F6.7	C50D2.5	nas-11	uda-1	nhr-85
ZC513.5	F15E6.10	eri-3	Y57E12B.10	wah-1	mltn-12
col-10	E03H4.8	bca-1	lgc-39	T07C4.3	C38C3.10
H14A12.5	Y17D7B.2	C41G7.9	C45B11.8	his-65	snt-1
C30H6.8	K02B7.3	unc-71	ost-1	ntl-2	Y62F5A.9
F54A3.5	scrm-4	H22K11.2	scl-11	ufd-3	M60.4
Y48A6B.3	nfm-1	F37A4.2	col-14	ugt-53	W06H8.2
sas-6	C07E3.10	clec-187	sma-1	C55B7.3	srw-86
retr-1	F15B9.6	T26A5.8	C49F8.1	noca-1	C34E11.4
T27E7.1	F17C11.11	taf-13	math-16	F55A3.3	nekl-1
F36A2.7	C25F9.12	T21H3.1	Y55F3BR.11	Y82E9BR.2	lrx-1
Y97E10AR.7	F28B12.1	rpl-11.1	Y54G2A.10	unc-94	C35E7.11
F36F2.2	T05A8.2	T12A2.7	C13E3.1	T19B10.8	Y47H9C.1
sdha-2	F31D4.5	F38B2.4	Y39A3CR.5	D2005.4	F25B3.4
Y54E10A.3	C34E11.7	F38E1.9	T10G3.1	ani-1	ugt-50
Y54F10AM.5	F38B6.6	ZC513.5	nhr-3	F17C11.10	F25A2.1
F54H12.5	F11F1.6	W02B12.15	Y71G12B.2	sgt-1	cpr-4
rskn-1	skr-21	EEED8.3	C17H1.8	R04F11.3	AC8.11
F15E11.15	Y54E10BR.4	Y7A5A.1	hsp-43	F32D8.5	AC8.4
D2005.4	fbxa-116	gipc-2	fbxc-20	rfp-1	F26F2.2
Y54G2A.41	phy-2	hmg-12	K05C4.9	F31F6.2	F26F2.9
rps-8	Y77E11A.14	rskn-1	Y43F8B.11	F56F10.1	C23H4.6
ZK1098.4	gcy-22	exo-3	F47G9.4	H34C03.2	fbxa-90
smi-1	nhr-98	ZK1127.3	F25H5.8	pph-5	clec-221
rpn-1	F41G3.3	snr-6	C36B1.6	ZK686.2	arrd-16
egg-6	T05G5.1	Y75B8A.16	F52G3.3	C32D5.10	2015-06-01
clec-4	hmg-11	Y47G6A.21	C36E8.4	mrps-35	F23F1.7
aco-2	sru-20	rps-17	C06E8.5	F46B6.5	C02F12.5
daf-37	H12I13.6	syp-3	lin-28	Y74C9A.4	kin-14
F35F10.1	pqn-42	Y22D7AL.10	nhr-102	nop-1	phf-33
Y37E3.8	K05C4.9	aagr-2	lec-2	clec-52	F20A1.1
Y62E10A.2	F54E2.1	H24K24.3	F54B11.4	ent-1	cebp-1
ZC302.3	tat-2	hpo-21	F25E5.3	mars-1	F11E6.6
Y34B4A.9	C29F3.7	T14B4.2	C16A11.3	C36A4.5	R09D1.5
K09H9.5	bath-38	phf-10	itx-1	ZK809.8	duox-2
C48B4.11	mks-6	fkb-1	adt-1	T09F3.2	Y57A10A.26
K12H4.5	W09C3.1	nduf-6	K07E8.6	air-2	W03D8.3
F47B7.7	C17H1.8	fbxc-45	cpi-1	bcat-1	Y110A7A.2
sdz-30	Y67A10A.2	F39H12.3	W06H8.2	Y54F10AM.5	sre-15
F23H11.5	arf-1.1	T05B9.1	pcp-5	acdh-3	F11D11.3
C36H8.1	clc-2	aos-1	K10D6.3	F09G2.8	ikb-1
E_BE45912.2	R11G1.1	mrps-24	srxa-15	F22F7.1	fmo-3
M01A10.1	F40E10.5	C26B2.7	Y75B12B.11	Y50D4C.5	F15D3.8
drsh-1	K08F9.1	C25A1.12	ttr-4	T05G5.9	ins-10
hpo-3	W04G5.9	Y39B6A.10	siah-1	brd-1	lon-1
F17C11.7	lgc-28	C05C10.2	F26D11.2	B0334.5	fbxa-43
air-1	fbxa-97	T09F3.5	cdka-1	ZC477.3	catp-3
htp-1	nmy-1	C28A5.2	nhr-170	nrde-2	C24A1.3
ttr-44	clec-146	W04C9.2	F41G3.3	pqn-82	C18G1.6
K05F6.12	nhr-91	2015-09-01	R02D5.3	F15E11.15	B0507.1
D1086.5	C44B12.9	glrx-5	zip-6	hlb-1	Y47G6A.17
R02D5.8	T10B9.9	col-38	duxl-1	F09E5.3	spp-10
eri-3	T05H10.3	him-5	F17C8.3	dsl-3	W07G1.5
R13A5.7	srx-76	F38B6.4	duox-2	cec-10	pqn-29
EEED8.12	R07E3.7	ska-1	C49A9.9	ldb-1	rom-2
W02B12.10	scd-1	tag-189	B0563.6	cey-1	F48F7.3
lsm-1	Y39G8B.5	msp-65	spc-1	mrck-1	plx-2
Y32H12A.2	B0511.6	msd-4	mig-17	pas-3	nhr-102
oma-2	riok-3	F28C6.8	R11A5.3	set-17	K01B6.3
pqn-31	F33H12.6	alh-13	C25F9.12	sms-2	F37C4.5
F07A11.5	sre-15	C04G2.9	mlk-1	knl-3	Y54E5A.5
T08H10.1	K10D2.7	rpb-4	try-6	Y75B8A.16	gst-2
ZK354.2	ric-3	M01E11.2	F15A8.6	prp-19	lec-8
rpl-22	C37E2.2	ZK546.2	F28F9.2	his-57	hlh-13
Y51H4A.7	C36B1.6	F32A7.4	unc-33	sdhd-1	pgp-10
btb-10	F53A2.9	T15B7.15	comt-3	Y22D7AL.10	Y75B8A.39
F37C4.6	C07D10.6	C48B4.8	M163.11	sphk-1	F31F7.1
dut-1	col-41	csq-1	T05G5.1	cchl-1	clec-42
R08D7.1	T26A8.2	ubh-3	wrt-6	rbg-3	magu-4
W03C9.2	R04E5.9	trcs-1	R08B4.5	Y38H6C.23	fbxa-171
C18A3.1	elp-1	Y39A3CL.1	nhl-1	isw-1	Y80D3A.8
app-1	nhr-54	T12C9.7	M60.4	catp-6	F57B9.8
F02D10.6	C49A9.9	glh-4	F13A7.11	tiar-1	fbxa-60
T08G11.2	del-4	C14F11.4	F53A9.1	his-7	E02C12.10
csn-5	sym-2	hacd-1	T24E12.5	Y43F4B.10	R102.5
T05G5.4	dod-19	tin-9.1	R03H10.7	taf-11.2	C25F9.5
R04F11.3	E01G6.1	pas-2	his-6	tomm-40	ptr-15
smn-1	oac-51	D2023.4	M04F3.4	npp-12	C33C12.4
acs-13	C08A9.10	D1054.3	riok-3	Y37E3.11	srg-32
R09H10.3	Y102A11A.2	set-29	rab-14	C17D12.1	otpl-5
F32D8.13	Y62E10A.19	mrpl-40	comt-1	acs-1	grd-7
hrde-1	cyp-32B1	ppgn-1	Y66D12A.14	his-68	T05A8.2
Y39B6A.10	T13F3.8	R53.5	C05B5.17	C18B2.3	F17H10.2
B0281.4	K01A2.3	K06B9.2	T10B10.3	Y32B12B.4	fos-1
C04F12.5	dsl-6	D2005.3	F53B2.5	ndx-7	crm-1
W09C5.7	C36E8.4	F52B5.2	Y75B8A.37	atp-4	B0348.2
alh-1	hex-2	ZC302.3	hsp-12.1	fbxb-8	nspe-4
ctps-1	K02E10.6	ooc-5	fbxa-141	sqv-1	R02D5.10
F43G6.10	T21F4.1	C06A8.2	fbxa-116	fem-3	F35H10.3
ttr-10	C34H4.1	ndc-80	dyf-2	maco-1	hsp-43
set-32	Y19D10A.4	arrd-1	cdh-1	mig-14	ugt-31
rpt-2	C01B4.7	msp-152	F59C6.14	C46C2.2	stn-2
F56C9.6	eff-1	cyn-1	fbxa-43	F35G2.1	ugt-29
W02D9.4	gap-1	C23H4.3	F26D10.11	Y14H12B.2	ift-74
Y73B6BL.23	Y38H6C.16	T08B2.11	dep-1	W03F8.4	klp-11
cdc-48.1	R148.5	F44G4.2	nrf-5	C27C12.3	T04A6.1
fbl-1	tub-2	Y52E8A.2	C36B7.2	C34E10.8	dpf-2
mrps-23	F49F1.7	R07B7.10	F59B1.10	dyci-1	Y75B8A.37
F37F2.2	col-118	mrps-23	C13G3.1	him-17	W05H9.1
sec-23	F49H12.5	F40A3.2	gpa-17	C33G3.4	ZK813.5
F54A3.6	K11H12.5	F25H9.7	F25F8.1	T04A8.8	Y34F4.1
rpn-8	F30A10.9	C44B9.3	R11F4.2	ZK1010.2	sssh-1
mcm-7	F22E5.6	nstp-1	lpr-4	W03F9.4	F26F2.5
lec-10	lipl-7	T07F10.3	K10G6.4	hmg-5	cuti-1
C29A12.22	srv-25	capg-2	F56A6.5	C25A11.2	cyp-33B1
abi-1	gpa-9	btb-11	Y57G11B.1	E01A2.2	sri-38
fars-2	F09C8.2	nhr-101	pgp-10	gcs-1	C03G6.17
jmjd-5	rga-2	F21D5.1	his-14	bath-40	F33D11.8
syp-2	C48B4.3	H14A12.3	C18H9.6	mdt-4	fbxa-28
rps-23	F53A2.1	C10C5.5	his-10	his-45	C05D9.4
B0393.6	F07B7.12	C31G12.1	Y54G2A.11	cdc-25.3	frm-2
F31D4.9	fbxc-40	T19H12.2	T02E9.5	H35N09.2	ttr-47
F43G9.4	byn-1	D1054.10	his-26	aos-1	B0554.5
C26B9.5	M02G9.2	T07E3.3	R07E3.2	pes-5	T13H10.2
C26B2.7	T09F5.12	gsp-3	M03E7.4	klp-15	clec-165
C39H7.1	C03C10.5	C24F3.2	C17H11.6	C05C10.2	nipi-3
C15A11.7	cav-1	Y47D3A.14	C23H4.6	fard-1	gpdh-1
ztf-4	ttm-4	Y47G6A.25	clec-96	Y34B4A.7	ptp-1
exo-1	F46G11.4	tbh-1	T28F4.5	pbs-3	F53C3.5
ssp-34	fbxa-67	ssup-72	Y62F5A.9	rbr-2	Y79H2A.2
Y110A7A.19	spp-13	F33H1.3	B0244.5	Y57G11C.9	F58F12.4
F35E2.8	ric-19	vha-7	nas-39	tbc-3	C39H7.4
lst-1	F59B1.8	cpar-1	F28F5.4	goa-1	Y60A3A.21
cdc-7	hsp-70	sptl-2	lntl-1	asb-1	pfn-3
ent-5	let-805	C32E8.9	C54D10.13	F38E9.5	C04G6.5
Y37F4.8	ZK1053.3	mrpl-16	nhr-174	C13G5.2	osm-9
exo-3	fbxa-48	coq-8	F41C3.2	Y110A7A.6	T24C4.4
C37C3.9	Y47G7B.2	bre-5	nlp-34	C05C10.5	D2045.5
pas-5	ptr-17	T04A8.8	dlk-1	F43G9.2	fipr-3
C17E4.3	Y22D7AL.14	gst-1	T05C12.15	atad-3	ins-36
F18E3.11	lron-11	F33H2.2	tmd-2	deps-1	T26C5.4
ufd-2	dpy-10	F32D1.6	Y53G8AL.1	F26H9.2	try-6
plk-3	unc-78	ugt-47	tpra-1	imb-2	F49C5.3
sodh-1	fbxa-138	E02H9.3	cit-1.2	icp-1	rop-1
F33H1.3	F35E12.5	F02E9.1	W05F2.4	zim-3	hlh-4
fipr-21	nas-23	rpl-7A	cytb-5.2	T23B12.6	C01B10.3
bath-41	pdl-1	klp-18	F07A5.4	cyb-1	ttr-18
F30F8.1	mig-15	tba-4	R102.5	coh-4	F58D5.2
W03G9.8	rbg-1	vit-6	T13H10.2	nrde-4	sgn-1
F54E7.8	pho-6	mrps-2	F43G6.8	dsh-2	F48E3.9
cco-1	F42H11.1	K10B2.4	T04B2.5	R05H5.3	F43G6.8
K09C4.5	oat-1	ZK512.7	C05C9.2	lsm-6	Y2H9A.4
sco-1	plc-2	F23D12.2	C54F6.6	glh-4	ins-16
R04B5.5	F26D11.2	pinn-1	F59B2.8	Y4C6B.1	C08G5.7
mex-1	T03G11.3	mcm-2	C08A9.10	lec-1	ins-23
tbx-11	ZC190.5	let-754	C08H9.4	anat-1	swt-2
C27F2.10	F53E10.5	Y40H7A.10	ncam-1	perm-5	ttr-20
C17E7.9	itx-1	Y48G10A.2	F20G2.5	xnd-1	F02C12.3
F42G8.10	math-20	mex-1	pqn-32	Y75B8A.13	F32E10.7
rtel-1	C33G8.3	F25H9.6	mua-3	pole-2	C05C12.1
tag-174	cnc-2	sygl-1	C31G12.4	gst-10	F19B10.4
uev-1	hil-3	pes-1	atg-2	kars-1	C15A11.7
K09H11.1	C18E3.3	sars-2	F58H7.5	mom-5	ptr-17
Y23H5B.1	ttr-32	C55F2.1	Y7A5A.3	imp-3	C08H9.12
T05E7.1	nlp-32	mei-1	gcy-5	cam-1	ras-2
ubc-18	F15G9.1	haf-9	T19D12.3	set-1	F13B9.2
dld-1	Y67A10A.9	E_BE45912.2	C56E10.3	mcm-5	H09F14.1
cln-3.3	F44A6.3	K09C4.5	Y54G2A.32	coh-3	F59B1.2
C31H1.8	T07A9.9	fbxc-32	Y64G10A.7	mtch-1	F16H6.10
fem-3	pry-1	B0393.3	F08B12.1	gna-2	F54H12.2
aos-1	Y39A3CR.5	msp-53	C33D9.8	jmjd-2	ZC404.15
mif-2	C23F12.4	F26B1.2	F32E10.7	D2096.11	Y41C4A.8
pcn-1	Y17G7B.23	spt-4	str-262	ada-2	fip-6
C27B7.5	che-11	phb-2	C49C3.21	fln-1	F20A1.8
cpsf-4	rpm-1	C33A12.1	osm-6	suca-1	nphp-1
pdhb-1	cec-8	pos-1	nhr-6	Y49F6C.8	lact-2
Y53C10A.6	atg-2	C50E3.11	fkb-7	mmcm-1	nlp-1
mig-5	C14A11.2	fbxb-7	ZK971.1	eor-1	nhr-98
T10E9.4	F26E4.2	msd-2	F17C11.1	F36A2.13	T26A8.2
ran-1	C17H12.8	gla-3	ptr-17	inx-8	F22E5.7
mcm-6	Y46G5A.20	Y54E10A.12	C06G3.3	T08G11.1	R02D5.3
T21B10.4	F23F1.4	aars-1	magu-2	F17A2.13	K08D10.9
vps-51	M163.1	tram-1	ZK1053.1	C47D12.2	F35D11.1
M01E11.2	C24H12.4	ran-1	his-17	hip-1	Y75B12B.11
D1086.7	mig-17	W02D9.4	nhr-117	Y87G2A.7	lgc-47
set-29	C17G1.5	mdt-9	F57F5.3	adr-2	ins-27
C38D9.8	Y71G12B.6	C50F4.6	srx-13	ccz-1	C54D2.1
C16C8.4	K08E3.2	Y87G2A.18	clhm-1	sqv-5	nhr-132
F52G3.4	Y82E9BR.17	W01G7.4	CD4.5	npp-14	del-3
T07C4.3	klp-4	cyk-7	F46C8.3	ubc-6	abf-5
Y66C5A.1	skr-19	gst-41	his-49	T11F8.2	C06C3.3
mop-25.3	pamn-1	rps-22	F19B2.6	scpl-2	F19C7.5
T03F6.3	math-13	C31H1.8	his-27	suds-3	C08E3.1
R10H10.7	trpl-2	Y39B6A.40	glb-5	C09B8.5	R02F11.2
lact-1	fmo-3	Y57A10A.3	sma-5	hmbx-1	acr-12
Y47G6A.14	tmc-2	scav-4	F40F9.10	F52H3.2	Y66D12A.14
fbxb-11	mbk-1	B0464.9	efk-1	M02B1.3	C14B9.3
mtrr-1	wrt-10	K09H11.1	rig-5	Y106G6D.7	C56E10.3
lgc-22	C36E8.1	eri-9	F53F4.17	F21C10.7	F30H5.3
skr-2	T05A8.1	F55A11.8	C01A2.4	skr-7	cyp-29A2
F01F1.11	EEED8.15	phf-30	pan-1	F30F8.1	C27D9.2
D1086.3	ZK909.6	Y38H6C.23	aly-1	Y73B6BL.23	Y105C5B.15
ile-1	syg-2	cTel55X.1	K11G9.5	pbs-2	pqn-92
Y38H6C.23	igeg-1	ucr-1	C49A1.10	ppw-2	scl-20
F55A11.8	Y25C1A.14	orc-1	ift-74	uri-1	Y32B12B.1
Y71A12B.11	Y15E3A.5	B0336.5	rbg-1	duo-3	R05D7.1
exoc-7	B0462.1	rnh-2	zfh-2	unc-96	F26F2.1
pbs-6	pgp-6	C45G3.3	C14A11.2	F52E1.13	K09H9.8
C14B1.7	clec-221	B0285.4	C34F6.1	F13H6.3	ZK402.3
sdhd-1	F09F7.5	F52A8.5	otpl-5	F44E7.4	C50E3.6
Y54G9A.5	R13A5.15	Y53C10A.6	ZK1251.3	K07H8.3	phat-6
rpl-33	R10E4.1	PDB1.1	fbxa-67	F55B11.5	Y55B1BL.1
ZK180.3	H24G06.1	pdhb-1	F38B6.6	vig-1	mif-4
F28F8.9	lim-7	B0513.2	fbxa-86	paa-1	catp-1
Y57A10B.6	Y71H2AM.25	Y71G12B.10	C07E3.9	hmp-1	C06E8.5
ril-1	T28A11.19	rab-6.1	dyf-7	T07E3.3	K08D12.4
BE0003N10.1	tmd-2	F59A3.2	R102.11	T21C9.4	sri-36
ima-1	C23H4.8	K08D12.3	unc-51	M03F8.3	C44B7.6
Y73B6BL.31	pqn-26	oma-1	cdh-12	Y17G9B.9	fis-2
F41B4.1	C33D9.10	F45D11.14	sre-44	ZK593.3	F23A7.4
C44B9.3	T28F4.1	dlc-1	Y54G2A.52	ribo-1	C54D10.3
B0207.6	oig-4	C13B4.1	F48F7.3	T21B10.4	F10G2.1
cdk-5	nhr-170	spp-8	dop-6	C14C11.2	F57B1.6
T17A3.12	F26A10.1	ugt-26	clec-5	skr-21	F09A5.2
F10E9.7	W06H8.2	col-12	F45E12.6	aka-1	nep-16
K08F8.1	C30G7.4	C46G7.2	F40H7.12	pph-4.2	F53G12.8
F16D3.4	cyp-14A5	mop-25.3	rpm-1	dcr-1	B0244.5
csn-1	mks-5	F45D11.15	F53A9.6	npp-13	fhod-1
taf-6.1	lrp-2	ZC262.5	snx-17	dpy-28	Y42A5A.3
B0238.9	C15B12.8	orc-5	fbxa-161	let-767	ghi-1
C14B9.10	C18H7.13	Y48A6B.3	F13D11.4	T05E7.3	Y113G7B.27
gla-3	fbxa-143	pcaf-1	srt-63	pak-2	C44H9.5
ztf-25	ztf-13	mcm-3	C06H5.13	pat-3	R01H2.4
rpl-35	fos-1	nspd-10	Y43F8B.9	C07D8.6	acd-1
tin-13	mlt-4	C44C1.6	nfm-1	ptc-2	F59B1.10
K05F1.9	Y17G7B.22	R05D7.4	Y51H4A.13	ZK370.4	D1007.18
C16C8.20	ins-36	F01F1.11	F13A2.9	npp-5	F31D4.5
wht-7	pqn-24	F35G2.2	R05H10.1	Y18D10A.11	nhr-56
rpl-41	asc-1	C25H3.4	H09F14.1	gex-2	C06B3.6
B0025.5	fkb-3	Y71H2AR.1	T21B6.3	rpn-3	gba-3
R04F11.5	ZK813.5	nhr-68	ugt-50	cogc-1	ugt-33
ooc-5	T05B11.7	C16C8.20	rpl-24.2	glo-2	C35E7.9
W08E12.7	K10G6.9	F58H1.8	ZC581.3	mnp-1	Y69H2.10
cyk-7	C46C11.4	ZK686.1	C06G1.6	cdk-1	K07F5.16
psmd-9	F52H3.6	sqv-2	srv-25	czw-1	Y110A2AL.4
nspd-2	nhr-178	ssq-1	F08G2.4	skr-17	C44H9.4
F13B6.3	F47G3.4	Y52B11A.2	atgp-2	scc-3	F28D1.6
C32E8.4	Y64G10A.7	R05D3.6	lron-13	dcn-1	gpa-17
bpl-1	H19M22.3	T28F3.8	zak-1	syx-5	nlp-30
cyp-35C1	kcnl-4	spl-1	clec-180	dut-1	str-46
ugt-46	ain-1	F45D11.16	K09F6.7	szy-20	rig-5
snr-6	tbc-18	mtm-9	Y80D3A.8	fat-7	Y60A3A.16
aipl-1	T19B10.3	T10B11.2	tub-2	C50B6.7	ZC204.12
K11H12.1	comt-1	R144.6	djr-1.2	cah-5	C08E8.10
rpia-1	T27A10.6	K10D2.5	mks-6	T20H4.5	fbxa-138
vha-7	gfi-3	F28B3.5	magu-4	let-418	M01B2.13
F26A1.1	his-14	vpr-1	F27D9.2	F40A3.6	ZK899.1
F36H12.3	T21C12.3	F57A10.4	C33C12.4	F26G5.1	unc-53
F53F1.4	zip-6	clec-63	ZC247.1	hmg-3	C50F4.9
msp-64	C29F9.6	T04A8.5	fmo-4	F45D11.15	C06C6.8
T09B4.1	T23D8.3	F48E3.6	T21F4.1	C52E12.1	nhr-67
sams-1	ZC196.4	T10B5.7	C08G5.7	C25A11.10	nlp-31
F31C3.5	his-10	rec-8	math-34	JC8.7	math-15
snr-4	C32H11.1	F23F1.10	pkg-2	C08F8.15	fbxa-48
wago-4	fbxa-157	upp-1	aexr-2	sucg-1	C18A11.2
atp-4	his-26	moag-4	M01B2.13	orc-2	F07B7.8
T09A5.15	T13F3.7	nspd-6	F08F1.9	cyc-1	F23A7.1
sygl-1	lgl-1	pas-6	lact-4	F14H3.5	B0507.4
C32E8.9	kin-32	exoc-7	xbp-1	lbp-8	F54C9.3
wdr-5.3	dlk-1	hmg-3	H11E01.3	let-653	nab-1
tomm-22	T07D1.2	pes-9	nhr-56	K09E3.7	Y54G2A.52
Y42A5A.5	F14B8.6	cyp-44A1	ZC168.2	B0238.9	T07G12.8
msd-1	C50B6.9	plk-3	lars-1	him-8	K12C11.7
let-754	rpl-24.2	R10H10.3	thn-2	gpa-16	lgx-1
B0511.13	gur-5	F40F8.1	grl-9	F45D11.16	sox-4
spd-2	C49F8.1	Y53F4B.3	F14B8.5	lin-53	K06C4.1
Y44A6B.3	F56A6.5	bath-15	C27H2.2	C46G7.2	gst-15
F39H11.1	tsp-17	F16D3.4	ZC196.4	Y105C5B.5	K07E8.6
rps-18	sto-1	mrrf-1	grl-1	F16A11.1	R04B3.2
wrn-1	lov-1	C25H3.14	oat-1	F10C1.9	inft-1
rpl-34	fbxa-98	cdk-5	cdh-7	F10D11.2	tsp-1
rpl-12	col-85	taf-11.1	H12I13.6	Y67H2A.10	B0403.3
R11H6.5	C56G2.4	egg-3	btb-14	cpl-1	C54E10.11
T22F3.3	F27E5.7	mrpl-17	Y116F11B.17	rap-1	F48E3.4
orc-5	F27E5.9	F28C1.1	tli-1	F13H10.4	R01E6.5
ssq-4	npr-26	R04F11.3	nhr-127	dlat-1	fbxb-102
F58G6.7	srw-61	F23C8.13	twk-29	lsd-1	F25E5.5
M02B7.2	str-154	C09B8.5	F26A3.1	T05B9.1	Y116A8C.29
acly-2	F41C3.2	arrd-13	T01B10.5	gon-14	tba-7
ZK6.6	nhr-231	T24D1.3	catp-3	Y48G9A.11	nhr-180
Y56A3A.19	dyb-1	mif-2	CD4.1	F21C10.9	W05H12.2
ostd-1	W04H10.5	nrde-4	ZK177.11	W06D11.3	F47B8.10
C50E3.5	F26A3.1	F49E12.9	Y56A3A.33	sars-2	Y67D8C.7
Y25C1A.13	F29G6.1	fbxc-44	lact-2	patr-1	C17H1.9
hpo-17	clhm-1	ced-5	F17H10.2	idhb-1	otpl-2
C50F4.12	H01G02.1	MTCE.34	cex-1	W02D3.4	Y50E8A.1
H14A12.3	bus-4	mrpl-35	rom-2	sfxn-1.5	T28D9.9
hsp-60	F53C3.8	T19H5.7	F01G10.4	tag-144	F14D7.14
pph-4.2	ifa-4	F49C12.11	zag-1	Y60A3A.9	M04D5.3
dhfr-1	F31A9.1	mmaa-1	dct-8	tbx-9	fbxa-47
cpb-3	F19G12.3	C17G10.2	cyp-33B1	rsd-6	C32C4.1
rpb-3	Y17G7B.20	T21G5.2	C50C3.2	aph-2	comt-1
gld-2	C35E7.5	asah-1	C09D4.9	F35E12.9	rpl-24.2
acl-3	twk-11	Y53H1A.2	gnrr-2	E02H9.3	C16A11.3
arrd-13	C05C12.1	K04C2.8	ttr-17	cul-1	F25E5.2
djr-1.1	Y54G2A.52	K01A12.4	T05F1.7	Y47D3A.29	C28G1.5
C27H6.3	sdz-6	F09F7.3	unc-116	his-61	fbxa-139
	T04C12.1	fkh-3	anc-1	pis-1	atat-2
	B0228.6	pqn-68	C24A8.6	T24C4.5	AH9.1
	F20B10.3	C01B12.8	T28A11.13	Y75B8A.6	C49C3.8
	Y17G9B.1	madf-6	grl-23	arf-6	F15D4.6
	glb-6	col-176	Y67A10A.2	K07A12.4	daf-6
	srh-211	B0041.5	dyf-6	syp-4	osm-12
	Y94H6A.5	cra-1	F36H2.5	B0281.5	lin-33
	Y110A7A.2	ruvb-2	nhr-98	sdz-2	F08F1.9
	dod-24	F25H8.2	nspe-4	Y95D11A.3	Y54G2A.13
	dyf-1	cdc-48.1	W03G11.3	nhr-55	T02C12.5
	F07C3.9	ufd-3	F53A2.1	hil-4	tyr-5
	mps-2	ima-1	mltn-8	phf-10	W03D8.2
	ces-1	rbbp-5	Y97E10AR.2	cyp-31A3	srbc-20
	mam-1	F10E9.5	zip-5	nstp-2	K08E3.10
	C13C4.7	T01C3.9	cyp-29A4	F47B7.7	Y57G11C.32
	rol-3	mrpl-51	egl-46	pes-1	F21F8.4
	nhr-136	sams-3	Y39G8B.5	K12C11.1	strl-1
	str-267	K09E4.3	C28H8.8	attf-5	W06G6.12
	B0034.7	san-1	ZK177.3	cpna-3	T28H10.2
	F27D4.6	fic-1	T24F1.5	math-18	C49G7.7
	F54C8.6	ZK1067.3	C04G6.2	pyr-1	cutl-28
	Y38E10A.28	csn-1	C02F5.3	F59B2.2	T10H9.8
	F40F9.10	T09B4.1	F43D9.1	tpp-2	C49H3.12
	fbxb-12	phip-1	F44A6.3	Y17G7B.17	T19C3.7
	fbxa-77	clpp-1	fbxa-66	eif-3.E	C16D2.2
	cutl-24	lsy-13	C50B8.4	npp-9	T19D12.5
	fbxa-11	fip-5	igeg-2	F45D11.14	R74.10
	fbxa-30	Y50D4A.6	gad-2	rab-11.1	F47E1.2
	ced-11	K01D12.6	F21A10.2	Y39B6A.43	C54D10.12
	F25E5.4	mex-6	fbxa-138	C05D11.7	C05D10.2
	nlg-1	K07A1.1	F36D1.7	ung-1	T14G8.2
	C33G3.6	zif-1	gap-1	mat-2	srd-28
	T02G5.15	ZK973.1	D2005.6	stt-3	F10G8.8
	C24A1.3	fkb-2	F27E5.7	sel-1	nphp-2
	F21E9.2	msp-57	C10A4.7	F55F8.9	Y36E3A.2
	srh-233	rmd-2	C08G9.2	vha-11	T12B3.2
	W06F12.3	B0361.3	F56C3.9	mdh-1	nspe-5
	grl-9	nhx-2	F08D12.12	K11H3.8	Y57G11C.18
	T19D12.3	T05H10.1	che-11	F58G6.9	ZC196.3
	fbxa-155	C16A3.10	F35C11.3	M04F3.5	F13A7.11
	T08B1.4	btb-7	T27A10.6	C44B7.12	irld-28
	pqn-92	fog-2	lin-59	atn-1	F43C11.7
	T13H5.6	Y69A2AR.1	nlg-1	hal-2	math-27
	fbxa-141	ZK938.1	T09B4.5	tra-2	clec-121
	cnc-7	F53B6.13	sru-21	ZK484.4	F53A2.9
	Y73B6BL.44	F49C12.9	magu-3	lin-5	mlt-4
	T13G4.4	meg-1	EGAP1.1	K12H4.5	F49F1.5
	twk-7	C27F2.9	C38C10.6	ugt-62	sta-2
	ifb-1	nos-2	pqn-26	C34E7.4	nlp-21
	F53C11.1	C17G10.1	unc-70	sec-3	clhm-1
	tag-343	clec-8	R90.1	unc-22	W04G3.13
	glr-6	B0336.7	ptr-1	rde-10	fbxa-135
	gpb-2	T10B11.8	sre-15	ubc-18	T20H9.6
	M04F3.3	C14B1.7	din-1	F26B1.2	F58H7.5
	C25H3.1	exo-1	B0238.13	F09G2.2	nhr-113
	nhr-209	K07G5.6	piki-1	K06A5.1	Y38H6C.17
	dpy-27	C48B4.6	ain-2	his-13	moc-2
	ham-1	prx-14	math-5	his-9	sph-1
	Y45F10C.2	W08E12.7	fbxa-171	tftc-3	Y53C12B.7
	ZK662.2	Y75B12B.1	E03H4.3	his-24	T23B7.2
	T21D12.7	K07F5.12	Y22D7AL.15	R07E5.4	T25D3.3
	ZC196.1	Y49E10.4	F35C11.2	R04A9.7	his-41
	C49G9.1	T20D3.5	W05H12.1	Y19D10A.8	F41E7.2
	F26F2.8	pars-2	pqn-47	nola-3	fip-5
	nrf-5	nep-17	F52H3.6	pxf-1	fkh-8
	igcm-4	D2030.11	F11E6.11	tsr-1	del-2
	F28B12.6	mdt-8	F46G11.4	poml-2	Y17D7B.2
	fbxa-182	ppp-1	bro-1	usp-14	ilys-4
	ptr-15	nud-1	W06F12.3	mrp-7	H08J19.1
	C31G12.4	cyn-11	F33E2.10	cln-3.1	nhr-195
	K09E3.6	rbg-3	R06F6.7	calu-1	D1081.3
	clec-96	ZK1127.13	B0403.5	him-10	ptr-4
	F53F4.11	rpb-5	Y39B6A.24	cpb-1	C06E4.2
	nhr-3	F45H11.5	R119.5	klp-16	R05H10.1
	Y43F8B.23	msp-77	ZK822.2	mbk-2	F43D2.3
	kap-1	R12C12.7	F53C11.1	paqr-1	C04G6.2
	T14G8.3	F52C12.1	elp-1	F35G12.11	F47B3.3
	F26D11.6	fbxb-47	srp-1	lam-1	C03B8.2
	nhr-180	Y52B11A.3	C05D10.4	mans-1	clec-266
	F44F4.3	aipl-1	scl-5	bed-1	Y70C5B.1
	cnc-1	pes-2.2	ltd-1	his-74	C28H8.8
	F59C6.14	pes-2.1	acr-12	aars-2	lpr-4
	zig-4	C28A5.1	Y48B6A.6	ppfr-1	W01D2.3
	F38A5.7	T23G11.11	T05A8.1	gei-11	nhr-117
	F14D12.1	R05H5.5	R07D5.2	gld-2	cyp-37B1
	AH9.1	dhs-6	C26H9A.2	chd-1	cwp-4
	D2024.1	hcp-4	F53C3.7	Y48C3A.14	trx-3
	C17E4.20	F33H2.5	F08G2.8	F25G6.1	Y77E11A.2
	dyf-2	tut-2	glb-32	vha-8	Y39G8B.7
	cdka-1	cogc-2	unc-2	lips-14	C54F6.15
	Y73B6BL.27	mtch-1	pqn-8	lsy-22	F53C3.4
	M05D6.3	lin-41	col-108	pbrm-1	ins-11
	F48C1.9	cln-3.3	fbxa-59	cya-1	hsp-17
	nrx-1	Y51H4A.7	D2045.5	C03A3.2	F13D2.1
	srab-26	mage-1	clec-42	aqp-7	R09E12.9
	W02D9.6	vps-54	Y39H10A.1	K04B12.2	T12G3.1
	spon-1	W02D9.7	cnc-7	Y41E3.1	C04A11.5
	cki-1	T26A5.4	ttr-38	idhg-1	F38B7.3
	C30A5.16	T23B5.4	F15D3.8	myo-2	Y37A1A.2
	F34H10.4	mpst-3	zip-9	uso-1	C32E12.4
	F59B10.3	H14A12.5	F59C12.3	T25G3.4	nhr-213
	R06A10.1	R13A5.7	mbk-1	ptp-2	F59B2.9
	F14B8.2	hop-1	B0563.5	C18E3.9	F58G1.2
	jip-1	Y57G11C.15	F59A6.12	Y37A1B.5	C50B8.4
	F01G10.9	rpl-26	T28B11.1	F53F1.4	dohh-1
	K10D11.2	mrp-4	ZK813.5	nstp-10	arl-13
	F57B9.3	K07C5.2	lin-48	ppm-1	pme-4
	F08D12.4	C27D8.4	T24B8.5	C18E9.4	H40L08.3
	F15D4.6	K11D12.13	Y18D10A.8	EEED8.4	K03D3.2
	C46H3.1	mat-2	T20H9.6	mop-25.3	C37C3.12
	C25E10.10	ztf-25	eak-4	gst-13	R11H6.4
	C06G3.5	K02C4.3	F01D5.5	F28C1.3	H04M03.12
	dgk-1	set-23	ptr-15	T26A8.1	F36A2.3
	T24F1.5	C10B5.1	pat-2	unc-71	T28F4.3
	fbxa-171	cks-1	bus-4	glb-8	ctn-1
	fbxa-43	T09F3.4	W09C3.8	vha-1	glc-1
	cyn-8	mxl-1	F19B10.11	his-43	bath-13
	T01B6.1	acs-13	magi-1	ubc-20	B0511.6
	C06C6.8	W05F2.6	ZC373.3	H27A22.1	D1025.1
	his-52	C17E7.9	nphp-2	F28B3.6	scl-24
	F55H12.7	ccch-3	set-18	C29F7.3	sptf-2
	dsh-1	C18E9.5	ugt-27	gale-1	F13E6.2
	R12E2.7	F02H6.4	D1086.10	his-12	R09A1.3
	C18B2.4	exos-8	F35B3.7	pas-4	C34F11.3
	F02D8.5	C05D2.10	fbxa-90	mdt-19	F23B12.1
	his-22	drsh-1	hex-1	sdz-30	F28F9.3
	cdh-9	Y106G6H.8	F13E6.2	taf-2	Y38H6C.15
	mlp-1	F08F3.6	K08A2.1	fbxb-59	gst-43
	nhr-59	F36D1.23	F42A6.1	H06A10.1	M03B6.5
	abu-14	F40A3.6	Y41G9A.2	mdt-27	E04D5.4
	clec-165	F52C12.2	sel-7	C55F2.1	F08A8.5
	F59H6.5	dpt-1	F26E4.2	F53F10.3	glb-32
	T10E10.4	flad-1	fbxc-53	C25A1.12	srh-239
	F35B3.7	C46A5.5	math-23	C14C10.5	fbxa-29
	pha-4	sqv-1	fat-5	pptr-2	ttr-43
	bus-12	C56G2.5	F41C3.8	F08D12.2	F08G2.4
	T06D8.3	T10C6.6	T06G6.3	ncbp-1	ttr-15
	syd-2	rps-8	T01B6.1	snx-14	F58B4.3
	F22D3.4	cpn-3	T21C12.3	syp-2	F41G4.7
	his-42	Y110A7A.4	B0507.4	T20F5.6	hpo-7
	cfi-1	mbtr-1	F28C10.1	F13G3.7	K02E7.10
	R102.11	unc-69	pqn-44	E01B7.2	K09F6.11
	fbxa-23	mev-1	T13C2.3	hcp-2	C27H5.2
	exc-7	bas-1	haly-1	Y52B11A.2	T27A3.8
	K11H12.6	Y73B6BL.23	T19B10.2	swsn-6	sulp-4
	chd-7	Y53G8AR.8	ceh-26	hrdl-1	str-144
	gadr-6	M04C9.3	F09B12.5	nspc-16	mpst-7
	C41G7.8	nspa-4	trpa-2	alh-1	pes-7
	col-70	mff-2	srh-233	sdz-28	D2024.1
	T22B7.7	R144.13	ZK896.4	smc-3	F15A8.6
	srg-37	gst-33	B0205.14	pqn-20	Y43F8B.25
	lact-2	ZK632.2	Y56A3A.18	sid-1	T27A10.6
	F53A9.2	rnp-8	F57G4.1	fbxc-50	Y53G8AL.1
	cyp-13A5	T10C6.10	F32A5.4	dnj-2	K11D12.11
	acc-1	acs-1	iars-1	hst-2	end-3
	zig-6	bli-6	F07C3.9	sas-4	srd-27
	F17C11.12	B0001.8	rab-11.2	M05D6.2	F57F5.3
	cpr-4	C14B1.12	F54B11.5	xpo-1	C08F11.7
	Y51H7C.1	ssq-2	C06G3.6	ikke-1	F49H12.7
	tag-297	egg-6	K02E10.4	csn-3	F15G9.1
	dnj-27	aph-2	Y71H2AM.25	Y110A7A.19	F56D2.8
	inx-5	pdr-1	ZC84.6	tftc-5	nhr-103
	pqn-34	K09E3.7	F58B4.3	ebp-2	F31F7.2
	C05B5.17	clec-196	cyp-36A1	pzf-1	F40D4.13
	K04G2.9	F10C2.4	dpy-27	Y92H12A.3	T05B11.7
	Y51H4A.15	W03F9.4	crp-1	mcu-1	T27F6.8
	sph-1	lars-2	cwp-4	act-4	nhr-214
	ZK678.3	F40H3.2	Y36E3A.2	ZK418.5	swt-7
	T01B10.5	T09B4.2	hil-1	F53C11.4	math-24
	cyp-42A1	ostb-1	F16B12.7	sqv-7	nhr-170
	C47D2.1	daz-1	unc-14	pfn-1	Y39A3CR.8
	C28C12.4	MTCE.31	F59B10.3	D2005.1	cdh-8
	Y87G2A.17	H31G24.3	srz-85	T10C6.10	F13B6.1
	srw-86	Y17G9B.4	F56D6.8	hcp-4	B0507.2
	M28.10	hus-1	C35E7.4	daf-36	F22E5.13
	unc-5	bath-19	F25E5.7	ZK836.2	cdh-9
	ace-3	fntb-1	F11G11.5	F41C3.4	T16G1.4
	ceh-13	F13A7.14	rbc-1	F42A9.6	F57C7.4
	T14G8.2	E01A2.1	F19G12.3	T12E12.1	gcy-27
	sex-1	C49C3.6	fbxa-48	fbxb-51	T20D4.11
	mig-13	F32D8.13	nekl-2	sod-1	T16H12.9
	str-124	hpo-40	puf-12	ccf-1	W05H12.1
	F21A10.2	K09H9.2	sma-9	gss-1	spp-22
	M01B2.13	mans-1	Y73B6BL.27	nrde-3	slt-1
	Y32F6B.1	npp-18	C17F4.2	dnj-19	T16A9.3
	lec-5	T23E7.2	myo-6	his-25	C25F9.12
	ptp-4	cyn-10	Y39B6A.5	T22D1.11	ugt-39
	pkg-2	wdr-5.3	his-9	Y105E8A.3	tag-199
	F21D9.4	pbs-6	srbc-20	hsp-3	fbxa-116
	C04F12.1	E01A2.2	tps-1	H31G24.3	T13H5.6
	T02E1.8	ZC434.7	fbxa-199	kca-1	W05G11.2
	C18C4.5	K02A11.4	his-13	Y54E10A.3	F38B6.6
	R08A2.5	ZK858.7	nhr-180	hse-5	C23H4.8
	ubc-22	C34B2.8	T24F1.3	ral-1	H22K11.3
	nid-1	F40F11.3	C25F9.6	F27B3.5	T20F7.5
	C35E7.2	let-721	F58F9.1	cfim-2	nas-11
	T04B8.5	exos-2	T07D1.2	T14B4.3	C45G9.15
	F48E3.9	psr-1	F53B7.7	F01F1.11	Y71H2AM.25
	C02F12.5	F46F11.10	C41G11.1	ulp-1	T01D3.3
	cytb-5.2	T21B10.4	Y67A10A.9	spr-1	ssp-35
	ags-3	F18A1.8	unc-80	ctps-1	F59C6.2
	M02D8.7	Y19D2B.1	D1054.9	T10C6.6	F17C11.6
	D2045.7	Y18H1A.4	F29G6.1	let-754	Y46G5A.36
	F10G2.7	phf-14	rac-2	F41C6.4	srt-59
	F47G9.4	C14B9.10	unc-129	R53.2	Y62H9A.15
	mksr-2	Y50D4C.2	F44F4.3	C38D4.4	K10B3.1
	F22B5.4	C05C8.1	mig-10	C27A12.7	R09D1.12
	srh-48	rpl-22	his-25	cdc-25.2	oat-1
	magu-4	Y25C1A.6	ins-22	mig-22	C55A1.6
	K04B12.2	him-3	W02D9.10	ugt-65	F08D12.12
	ZK757.2	F39F10.4	far-1	mthf-1	che-11
	F58A3.4	acdh-9	mltn-12	inf-1	C52G5.2
	cut-5	cth-2	C27B7.7	ensa-1	F40E3.6
	T25G3.3	nhr-137	F59B2.9	pept-1	ugt-27
	sol-1	hint-1	F08A8.8	clec-1	srt-42
	cyp-13A1	ent-4	C08H9.12	K11D12.13	sra-10
	T04F3.1	ttr-10	C47D2.1	wdr-5.3	Y102A11A.9
	clc-5	F25H2.4	chd-3	F48E8.4	M01B2.6
	cutl-3	K11G9.2	wht-3	nid-1	che-3
	crb-1	mcm-5	R13A5.15	fbxc-32	F02E11.7
	K09F6.6	Y51H1A.3	ugt-18	tbc-9	ZK637.14
	fbxb-70	F01D4.5	cnp-3	cpz-1	bus-4
	Y105C5A.1268	K06A5.2	vab-2	cls-3	R05A10.4
	C56E10.3	W04D2.4	got-1.2	adr-1	fbxa-99
	F25B3.2	ZK185.2	ptr-13	M02D8.1	bbs-5
	Y43F8B.28	T24C12.3	T05A8.3	T23B12.4	tsp-4
	F18H3.4	Y66D12A.21	F38A6.5	arl-8	tag-209
	sssh-1	R08D7.1	egl-1	brf-1	Y67A10A.2
	F08D12.7	sqv-7	F37C4.5	R05F9.9	K11E4.2
	enpl-1	ent-1	T20D4.10	C56E6.2	cdka-1
	C01H6.2	ndx-6	K07F5.15	Y53C12A.3	C04F12.1
	vab-23	dnj-17	F56H9.2	K11G12.5	sdz-8
	C33G8.2	C05C10.5	JC8.2	aman-2	cft-1
	H06I04.6	mrpl-10	cutl-11	ani-2	C01G10.4
	T13G4.7	C10C5.3	pho-8	nduf-7	K07A1.13
	T24C4.4	gspd-1	lim-7	mei-2	F19G12.8
	M03E7.4	aco-1	F02C12.3	C56C10.11	CD4.5
	mltn-12	sdhb-1	ZK1010.8	B0035.6	K08E3.2
	ttr-30	cec-3	nsy-4	C03C10.5	F54H12.8
	nekl-2	msh-6	plc-1	R148.4	C53D6.7
	fbxa-208	ceh-60	cfi-1	pha-4	glb-6
	mrp-1	Y37E3.8	mef-2	fkb-5	ifta-2
	Y66D12A.14	F32D8.4	gadr-6	T26C12.3	C15C8.1
	mnp-1	nspa-5	gcy-34	ran-5	R07E3.2
	F36G9.7	mtss-1	col-137	T16G1.9	bro-1
	gpa-17	mrps-25	shl-1	rog-1	ZC373.3
	ten-1	F25H2.12	Y37D8A.6	F31F6.1	F56F10.2
	alg-1	F43H9.3	H34I24.2	F56D1.1	atgp-1
	mlt-8	asp-3	T26H5.11	gsk-3	C32D5.1
	F52H2.4	let-49	let-2	K08F4.1	T08D2.2
	dyf-6	Y55D9A.2	R12B2.7	vbh-1	osm-5
	F22F7.7	T01B11.2	F32D1.8	tomm-20	F58D5.6
	set-18	M02B7.7	col-85	chk-1	srd-67
	Y80D3A.8	cdr-6	F11G11.14	M03B6.4	Y94H6A.10
	E02H4.4	mesp-1	R05G6.9	T20B12.7	dod-20
	bro-1	C34C12.2	T24H10.5	ceh-49	Y71G12B.2
	lgc-33	M151.7	gcy-19	coq-5	C17H1.8
	H34I24.2	F29B9.5	Y32B12B.8	T12F5.1	F31A9.1
	cyp-13A6	K04G2.10	W04A4.2	C25H3.8	K05C4.8
	T11G6.2	C47F8.1	T06D4.2	apc-17	C25H3.12
	F01D5.1	ceh-82	W03C9.1	F52C12.2	tsp-7
	Y51A2B.4	F56F10.1	F41F3.3	Y54E10BR.1	Y37H2A.10
	str-183	clk-1	frm-1	C33F10.4	Y39B6A.33
	T27A3.8	tbx-8	sri-19	F56D2.6	rab-19
	col-137	D1086.5	unc-75	htp-3	cwp-2
	igcm-1	fbxb-40	Y67D8C.7	F28B4.3	F40H3.6
	Y50D4B.6	Y97E10AR.7	far-7	C17H11.2	fip-1
	K02E10.1	snr-5	cyp-34A2	T24D1.3	T06E6.10
	unc-73	sri-40	clec-264	B0513.5	fbxa-141
	rom-2	M02B7.2	F47H4.2	myo-1	mksr-2
	snf-7	R09H10.3	Y38H6C.17	cee-1	ZK177.11
	AH9.3	C16A11.2	T20F5.4	Y50D4B.3	B0280.13
	F58F12.4	gbh-1	grl-13	M88.7	C18B2.4
	C41H7.4	yop-1	T13F3.9	C44B9.3	F40F12.7
	piki-1	F21D5.2	atgp-1	R05H11.1	C27A2.8
	col-117	gei-14	his-71	Y67D2.3	F19B2.5
	sulp-4	F35C8.5	nhr-206	nprl-2	C25F9.14
	rbc-1	hcp-3	T07G12.8	B0035.12	srz-85
	C06E8.5	K11H12.1	olrn-1	T10E9.2	pgp-4
	Y36E3A.2	pbs-4	pqn-62	Y57A10A.31	K10D2.8
	F47D12.6	F54F7.2	cyp-33C8	sas-5	Y54E10BR.4
	T14F9.2	prdx-6	wrt-9	thoc-2	inx-9
	unc-86	C25H3.17	F54G2.1	trm-1	R12B2.3
	oac-13	dlst-1	F40F12.7	C06H2.2	cyn-17
	F58H1.7	Y105E8B.5	Y34B4A.5	cpr-5	T24A6.1
	cdh-12	F14H12.6	daf-12	cul-3	srx-45
	C36B7.2	B0250.5	Y82E9BR.13	F14B4.3	C04C3.14
	R11F4.1	K07H8.9	H41C03.2	pgl-1	C25E10.4
	F33H2.8	cdc-48.2	F21C10.7	elo-5	ttr-41
	his-39	trt-1	dpy-14	Y48C3A.3	ZK550.6
	F07C4.12	B0432.9	T06D8.10	Y69H2.7	ugt-19
	D1054.19	F25H2.6	F49H12.3	C18B2.5	ZK353.2
	acl-12	wht-2	C30F12.3	Y92H12BR.7	C08B6.10
	C28H8.8	F14D7.6	rom-1	R02F11.4	T10D4.3
	gpdh-1	C38C10.2	M28.10	ZK643.2	lec-2
	T24B8.3	C50C3.1	flp-25	mab-20	nas-9
	ccg-1	col-181	egl-38	gmeb-4	F52B10.3
	math-10	F07A11.5	F57B9.8	Y47D9A.1	T13F3.7
	nhr-149	Y54F10AM.5	ifta-2	dct-18	K04A8.10
	srw-3	T06D8.7	oac-50	T20D3.5	F54H12.7
	T19C3.4	cfim-1	gcy-11	attf-2	Y18H1A.11
	hlh-8	vps-36	mdl-1	asb-2	T21D12.14
	ldb-1	C17C3.1	T10G3.4	gspd-1	F15H10.7
	F13A2.9	spd-2	trim-9	clr-1	twk-48
	R03E9.2	set-4	tag-151	har-2	ant-1.2
	C15B12.9	F46B6.12	Y41C4A.8	scav-4	VB0393L.2
	F19C7.5	ubl-1	F07B7.12	C44B7.10	F53C11.1
	zip-9	qdpr-1	F27E5.9	F44E7.9	B0507.7
	lbp-2	R07E4.3	dnj-12	Y32H12A.2	cdr-1
	cyn-17	eif-3.K	Y37E11B.2	fbxc-34	B0284.4
	F55G11.8	ZC477.5	M163.1	let-268	F46H6.5
	try-5	pmp-1	F25D7.5	sca-1	B0393.8
	K09E9.1	nspa-6	nhr-113	sam-10	F01D5.8
	nhr-214	hrde-1	K08E3.2	tiar-2	adt-1
	T08E11.8	pal-1	C18H7.13	C44H9.7	dys-1
	cpr-2	nspa-7	E02C12.10	tag-146	eak-4
	dhs-27	fcd-2	nhr-214	drp-1	sto-5
	puf-12	Y32B12B.4	M04D5.3	rsp-2	E01G6.1
	shl-1	T22C1.3	clec-221	npl-4.2	H39E23.3
	inx-2	F33D11.12	dex-1	Y59A8B.21	E03H4.3
	phy-4	kca-1	C05C12.1	T19H5.7	pqn-37
	Y18D10A.8	dnc-6	ceh-62	F20C5.3	C49G9.1
	ins-16	rpb-11	hlh-19	rab-6.1	T23G7.3
	pqn-18	Y23H5A.3	arrd-9	gck-2	F20C5.6
	ost-1	ztf-23	nhr-221	C02F5.7	C09E8.1
	pat-2	B0035.18	ZK637.14	D2092.4	T01C1.4
	F57F5.3	C13F10.2	otpl-2	ify-1	arrd-17
	W10G11.1	hmg-1.1	cyp-14A5	sup-35	math-49
	C09G1.2	ZC376.2	toca-1	ZK973.11	T24B8.5
	wrt-2	cec-7	F30A10.14	mep-1	Y73B6A.1
	T12A7.6	chk-1	F17C11.12	F56A4.10	C18D11.1
	F17C8.3	Y59E9AL.6	ZC190.5	Y75B12B.1	F52D1.2
	fbxb-102	Y43F4B.10	C09G1.2	R06F6.8	fbxa-136
	elt-6	sptl-1	lrp-2	cpg-4	pqn-83
	Y41D4B.26	Y56A3A.19	riok-2	drh-3	F20B10.3
	T24C4.2	F15E11.13	F36F2.1	morc-1	ifta-1
	F14H3.15	M01E11.3	pfn-3	C31H2.4	nhr-62
	D1037.5	rpl-25.2	nhr-195	Y14H12B.1	T06D4.2
	pmk-3	ceh-36	R11F4.1	K03H1.7	CD4.1
	sfrp-1	retr-1	cyp-37B1	Y48G1A.2	F49F1.7
	C27H5.2	C43E11.9	C36C5.12	C35D10.13	C14A11.5
	F49H12.3	csn-6	F32A7.5	F33D11.12	scl-23
	ZC84.6	ZK546.5	T10E10.4	thk-1	C54E4.5
	F54B11.4	C18A3.1	shc-2	F21D5.7	nhr-41
	F26D10.11	fbxc-28	F57C12.6	inft-2	F15D3.9
	F18E9.1	spp-14	F47B3.4	orc-3	odc-1
	CD4.5	Y57G11C.9	ZC196.1	lin-26	lec-7
	glb-8	npp-13	asc-1	npp-8	twk-31
	K03H6.4	T05H10.4	fbxc-25	mpk-1	D2007.2
	C24A8.5	got-2.1	sma-10	rnh-2	Y61A9LA.7
	anc-1	Y110A7A.19	AH9.1	F33D11.10	C37E2.2
	hlh-33	F36F12.4	sox-3	skih-2	T07F10.6
	odc-1	T23C6.4	str-254	dao-3	F20C5.4
	F46H5.5	daf-37	C05D9.4	daz-1	F10E9.1
	pan-1	set-31	nhr-236	pcaf-1	dct-8
	fipr-26	T16G1.5	ins-36	unc-50	dlc-5
	unc-2	B0304.4	ttr-36	C25H3.4	Y48G1BM.6
	myo-6	dhod-1	aip-1	sucl-2	tkr-3
	fbxc-39	C47D12.8	osm-5	Y39B6A.10	ugt-2
	T07F12.4	F57B10.5	F39B2.8	Y48G8AL.5	twk-49
	nhr-213	C56G2.15	R02D5.7	lam-2	kcc-3
	C14C6.5	ZK813.7	F18G5.6	R02F2.4	pho-8
	sup-9	T03F6.3	hlh-13	gba-1	C41D11.10
	zag-1	F58E1.13	C23H4.8	fat-4	ZK154.1
	ZK899.2	R08D7.5	R151.1	snf-9	magu-3
	F35C11.6	B0511.7	col-109	rpc-1	F52E1.14
	T28A11.13	hke-4.1	T21D12.7	C01F1.6	W09G3.8
	lntl-1	gpr-2	mltn-5	C30H6.7	Y45F10C.1
	lev-8	nprl-3	T01C4.1	C29G2.1	nlp-29
	col-150	cids-1	zip-10	lin-36	C25D7.5
	osm-1	cnih-2	D2024.1	F09F7.3	K10B4.3
	sorb-1	agl-1	ttr-5	Y73B3A.1	jud-4
	bmk-1	farl-11	Y111B2A.12	par-6	Y59H11AR.4
	C14H10.2	Y71F9AR.4	glr-6	F28B3.1	nhr-131
	C53D6.11	M04C3.5	K10D11.6	T08A11.1	C49F8.1
	Y105C5A.1269	C34D4.4	syg-2	hsp-25	twk-29
	fbxa-137	ZK973.11	C23H3.9	T07F12.2	col-34
	W05B2.2	F08F8.10	twk-49	M151.7	dnc-5
	lgc-1	rps-12	B0462.1	mppa-1	unc-64
	cpi-1	F44E2.8	M05D6.8	fbxb-47	Y51H4A.13
	F47A4.5	F44E7.9	M01A8.2	daf-5	F56F3.4
	nas-11	grd-14	C17E4.19	ZK899.2	mca-2
	K05C4.8	C30F12.4	osm-12	dpy-17	cyp-13A6
	C43D7.4	asfl-1	cls-1	C08F1.11	Y38H6C.14
	trim-9	nkb-2	K08D12.4	trxr-1	ttr-36
	pqn-32	nol-10	C01F1.3	unc-11	ZC410.5
	lon-1	usp-46	Y17D7B.2	raga-1	fbxa-199
	col-3	Y49E10.16	igcm-1	R05D11.9	C04C3.4
	F32A7.5	C24D10.4	irld-6	C50E3.11	lite-1
	C09F5.1	smi-1	cpr-4	ZK632.4	pdcd-2
	T28A11.2	rga-3	D1025.10	nhr-10	C36B7.2
	nhr-44	F37H8.3	T13G4.7	tag-179	F56C4.4
	ZK813.2	fkb-5	T13H5.6	M01F1.4	T24H10.5
	fbxb-101	skr-8	vab-8	sqv-3	K12C11.3
	C23G10.5	R12C12.9	F15H10.7	srr-6	Y75B7B.1
	F57G4.1	col-7	kal-1	C39D10.8	rbf-1
	stn-1	B0035.6	F13E9.14	mrg-1	tre-5
	dpy-18	arx-4	kcnl-3	D1054.8	C36A4.11
	C25F9.6	mmab-1	C05D9.3	T08B1.1	T11A5.6
	F53G2.1	dad-1	egl-19	atp-3	dgk-1
	cyp-35B1	F11E6.7	pat-9	Y57G11C.33	F59B10.3
	aexr-2	F22E5.9	C09D4.2	gly-10	C45B11.6
	swt-2	T23G4.3	F09E10.6	plst-1	fipr-16
	lron-13	Y37D8A.4	K03H1.5	E04D5.1	R11D1.2
	B0261.1	mre-11	ins-17	ulp-4	ver-1
	dars-1	D1054.8	tbc-7	F13H8.2	F49E12.1
	C31H5.7	Y19D10B.7	F34H10.4	cyk-7	snf-12
	fbxa-179	ulp-5	tag-168	rde-2	C49C3.9
	str-169	C47E12.2	H02F09.2	dpy-26	oac-57
	ttx-1	fzy-1	C18A11.1	Y111B2A.10	ZK418.6
	F57A8.1	F09G2.8	C25E10.12	cec-9	col-108
	let-653	apy-1	C25F6.7	acs-4	ssu-2
	Y48A6B.8	ZK742.3	F28B12.6	T05H10.1	lgc-33
	Y82E9BR.23	Y54G2A.41	Y40C5A.3	ZK930.1	gad-2
	Y51H4A.1	B0228.7	K05C4.11	Y54F10AM.11	M03A1.8
	pqn-80	F38A5.1	fbxa-11	Y43F4B.7	K11H12.11
	pitr-4	Y71G12B.23	F13E6.4	mspn-1	col-105
	hid-1	T16H12.4	lin-14	bed-2	sulp-1
	R07C12.2	hen-1	cct-3	F56C9.6	acr-23
	vab-3	zyg-11	K06G5.1	H28G03.1	set-12
	C16B8.4	C17G1.2	nhr-91	nhr-71	fipr-1
	F29A7.4	Y48G9A.11	uig-1	cpn-3	stdh-1
	oac-50	uri-1	C45G9.15	csn-4	K07D4.9
	arrd-23	ufd-1	sup-26	C05D12.3	F57G4.1
	B0507.4	F36G3.2	pes-4	Y56A3A.19	rps-27
	gei-1	npl-4.2	egas-4	let-413	F22B7.9
	vab-2	T20D3.8	set-6	sdhb-1	C14B4.2
	R05D7.3	tftc-3	srx-76	sax-7	sra-14
	K08D12.4	men-1	wrt-1	mlc-3	F47A4.5
	mdl-1	npl-4.1	F43C1.1	K07H8.1	grl-13
	T23F2.2	oig-2	Y69A2AR.31	Y57G11C.3	R11F4.2
	svop-1	sphk-1	lron-11	ppk-2	F21C3.7
	rab-14	rpl-41	F36H2.3	B0001.4	hhat-1
	ift-20	dars-2	Y105C5A.1269	ubxn-2	Y43F8C.3
	C05C9.2	thoc-3	cut-5	T24E12.11	F23C8.3
	unc-116	F55A11.1	F59D6.7	acdh-13	F35C11.6
	B0457.6	B0001.7	abu-7	F56A8.8	hot-6
	daf-6	dod-18	F14B8.6	ipla-1	F53F10.1
	acd-2	Y69A2AR.21	T28C12.1	unc-32	lgc-44
	ZK669.2	dnj-30	ZK84.1	F40H3.2	F15E6.9
	T24F1.7	wrn-1	ncs-3	F53F4.16	F36H1.11
	sma-5	Y53G8AR.7	Y42A5A.1	exoc-7	math-34
	F46C8.8	age-1	bath-38	nra-2	F40H6.6
	magi-1	faah-3	phy-4	aqp-1	C38C3.3
	sox-2	cyb-1	ugt-33	mut-14	F59F4.1
	Y38H8A.1	Y71A12B.3	ugt-16	Y50D4C.6	ptl-1
	M04F3.4	ZK856.5	F20B10.3	lat-1	cpi-2
	cdh-4	F42A10.7	dod-20	B0395.3	Y105C5A.17
	tps-1	pgs-1	dgk-1	rsp-3	nsy-4
	Y7A9D.1	T01G5.7	C30C11.4	cdd-2	C56G7.3
	F58D5.2	swah-1	dpy-1	nuo-6	F28B12.6
	E02C12.10	rpl-9	math-20	gana-1	R11E3.1
	ZK896.4	dlc-2	F47D12.6	upp-1	D2023.3
	F23C8.3	rps-6	dos-3	C05D11.5	T04A6.5
	valv-1	lact-5	nas-1	nuo-4	C45G9.10
	F27C1.4	Y53G8B.1	T08B2.3	Y18H1A.3	K08D12.7
	srab-25	ZK370.8	lgc-28	ran-3	F40H7.12
	R08E3.3	C50F4.12	Y43F8C.4	panl-2	anc-1
	Y47G6A.13	bath-30	T13F3.7	ZK863.4	F54G2.1
	acbp-3	knl-3	gsto-2	bir-1	ZK105.5
	T10E9.8	sna-1	sto-5	mon-2	F58F9.7
	abl-1	Y37E11B.6	F58D5.6	set-3	ptp-4
	igeg-2	spe-5	col-117	Y75D11A.3	nhr-247
	crt-1	fbxb-34	flp-6	rpt-5	hbl-1
	uggt-1	moa-2	daf-6	mom-4	F31E3.6
	C06E4.2	mcu-1	F09A5.2	ath-1	Y55F3AM.11
	unc-33	ZK856.16	sulp-3	rpn-6.2	T10C6.5
	ain-2	clec-56	F29A7.4	ZK484.3	srv-25
	col-108	R151.6	F34D10.6	T02H6.11	T13F3.9
	din-1	Y59A8B.12	fis-2	mom-1	C55C3.3
	M60.6	F53F4.16	C05E4.12	C47E12.2	C55C3.6
	C05D12.1	F22F4.5	C30F8.3	F57G9.3	B0416.11
	ZK867.2	F55A11.7	cpt-4	nrd-1	F08G2.8
	pho-14	pzf-1	C07E3.10	C30F12.4	tag-141
	F54F2.6	Y105C5B.9	T20F7.3	pfd-3	Y69A2AR.22
	fbxb-85	cdk-1	T19C3.4	adbp-1	T05C12.11
	lpr-4	ntp-1	ncs-6	H04D03.3	F54D10.3
	ZC373.3	rba-1	C04F12.8	T23G5.2	ptr-9
	F56D2.8	bath-35	ZK867.2	C46A5.5	C31G12.4
	cyp-32A1	K04G2.4	F54H12.8	C27F2.10	fmo-2
	H35N09.1	C16A11.5	K01B6.3	snf-6	T05F1.7
	B0563.10	F31F6.2	fat-3	Y39E4B.2	F44E2.4
	F14H12.17	pbs-2	C34F11.8	F53F10.2	C39F7.1
	otpl-5	Y54G11A.1	R04E5.9	R166.2	C49A1.1
	far-4	Y53C12A.10	F21D9.4	C08F8.2	T16A1.4
	srxa-15	D1007.5	glna-1	F53E4.1	aexr-2
	fbxb-45	BE0003N10.1	fbxa-157	C02F5.2	C25F9.6
	cgef-1	F54F2.9	T19C3.7	vha-5	F36H9.2
	fbxc-14	ZK185.3	C04G6.5	Y41D4A.5	H25K10.4
	gpa-4	C01G5.6	cki-1	K10D2.1	ltd-1
	tsp-14	F35F11.1	F09C6.11	taf-7.1	Y43F8B.3
	fbxa-85	C52D10.3	B0564.9	C34F6.9	dyf-13
	fbxa-66	T26A5.5	C18H7.6	T01G5.7	C31C9.6
	F54G2.1	mrps-9	B0564.6	smg-5	shl-1
	exc-9	cosa-1	ifb-1	C09F9.2	ZC168.2
	math-27	unc-27	C44E4.4	Y71F9AR.3	C50B8.5
	Y40B1B.7	ttr-53	tag-272	C05A9.2	srsx-24
	cyp-33B1	W01D2.1	swt-2	ced-3	K10G6.4
	poml-1	ndx-3	Y43F8A.3	kbp-4	T04C12.7
	C07B5.4	btb-10	osm-9	htz-1	K03H6.4
	T04A6.2	rps-23	ZK285.2	F52D2.12	H14E04.1
	fbxb-93	tag-153	lgc-33	srgp-1	F41C3.1
	F40H7.12	hpo-5	F59H6.3	unc-26	cng-3
	unc-80	ndx-7	F14D7.8	yop-1	R10E11.9
	gcy-36	F22H10.6	F08G5.6	vps-33.1	F44G3.10
	sfxn-2	ZK550.4	C33G8.3	M03B6.2	agr-1
	F58F9.4	anmt-2	T04C12.1	B0334.15	Y43F8B.17
	C14B4.2	F32A11.1	pqn-80	C17E7.9	F56A4.11
	ZK816.1	pbs-3	nlp-16	C45E5.1	grl-27
	fbxc-7	B0285.3	Y92H12A.2	Y8A9A.2	cps-6
	F09E10.6	ctns-1	D2096.13	dcaf-1	F49C12.6
	F17H10.2	gss-1	fkh-7	F43G6.7	JC8.2
	F25E5.7	ZK1236.5	unc-73	C28C12.12	mlk-1
	arrd-25	cyp-34A1	F59B10.2	sem-2	stn-1
	C18H2.1	mau-2	ugt-1	gei-17	F57B9.3
	T01C4.1	C34C12.8	W01F3.2	F44E2.7	nhr-105
	Y57G11C.18	K11H12.4	F31A9.1	R13H4.2	T07F10.5
	haly-1	C34E10.10	cpna-2	his-56	elt-4
	F08B12.1	rnp-2	F58F6.6	C29F7.2	fbxa-54
	unc-23	F58G6.7	C34C12.6	B0285.3	stdh-2
	aat-3	C52E12.1	srw-61	his-46	R08E5.4
	srbc-20	hst-1	Y53F4B.25	col-106	B0454.5
	Y102A11A.9	ssp-10	ZK287.4	F57H12.6	Y46H3C.7
	C02F5.3	nhr-55	C39E9.8	C08H9.2	C29H12.6
	nhr-85	C08F8.2	ugt-56	col-184	F59B10.2
	hlh-13	F37D6.2	Y73B6A.1	pqn-21	Y47A7.2
	hlh-4	B0286.3	bar-1	R08E5.1	Y43F8B.23
	islo-1	F40F11.4	ncx-3	F29C4.2	col-107
	F49E11.2	K01C8.1	F58A4.14	ZC434.8	C18H9.5
	C08E3.15	cnc-8	ugt-57	orc-5	math-13
	F47G4.4	rnh-1.2	riok-1	kbp-1	F58A4.14
	DH11.5	MTCE.4	B0563.7	H22K11.2	Y97E10AL.1
	hhat-1	K08F4.2	rcn-1	prg-1	srh-70
	F53F4.14	snr-4	dhs-16	set-4	R13A5.10
	smf-1	C04F12.5	T19D12.5	brc-1	F58D5.5
	lin-11	toca-2	hum-6	abi-1	cyp-13A5
	ina-1	ncx-6	H10D18.5	swah-1	Y38H6C.8
	F15D3.9	acl-1	C34B4.3	rde-11	F53C3.3
	T02G5.14	isp-1	ben-1	B0379.1	Y69A2AR.14
	T04B8.2	R12C12.5	ttr-32	mics-1	F33H2.8
	pes-4	mrp-7	dpy-31	F53F4.12	F53A9.2
	ins-3	kbp-2	F45E1.4	efa-6	BE10.5
	C25E10.5	T27F6.7	lat-2	cal-5	nrx-1
	his-7	F42A8.3	C17H12.10	F15A4.10	dyf-6
	R02D5.7	rpt-2	Y18D10A.23	smd-1	F35C11.3
	atgp-1	ifc-2	nhr-213	C25A1.1	C08H9.11
	Y37E11B.2	haf-3	C30A5.16	set-14	F09C6.12
	Y46E12A.5	lpd-8	dph-3	cyp-13B2	elt-3
	C08F11.11	H20E11.1	C46H3.1	lin-13	cyp-36A1
	ced-10	Y47G6A.22	lipl-7	lbp-7	C02F4.4
	F13D2.4	msp-40	F53H2.3	sao-1	T20F10.4
	oac-57	F14B4.2	gyg-1	crml-1	C42D4.1
	C24H10.1	F54A3.6	C16A3.4	Y25C1A.8	Y119D3B.21
	gly-6	mus-81	ras-1	imb-1	srv-4
	F21G4.6	W02B12.4	Y46H3A.4	T05H4.11	K07A1.20
	lin-10	F34D10.8	W04G5.9	acbp-5	F53A9.1
	F08C6.5	K04F10.3	K10G6.9	nmt-1	tbc-18
	C05G5.3	F33H2.3	gcy-7	F55A11.7	R102.1
	elks-1	Y47G6A.19	rad-26	npp-7	C17B7.10
	C49C3.11	nspd-2	scl-20	npp-23	nhr-6
	fhod-1	tag-321	T23F2.2	vha-16	C09G9.8
	C09D4.2	mrps-34	Y18H1A.11	grp-1	ZC84.6
	K07A1.20	ZK686.2	T10H9.1	Y110A2AR.3	F52H3.6
	F58F6.6	Y62H9A.3	K08D8.7	pars-2	F25E2.2
	C05C9.1	MTCE.3	C30B5.6	lsy-2	F31E9.3
	Y116A8C.25	lin-52	mam-8	T22D1.3	C07E3.9
	ZK899.1	C45E5.1	C41A3.2	pitr-1	C44B11.6
	srt-32	C23G10.7	pqn-63	ceh-58	F29A7.4
	ugt-7	T09A12.5	F58F12.4	vha-6	C47E8.3
	wrt-9	fut-3	F18H3.1	ZK829.7	T04C12.3
	C49C3.8	R07E5.1	W06G6.12	W04H10.6	pqn-89
	ugt-50	msp-38	F55C7.2	abt-4	T03D8.6
	fbxc-25	H39E20.1	tsp-3	npp-1	W02F12.8
	math-37	ZK686.3	glr-8	scpl-4	zip-6
	cec-1	ile-1	ncx-5	prx-19	sdz-6
	dhcr-7	vet-6	mltn-9	C42D4.2	C05D12.2
	B0403.5	R11G10.3	ilys-4	R05D7.4	ZK1320.2
	C06B3.7	Y69A2AR.32	hpo-7	fbf-1	Y71H2AM.13
	F09C6.1	F02A9.4	pqn-29	gsp-2	gap-1
	ZK250.9	B0303.3	dod-22	unc-97	E02H9.1
	K09E9.3	rla-2	C06C6.8	Y69A2AR.28	C47D2.1
	mab-20	cpb-3	sulp-1	Y53C12A.10	F46H5.5
	F15A4.8	col-96	str-45	C11H1.2	gsto-2
	inx-13	H20E11.3	ttr-16	ruvb-2	fbxa-6
	abu-8	F56D1.1	C06C3.3	F35D2.3	F40E10.5
	Y44E3A.1	gpa-16	F22E5.7	Y47G6A.33	srw-95
	F07E5.5	taf-12	atg-16.2	mop-25.1	F25D7.5
	plc-1	Y105E8A.21	acr-20	lipl-3	srt-53
	C17H12.10	T03F6.10	F53F4.14	lin-3	nas-25
	clp-4	F32E10.5	nep-26	cdc-25.1	Y48G9A.6
	uig-1	C16C8.4	cyp-13A1	smg-1	C25E10.12
	W03D8.2	Y110A7A.6	wrk-1	csr-1	M05D6.1
	ZC455.1	swd-2.2	F36G3.3	fbf-2	C48B4.3
	Y16E11A.2	pph-4.2	F23B12.1	cul-5	F48C1.11
	C15C7.5	mrpl-21	clec-121	T26C5.3	Y54F10BM.3
	glb-32	C54G4.7	sqt-3	Y113G7B.24	F12A10.7
	aqp-10	C30B5.2	cutl-13	nsf-1	C06G3.4
	Y43F8B.18	haf-6	C08G9.1	tbp-1	F02E11.2
	K08B12.3	C26F1.3	fbxa-115	R53.4	C27A7.1
	T27F7.12	B0024.11	pgp-7	Y73F8A.25	R10D12.15
	ZK1010.8	dhfr-1	aqp-2	W09C5.8	Y19D10A.10
	F53C11.9	Y39B6A.36	K08D10.9	lem-3	ift-20
	nhr-11	M04B2.2	lam-3	pbs-7	cfi-1
	sulp-3	sid-1	Y55F3BR.2	efl-1	F41C3.2
	nas-1	T14B4.3	C04E12.2	D2023.6	W02D9.10
	ncs-6	D1054.18	W02C12.2	fkb-2	Y65B4A.7
	ttr-54	nhr-66	pqn-73	ret-1	F16B4.5
	calu-1	F45G2.4	elks-1	F28C6.2	F23H11.7
	F13C5.2	pbs-5	ace-3	swan-1	npr-25
	F36H9.2	F56A6.4	fbxa-143	nhr-23	F17C8.7
	rcn-1	Y14H12B.2	srd-28	R04F11.2	pqn-35
	pak-1	B0238.9	M03A8.3	nfyb-1	nhr-167
	T08G5.1	sucl-1	mlt-11	C06A8.3	sel-7
	F28E10.5	T08D2.5	abcf-2	Y37E3.17	cyp-29A4
	K07F5.15	perm-3	W05H9.3	D1081.8	tmc-1
	C46A5.4	wah-1	F13D2.4	F28H1.1	H42K12.3
	frm-1	bath-26	Y26D4A.3	cec-3	T02B11.6
	T03F7.7	Y48G1A.2	C54G4.4	nrfl-1	C02B4.4
	T20H9.6	F08A8.3	cya-2	eak-7	srx-97
	Y42A5A.1	unc-85	E02A10.4	clec-63	nhr-149
	ceh-8	T28A8.3	tbc-18	hsf-1	F13E9.9
	dhs-29	ZK688.5	gcy-33	K07C5.6	T03F7.7
	C52B9.8	vha-9	F10D7.5	rha-1	Y37E11B.2
	math-21	ctb-1	atf-8	F54E12.2	sut-2
	F19B2.6	T10B11.6	C08E3.15	C55A6.10	F53B1.8
	R11G1.7	F26B1.8	cyp-13A5	ntl-3	T26F2.1
	C03B1.10	C01G10.9	srt-59	B0432.7	B0280.2
	C25E10.4	ubc-6	igcm-4	fdps-1	abts-2
	R186.1	lbp-7	F20C5.5	pmt-1	abu-11
	F13H8.9	hrpf-1	R02F2.2	madf-11	B0361.4
	sta-1	ZC395.10	T02E1.8	H01M10.1	D2085.7
	ZK470.2	rbx-1	Y70C5B.1	Y71G12A.2	seb-2
	B0563.5	hcp-1	T06D8.3	dpy-7	math-38
	C15H9.11	W04A8.3	fip-1	pri-1	F41E7.7
	Y26D4A.9	hsp-25	snf-12	acl-8	ceh-75
	M117.4	Y106G6H.14	srab-26	gei-15	col-74
	dgn-1	Y39E4B.2	nhr-247	rsp-6	M28.8
	F07B7.8	npp-23	pes-23	F33G12.3	elo-8
	fbxc-52	F56C9.6	K10D11.2	C44C1.5	gcy-34
	mans-3	exos-3	C32E12.4	mms-19	C33G8.4
	Y113G7B.28	rps-18	F38A1.9	D1046.3	Y40C5A.3
	W04H10.2	W03F8.3	hda-4	mev-1	unc-39
	fbxa-6	C17E4.4	K07A1.20	T20F10.2	glr-5
	fasn-1	vig-1	F30A10.9	tlk-1	T08G11.3
	fbxa-189	F47B7.7	K07A12.1	F22H10.6	C13A10.2
	nhr-195	R12B2.2	ahr-1	K03H6.2	col-78
	let-4	gale-1	ttyh-1	skpt-1	C54E10.6
	pcp-5	R05D11.6	R01H2.4	egl-44	C15H9.3
	C25F9.14	bath-2	H24G06.1	F48E8.2	T06D8.10
	ugt-29	F29G9.7	F26F12.3	edc-3	M05B5.3
	C01G10.5	C48B4.9	R02D5.10	hrpf-1	F48E3.2
	set-19	F23H11.2	T10H10.2	suf-1	lbp-3
	C45B2.2	ZK856.10	T17H7.7	T04C9.1	W09C5.1
	T23B7.2	T09A5.9	avr-14	W07G4.3	K10D3.8
	R05G6.9	dod-3	C27H5.2	ppgn-1	set-30
	Y82E9BR.21	clec-4	F13A2.1	M18.8	bus-8
	sma-9	F13G3.10	K03A11.5	T26A5.2	Y73B6BL.12
	W09C3.8	swsn-9	F47B3.5	vps-33.2	C05C9.2
	W03D2.7	lap-1	Y113G7A.13	btb-11	Y54G2A.16
	M01G12.9	C47D12.4	ccb-2	exos-4.1	C12D5.3
	C32C4.1	gst-13	srw-95	M05D6.6	acbp-6
	R12B2.7	dhs-3	enpl-1	trt-1	ZK863.8
	Y97E10C.1	F46C5.9	T05A7.11	ddl-3	K09E9.1
	dpy-3	F55F3.2	ceh-63	R186.7	srh-76
	nhr-129	F14D2.11	cec-2	C30H6.9	C23H5.8
	glb-5	W04E12.2	ZC416.2	prx-14	egl-1
	his-8	swt-7	T08G11.3	ceh-92	haly-1
	C37A5.6	Y25C1A.13	srx-46	EEED8.12	inx-20
	Y53F4B.14	moma-1	srd-67	C06H2.6	Y82E9BR.25
	fbxa-47	F12E12.11	srh-239	art-1	T28H10.1
	efk-1	C27D9.1	F28C10.3	fbxc-28	F11A5.18
	hecd-1	F21F3.4	spp-12	R12C12.8	srsx-17
	fbxb-1	C05D11.5	dur-1	F11C1.5	cnp-3
	C16H3.3	glb-26	tyr-4	app-1	F48F7.6
	C47E12.13	acdh-13	C27A2.8	lap-2	srt-63
	C38H2.2	gad-1	arrd-28	T07C12.12	srx-38
	oac-42	ssp-9	T25B6.6	F31D4.2	F26D11.1
	D1086.1	C50F4.1	F59A7.11	F54D7.2	T06C10.3
	C16D2.1	ZK616.5	catp-8	W04A8.1	M04D8.7
	ZK593.2	C32E8.5	T19B10.5	guk-1	T26C5.5
	trpa-2	osta-3	C09F12.3	C23G10.8	C09F5.3
	chw-1	ZC434.4	sma-4	F54F7.2	Y79H2A.12
	C05E4.7	dhs-9	ttr-20	klp-7	cbn-1
	T20D3.11	elpc-2	fbxa-23	F54E4.3	F33A8.6
	Y38F2AR.12	nuo-5	C30A5.10	tag-257	R03H10.7
	F30A10.13	K06A4.7	C16A11.4	B0286.3	C30F2.2
	cutl-2	F53C11.3	T14G8.3	Y37E11AM.2	bbs-2
	Y46D2A.2	Y57A10B.6	nep-2	unc-52	Y43F8B.13
	F49E7.2	hsp-60	F56D3.1	fce-2	col-84
	exos-7	ubxn-4	W05E10.5	pie-1	cyp-25A4
	Y55B1BL.1	rfl-1	cpr-2	egl-3	F23F1.4
	ZK1320.5	scav-5	ccb-1	F08A8.4	asp-6
	F26F12.3	skr-17	C18C4.5	mff-2	tag-343
	C07H6.9	ifet-1	osm-7	fbxa-211	F28H6.8
	C55A1.6	rps-11	F48F7.5	unc-40	F25B3.5
	F35D2.3	F14D2.15	M03F4.6	T03F1.1	sdz-3
	osm-6	fbxb-42	acl-12	fbxa-206	Y57E12AR.1
	K10C9.7	arx-7	F56D2.8	rars-2	F47D12.6
[truncated: 1,114 more rows]
