# Supplementary material for: Suppression of transcriptional drift extends C. elegans lifespan by postponing the onset of mortality
Source: eLife. 2015 Dec 1;4:e08833. doi: 10.7554/eLife.08833 (PMC4720515; doi:10.7554/eLife.08833)
Supplement: Figure 1—source data 5. — DOI: http://dx.doi.org/10.7554/eLife.08833.008 [file elife-08833-fig1-data5.xlsx]

## Sheet: Figure 1-source data 5
List 1	List of 111 genes that increase expression in response to mianserin on day 3 which are not a response to aging
List 2	List of 733 genes that that increase expression in response mianserin on day 5 which are not a response to aging
List 3	List of 138 genes that increase expression in response mianserin on day 10 which are not a response to aging
List 4	List of 45 genes that that increase expression in response mianserin on day 3 which are not a response to aging
List 5	List of 479 genes that that increase expression in response mianserin on day 5 which are not a response to aging
List 6	List of 55 genes that that increase expression in response mianserin on day 10 which are not a response to aging
List 1	List 2	List 3	List 4	List 5	List 6		Gene set enrichment List 1								Gene set enrichment List 4
cyp-35A2	cyp-35A2	cyp-35A3	F44G3.2	nas-37	ins-13			Caenorhabditis elegans (REF)	upload_1							Caenorhabditis elegans (REF)	upload_1
cyp-35A3	cyp-35A4	cyp-35A4	clec-70	ttn-1	clec-10		GO biological process experimental only	#	#	expected	Fold Enrichment	+/-	P value		GO biological process complete	#	#	expected	Fold Enrichment	+/-	P value
cyp-35A4	cyp-35B2	cyp-35B2	T01G5.1	him-4	R13A1.3		response to xenobiotic stimulus	8	5	0.03	> 5	+	3.25e-07		Unclassified	10372	13	16.2	0.8	-	0
cyp-35B2	cyp-35A3	cyp-35B3	pgp-5	unc-89	ugt-26		response to cadmium ion	16	3	0.07	> 5	+	0.0456
cyp-35A5	cyp-35B3	Y51H7C.1	str-7	lfi-1	W03F9.1		response to metal ion	33	4	0.14	> 5	+	0.013
F13H6.3	F13H6.3	cyp-35A5	col-109	twk-18	ugt-55		response to chemical	323	13	1.4	> 5	+	1.51e-06
cyp-35B3	cyp-35C1	cyp-35C1	Y17G9A.2	ifb-2	acdh-2		defense response	286	11	1.24	> 5	+	4.66e-05
pgp-13	cyp-35A5	C01G12.5	nhr-117	unc-22	nas-37		innate immune response	185	7	0.8	> 5	+	0.0156
R09E12.9	Y54G2A.37	col-70	fpn-1.2	msi-1	msp-51		immune response	185	7	0.8	> 5	+	0.0156
F13D11.4	F13D11.4	F13D12.6	F47B3.5	kin-1	col-81		immune system process	186	7	0.81	> 5	+	0.0162
C01G12.5	Y51H7C.1	dod-24	pitr-5	snt-1	ptr-12		response to stress	525	14	2.28	> 5	+	5.83e-05
cyp-35B1	clec-206	cyp-34A9	R05H10.1	fkh-9	ceh-45		response to stimulus	829	21	3.6	> 5	+	4.47e-08
R05D8.9	cyp-35B1	cyp-35B1	vab-8	C05G5.1	msp-19		aging	814	17	3.54	4.81	+	6.63e-05
cdr-4	C01G12.5	Y54G2A.37	W05H12.1	D2013.6	F09C8.1		multicellular organismal aging	814	17	3.54	4.81	+	6.63e-05
clec-206	F13D12.6	F12E12.11	ech-9	R07E5.4	Y45F10B.13		determination of adult lifespan	814	17	3.54	4.81	+	6.63e-05
F58B4.5	C32H11.4	F13D11.4	ZC247.1	F56C9.8	nhr-44		lipid storage	559	11	2.43	4.53	+	0.0284
F08G5.6	col-70	R05D8.9	ZK1055.5	F22E12.1	del-5		maintenance of location	566	11	2.46	4.47	+	0.0318
stdh-2	R05D8.9	C32H11.1	F59E11.5	Y46G5A.22	msp-78		lipid localization	567	11	2.46	4.47	+	0.0323
F12E12.11	T20D3.2	C17H12.6	M7.12	tyr-1	T09F5.10		multi-organism process	915	14	3.97	3.52	+	0.0357
F13D12.6	Y22D7AR.10	Y22D7AR.10	F47B3.4	ZK742.2	mpz-3		biological regulation	2122	23	9.22	2.5	+	0.0248
Y22D7AR.10	F46E10.2	clec-206	C54D2.1	myo-5	Y41D4B.6		biological_process	6218	49	27.01	1.81	+	0.000981
Y39B6A.22	cytb-5.1	F01D5.3	cth-1	ZK637.12	ZK402.5		Unclassified	14272	53	61.99	0.85	-	0
C29F7.2	ZC395.5	F35E12.6	T07A5.1	nkb-1	C01B7.3
Y51H7C.1	clec-65	T20D3.2	Y54G2A.13	egl-43	ZK822.5		Gene set enrichment List 2								Gene set enrichment List 5
Y54G2A.37	T12B5.14	dct-17	cyp-33C8	tnt-3	gipc-2			Caenorhabditis elegans (REF)	upload_1							Caenorhabditis elegans (REF)	upload_1
Y105C5B.15	C40A11.4	F01D5.5	D2045.9	W05B5.1	F36H12.9		GO biological process complete	#	#	expected	Fold Enrichment	+/-	P value		GO biological process complete	#	#	expected	Fold Enrichment	+/-	P value
cyp-35A1	dao-2	skr-9	ZK84.1	F40E10.6	C39D10.3		response to xenobiotic stimulus	8	6	0.21	> 5	+	0.000133		skeletal myofibril assembly	7	4	0.14	> 5	+	0.0191
T12B5.14	C23H5.8	clec-186	nhr-202	csk-1	cyp-13B1		mitochondrial transmembrane transport	9	5	0.23	> 5	+	0.00683		regulation of necrotic cell death	13	5	0.26	> 5	+	0.0104
F59A7.11	F59A7.11	clec-3	F41F3.3	F47D12.7	C49C8.1		intracellular protein transmembrane import	11	5	0.29	> 5	+	0.0178		regulation of neurotransmitter secretion	16	6	0.32	> 5	+	0.00145
cyp-34A9	cdr-4	nas-20	nhr-247	faah-2	cutl-12		intracellular protein transmembrane transport	12	5	0.31	> 5	+	0.027		regulation of neurotransmitter transport	16	6	0.32	> 5	+	0.00145
fat-6	R11G1.7	hch-1	ftt-2	hsp-1	gsnl-1		necrotic cell death	18	6	0.47	> 5	+	0.0138		regulation of secretion by cell	23	7	0.45	> 5	+	0.000724
col-70	F01D5.3	F49F1.6	C05B5.2	ZK643.5	R13H9.6		mitochondrial transport	18	6	0.47	> 5	+	0.0138		regulation of secretion	30	9	0.59	> 5	+	1.92e-05
C03G6.5	F07G6.10	cyp-35A1	C46H3.2	F46A9.2	zig-7		translational elongation	23	7	0.6	> 5	+	0.00453		positive regulation of growth rate	22	6	0.43	> 5	+	0.00887
pgp-1	R09E12.9	F01D5.1	srr-6	cct-6	ZK1053.2		tricarboxylic acid metabolic process	24	7	0.63	> 5	+	0.00597		regulation of growth rate	27	7	0.53	> 5	+	0.00208
gst-25	C29F7.2	F56C9.7	R09A8.5	H14N18.4	T22B3.3		citrate metabolic process	24	7	0.63	> 5	+	0.00597		regulation of actin filament-based process	32	7	0.63	> 5	+	0.00627
F07G6.10	clc-1	clec-85	spds-1	ZC101.1	C37A2.7		tricarboxylic acid cycle	24	7	0.63	> 5	+	0.00597		establishment of cell polarity	39	8	0.77	> 5	+	0.00209
ugt-21	fat-2	gst-25	Y75B7B.1	F35A5.1	Y39A1A.18		mitochondrion organization	47	13	1.23	> 5	+	9.25e-07		regulation of cellular component biogenesis	35	7	0.69	> 5	+	0.0112
C32H11.4	Y48G8AL.7	T25E12.6	ver-3	ccch-1	msp-59		protein peptidyl-prolyl isomerization	29	8	0.76	> 5	+	0.00186		regulation of cellular localization	45	9	0.89	> 5	+	0.000569
spp-8	Y105C5B.15	nuc-1	fbxb-88	Y54G2A.13	anmt-2		aerobic respiration	26	7	0.68	> 5	+	0.01		asymmetric cell division	30	6	0.59	> 5	+	0.05
C08D8.1	F19C7.1	dhs-26	fbxb-65	snt-4	W03G9.9		autophagy	31	8	0.81	> 5	+	0.00303		establishment or maintenance of cell polarity	56	11	1.11	> 5	+	3.53e-05
ttr-41	F42F12.4	F08G5.6	jph-1	K09A9.6	fbxa-91		peptidyl-proline modification	35	9	0.91	> 5	+	0.000723		positive regulation of cell death	36	7	0.71	> 5	+	0.0134
fat-2	Y66H1A.5	Y48G1C.13	mltn-10	M28.9	cutl-18		cellular respiration	52	11	1.36	> 5	+	0.000274		modulation of synaptic transmission	39	7	0.77	> 5	+	0.0223
oac-58	R09F10.1	R09F10.1	Y75B8A.23	lin-10	unc-31		response to extracellular stimulus	39	8	1.02	> 5	+	0.0158		transmembrane receptor protein tyrosine kinase signaling pathway	40	7	0.79	> 5	+	0.0261
vem-1	W01C9.2	clec-174	ZK938.6	clec-70	B0416.2		fatty acid metabolic process	61	12	1.59	> 5	+	0.000166		regulation of small GTPase mediated signal transduction	59	10	1.17	> 5	+	0.000578
F58A6.1	dct-17	H20E11.3	col-125	F42A8.1	prk-2		hatching	48	9	1.25	> 5	+	0.00922		defecation	42	7	0.83	> 5	+	0.0356
clec-65	C32B5.15	pes-2.2		cpna-1	msp-57		organism emergence from protective structure	48	9	1.25	> 5	+	0.00922		regulation of Ras protein signal transduction	48	8	0.95	> 5	+	0.00943
nhr-74	aqp-10	pes-2.1		mek-1	sre-2		energy derivation by oxidation of organic compounds	67	12	1.75	> 5	+	0.000444		regulation of transport	113	18	2.23	> 5	+	3.82e-08
T16G1.6	Y62H9A.5	clec-68		hpo-11	F43E2.1		pronuclear migration	52	9	1.36	> 5	+	0.0173		excretion	44	7	0.87	> 5	+	0.0476
gst-5	Y65B4BL.7	spp-8		C45B2.2	col-176		generation of precursor metabolites and energy	93	16	2.43	> 5	+	8.62e-06		regulation of reproductive process	66	10	1.3	> 5	+	0.00157
Y45F10C.4	stdh-2	Y40H7A.10		prp-3	msp-65		monocarboxylic acid metabolic process	103	17	2.69	> 5	+	5.32e-06		regulation of intracellular signal transduction	100	15	1.98	> 5	+	3.84e-06
lmp-2	Y32F6A.5	clec-173		T09F5.10	msp-113		nuclear migration	55	9	1.44	> 5	+	0.0267		regulation of cytoskeleton organization	54	8	1.07	> 5	+	0.0218
prom-1	Y61A9LA.7	C12D12.1		camt-1	nspd-6		nucleus localization	56	9	1.46	> 5	+	0.0307		regulation of multi-organism process	69	10	1.36	> 5	+	0.00233
F21D5.3	ugt-61	stdh-2		F59A7.5	T19C4.5		establishment of nucleus localization	56	9	1.46	> 5	+	0.0307		collagen and cuticulin-based cuticle development	104	15	2.06	> 5	+	6.45e-06
C52A10.2	cav-1	F55G11.4		pag-3	Y57G11A.2		single fertilization	65	10	1.7	> 5	+	0.0157		cytoplasmic transport	70	10	1.38	> 5	+	0.00264
cytb-5.1	clec-81	fbxb-41		T27A3.5	E03H12.5		DNA replication	74	11	1.93	> 5	+	0.00796		cuticle development	105	15	2.08	> 5	+	7.31e-06
C02F12.5	cyp-35A1	pcp-1		F49B2.6			fertilization	68	10	1.78	> 5	+	0.0231		cytokinesis	79	11	1.56	> 5	+	0.00104
Y65B4BL.4	C07H6.9	T12B5.14		scl-8			ribosome biogenesis	75	11	1.96	> 5	+	0.00902		enzyme linked receptor protein signaling pathway	66	9	1.3	> 5	+	0.0124
mtl-1	dpm-3	fbxc-18		F01G4.4			protein modification by small protein conjugation or removal	92	13	2.4	> 5	+	0.00199		regulation of cell death	77	10	1.52	> 5	+	0.00606
lin-48	F37B4.10	F07G6.10		ncr-1			carboxylic acid metabolic process	276	39	7.21	> 5	+	6.83e-14		potassium ion transmembrane transport	77	10	1.52	> 5	+	0.00606
spp-5	gfl-1	cdr-4		nhr-97			protein modification by small protein conjugation	85	12	2.22	> 5	+	0.00507		cellular potassium ion transport	77	10	1.52	> 5	+	0.00606
F01D5.3	F07C3.3	F01D5.2		ida-1			protein ubiquitination	71	10	1.85	> 5	+	0.0332		potassium ion transport	87	11	1.72	> 5	+	0.00261
ugt-65	Y39B6A.22	hmg-6		unc-54			regulation of meiotic nuclear division	93	13	2.43	> 5	+	0.00224		intracellular protein transport	116	14	2.29	> 5	+	0.000183
W02G9.4	Y37D8A.19	fog-1		C18B2.3			peptide biosynthetic process	234	32	6.11	> 5	+	1.11e-10		mitotic spindle organization	84	10	1.66	> 5	+	0.0128
K01G12.3	dsl-3	arrd-1		kcnl-1			translation	229	31	5.98	> 5	+	3.56e-10		cellular macromolecule localization	171	20	3.38	> 5	+	6.4e-07
C08F11.12	C16C10.4	clec-74		klf-1			oxoacid metabolic process	291	39	7.6	> 5	+	3.76e-13		cellular protein localization	171	20	3.38	> 5	+	6.4e-07
sre-4	R04B3.2	T22B7.7		T04C4.1			organic acid metabolic process	291	39	7.6	> 5	+	3.76e-13		actin filament-based process	200	23	3.95	> 5	+	4.34e-08
cyp-33C6	C24H12.11	F22B5.4		C48E7.7			ncRNA processing	97	13	2.53	> 5	+	0.00352		establishment of organelle localization	132	15	2.61	> 5	+	0.00014
F02H6.4	clec-62	F14B6.3		epg-5			peptide metabolic process	255	34	6.66	> 5	+	3.72e-11		regulation of localization	217	24	4.29	> 5	+	3.53e-08
T01C3.9	F22B5.4	C06H5.14		ZK354.3			oxidation-reduction process	580	77	15.14	> 5	+	5.49e-28		organelle localization	137	15	2.71	> 5	+	0.000224
clec-160	ife-5	ZK742.4		cdc-42			protein folding	83	11	2.17	> 5	+	0.0228		intracellular transport	212	23	4.19	> 5	+	1.34e-07
D1086.10	fbxb-2	set-26		egrh-1			DNA repair	114	15	2.98	> 5	+	0.000758		actin cytoskeleton organization	194	21	3.83	> 5	+	9.18e-07
T20D3.2	fkb-3	F19C7.1		ptr-14			single-organism catabolic process	183	24	4.78	> 5	+	3.38e-07		regulation of behavior	94	10	1.86	> 5	+	0.0332
ZC395.5	Y87G2A.1	irg-3		efn-4			DNA metabolic process	206	27	5.38	> 5	+	2.57e-08		cell division	198	21	3.91	> 5	+	1.31e-06
col-50	T16H12.2	C14C11.7		mbf-1			amide biosynthetic process	251	32	6.55	4.88	+	7e-10		spindle organization	95	10	1.88	> 5	+	0.0362
dod-23	cyp-34A9	Y54G2A.49		dyf-14			cellular amide metabolic process	286	36	7.47	4.82	+	3.44e-11		apoptotic cell clearance	105	11	2.08	> 5	+	0.0151
ncx-7	Y54F10AM.8	F14B8.4		attf-4			nucleoside triphosphate metabolic process	90	11	2.35	4.68	+	0.0473		regulation of cell communication	230	24	4.55	> 5	+	1.13e-07
math-45	math-45	C50F4.6		dhc-1			cellular response to DNA damage stimulus	131	16	3.42	4.68	+	0.000841		cell-cell signaling	96	10	1.9	> 5	+	0.0396
flp-12	F19B10.2	clec-143		vps-4			ncRNA metabolic process	142	17	3.71	4.59	+	0.000494		cytoskeleton organization	357	37	7.06	> 5	+	8.81e-13
gst-4	Y17G9B.2	R09H10.3		mml-1			ribonucleoprotein complex biogenesis	101	12	2.64	4.55	+	0.0277		phagocytosis	107	11	2.11	> 5	+	0.0179
cyp-32B1	dhs-26	Y32F6A.5		atg-11			cellular response to stress	263	31	6.87	4.51	+	1.15e-08		microtubule cytoskeleton organization	149	15	2.95	> 5	+	0.000638
T07F10.1	dnc-5	C35B1.4		tag-77			nucleoside monophosphate metabolic process	102	12	2.66	4.51	+	0.0304		mitotic cell cycle process	232	23	4.59	> 5	+	7.43e-07
F42A8.3	C10G8.4	C23G10.6		nlp-25			purine ribonucleoside metabolic process	112	13	2.92	4.45	+	0.0161		mitotic cell cycle	233	23	4.61	4.99	+	8.06e-07
C42C1.13	spp-16	F27E5.1		rme-1			purine nucleoside metabolic process	112	13	2.92	4.45	+	0.0161		single-organism cellular localization	142	14	2.81	4.99	+	0.00196
nas-20	aagr-4	Y102A11A.5		unc-79			cellular amino acid metabolic process	156	18	4.07	4.42	+	0.000382		response to abiotic stimulus	164	16	3.24	4.94	+	0.000399
E02C12.8	W10G11.3	ZK1193.3		clec-199			regulation of nuclear division	113	13	2.95	4.41	+	0.0176		regulation of response to stimulus	288	28	5.69	4.92	+	1.48e-08
F57A10.4	Y50D7A.10	T21H3.1		Y26D4A.9			cofactor metabolic process	106	12	2.77	4.34	+	0.044		localization of cell	279	27	5.51	4.9	+	3.87e-08
vit-6	Y51H4A.5	R11.4		lon-1			ribonucleoside metabolic process	126	14	3.29	4.26	+	0.0121		cell motility	279	27	5.51	4.9	+	3.87e-08
ugt-49	F54D12.4	C49C3.4		K10C3.4			nucleoside metabolic process	129	14	3.37	4.16	+	0.0157		inorganic cation transmembrane transport	228	22	4.51	4.88	+	2.88e-06
C37C3.10	Y71F9AL.7	D1086.3		egl-13			regulation of cell division	139	15	3.63	4.13	+	0.00822		regulation of signaling	229	22	4.53	4.86	+	3.12e-06
oac-59	C14F11.6	Y39B6A.22		hpd-1			glycosyl compound metabolic process	130	14	3.39	4.12	+	0.0171		inductive cell migration	146	14	2.89	4.85	+	0.00269
C10G8.4	ugt-31	fat-3		C34D4.3			small molecule metabolic process	577	62	15.07	4.12	+	2.13e-17		monovalent inorganic cation transport	230	22	4.55	4.84	+	3.37e-06
cpr-1	fbxb-10	Y110A2AR.1		cct-2			small molecule biosynthetic process	121	13	3.16	4.11	+	0.0356		positive regulation of cellular process	336	32	6.64	4.82	+	8.08e-10
C23G10.6	asp-5	F22E5.20		ndnf-1			death	534	57	13.94	4.09	+	1.13e-15		striated muscle cell development	158	15	3.12	4.8	+	0.00131
Y37D8A.3	C34H4.2	skr-8		nhl-2			cell death	534	57	13.94	4.09	+	1.13e-15		striated muscle cell differentiation	159	15	3.14	4.77	+	0.00141
T07C4.12	Y82E9BR.16	vem-1		chc-1			nucleobase-containing small molecule metabolic process	246	26	6.42	4.05	+	5.24e-06		muscle cell development	159	15	3.14	4.77	+	0.00141
F02H6.3	F58D5.2	cytb-5.1		daf-8			regulation of meiotic cell cycle	133	14	3.47	4.03	+	0.0219		growth	192	18	3.8	4.74	+	0.00013
nhr-244	fbxb-115	cav-1		nud-2			lipid biosynthetic process	124	13	3.24	4.02	+	0.0456		muscle cell differentiation	171	16	3.38	4.73	+	0.000688
F12A10.1	T23G5.3	F15B9.6		ver-3			programmed cell death	494	51	12.9	3.95	+	3.24e-13		establishment of localization in cell	422	39	8.34	4.68	+	5.39e-12
C38D4.7	F28D1.2	chd-3		C35A5.4			nucleoside phosphate metabolic process	223	23	5.82	3.95	+	6.44e-05		cellular localization	468	43	9.25	4.65	+	2.34e-13
cogc-2	K06G5.1	ZK1193.2		gon-1			organonitrogen compound biosynthetic process	449	46	11.72	3.92	+	1.35e-11		cell migration	273	25	5.4	4.63	+	6.52e-07
Y32F6A.5	F46G10.1	Y105C5B.15		C33D12.2			regulation of cell cycle process	150	15	3.92	3.83	+	0.0199		regulation of organelle organization	176	16	3.48	4.6	+	0.000999
B0416.4	cdr-7	fbxc-29		ogt-1			innate immune response	191	19	4.99	3.81	+	0.0016		actomyosin structure organization	155	14	3.06	4.57	+	0.0053
F36G9.7	C17F4.7	T05D4.2		alh-8			apoptotic process	484	48	12.64	3.8	+	1.13e-11		myofibril assembly	155	14	3.06	4.57	+	0.0053
clec-85	nhr-78	F59A7.11		F59F5.3			single-organism biosynthetic process	385	38	10.05	3.78	+	9.12e-09		protein transport	244	22	4.82	4.56	+	9.63e-06
tbx-36	ins-23	T16G1.6		C25H3.8			lipid metabolic process	336	33	8.77	3.76	+	2.6e-07		protein localization	372	33	7.35	4.49	+	2.29e-09
F28B4.3	C08F1.11	nspc-5		C10C5.1			immune response	194	19	5.07	3.75	+	0.002		regulation of cellular component organization	260	23	5.14	4.48	+	6.19e-06
lipl-5	F01D5.5	C24H12.1		C54G4.2			immune system process	195	19	5.09	3.73	+	0.00216		inorganic ion transmembrane transport	262	23	5.18	4.44	+	7.12e-06
cdr-1	T04A11.5	C28G1.4		cct-8			cellular lipid metabolic process	195	19	5.09	3.73	+	0.00216		muscle structure development	194	17	3.83	4.43	+	0.000742
rde-4	T04A11.2	cyp-33C1		trxr-1			nucleotide metabolic process	217	21	5.67	3.71	+	0.000683		regulation of signal transduction	183	16	3.62	4.42	+	0.00165
trcs-1	C03G6.5	F08F3.9		C05A9.2			cellular catabolic process	344	33	8.98	3.67	+	4.67e-07		membrane organization	161	14	3.18	4.4	+	0.00811
gst-44	Y39G8B.1	hacd-1		fbxa-149			organonitrogen compound metabolic process	697	66	18.2	3.63	+	6.81e-16		establishment of protein localization	253	22	5	4.4	+	1.82e-05
	Y45F10C.4	ceh-43		R07G3.8			response to stress	685	64	17.89	3.58	+	4.69e-15		body morphogenesis	621	54	12.27	4.4	+	2.46e-16
	lbp-5	Y40D12A.2		F09A5.4			regulation of organelle organization	176	16	4.6	3.48	+	0.0327		regulation of cell division	139	12	2.75	4.37	+	0.04
	ZK616.2	C27B7.2		F31E8.5			establishment of protein localization	253	23	6.61	3.48	+	0.000573		protein catabolic process	280	24	5.53	4.34	+	5.18e-06
	F36H5.13	Y27F2A.8		Y46D2A.1			single-organism metabolic process	1581	141	41.28	3.42	+	1.75e-35		oviposition	329	28	6.5	4.31	+	2.96e-07
	fre-1	B0416.4		C06G1.5			carbohydrate metabolic process	292	26	7.62	3.41	+	0.00015		embryonic morphogenesis	141	12	2.79	4.31	+	0.0459
	F58B4.5	mesp-1		vha-15			RNA processing	214	19	5.59	3.4	+	0.00803		movement of cell or subcellular component	383	32	7.57	4.23	+	2.31e-08
	C33C12.9	lipl-1		ztf-7			defense response	296	26	7.73	3.36	+	0.000195		multi-multicellular organism process	349	29	6.9	4.2	+	2.41e-07
	Y39B6A.37	F07B7.8		vha-16			female gamete generation	262	23	6.84	3.36	+	0.00103		cell surface receptor signaling pathway	158	13	3.12	4.16	+	0.0307
	Y60A3A.19	K06C4.1		F46F11.9			sexual reproduction	548	48	14.31	3.35	+	9.65e-10		cation transmembrane transport	294	24	5.81	4.13	+	1.3e-05
	fbxc-24	C40A11.4		C05D12.2			posttranscriptional regulation of gene expression	207	18	5.4	3.33	+	0.0185		multicellular organismal reproductive behavior	343	28	6.78	4.13	+	7.39e-07
	ZK1127.5	gst-6		ubql-1			protein transport	244	21	6.37	3.3	+	0.00421		behavior	466	38	9.21	4.13	+	5.45e-10
	cyn-5	LLC1.2		gcy-9			negative regulation of gene expression	234	20	6.11	3.27	+	0.00797		protein complex subunit organization	383	31	7.57	4.09	+	1.05e-07
	W02G9.4	F35E8.13		vps-34			gamete generation	469	40	12.25	3.27	+	1.88e-07		multi-organism reproductive behavior	346	28	6.84	4.09	+	8.94e-07
	F57C12.6	R07H5.9		F59B10.4			carbohydrate derivative biosynthetic process	223	19	5.82	3.26	+	0.0142		reproductive behavior	346	28	6.84	4.09	+	8.94e-07
	D1037.5	Y45F10C.4		bet-2			organophosphate metabolic process	329	28	8.59	3.26	+	0.000122		metal ion transport	211	17	4.17	4.08	+	0.00229
	F58A4.9	set-9		ZK328.7			oogenesis	238	20	6.21	3.22	+	0.0102		molting cycle, collagen and cuticulin-based cuticle	298	24	5.89	4.07	+	1.68e-05
	mxl-2	C08F1.6		C04G2.9			catabolic process	561	47	14.65	3.21	+	7.7e-09		molting cycle	298	24	5.89	4.07	+	1.68e-05
	F28C6.10	nlp-40		mig-38			response to external stimulus	293	24	7.65	3.14	+	0.00196		multi-organism behavior	348	28	6.88	4.07	+	1.01e-06
	dhp-1	C14H10.2		F44G3.2			organic substance catabolic process	527	43	13.76	3.12	+	1.44e-07		positive regulation of biological process	825	66	16.31	4.05	+	1.12e-18
	D1022.4	ges-1		K01G5.8			germ cell development	360	29	9.4	3.09	+	0.000222		cellular component morphogenesis	316	25	6.25	4	+	1.17e-05
	T04G9.7	ceh-32		wwp-1			cellular process involved in reproduction in multicellular organism	360	29	9.4	3.09	+	0.000222		endocytosis	823	65	16.27	4	+	4.59e-18
	Y41D4B.26	dsl-2		E01G4.3			receptor-mediated endocytosis	718	57	18.75	3.04	+	3.19e-10		anatomical structure morphogenesis	1065	84	21.05	3.99	+	2.62e-24
	dpy-14	skr-15		Y55B1AL.1			carbohydrate derivative metabolic process	397	31	10.37	2.99	+	0.000163		cell cycle process	463	36	9.15	3.93	+	8.86e-09
	F41E6.5	ZK430.5		R13A1.3			protein localization	372	29	9.71	2.99	+	0.000431		negative regulation of cellular process	373	29	7.37	3.93	+	1.08e-06
	R10E4.9	dpy-14		F57H12.6			hermaphrodite genitalia development	734	57	19.16	2.97	+	7.69e-10		vesicle-mediated transport	931	72	18.4	3.91	+	7.87e-20
	pxn-2	F09B12.3		deb-1			genitalia development	740	57	19.32	2.95	+	1.06e-09		peptidyl-amino acid modification	209	16	4.13	3.87	+	0.00869
	F19C6.5	T28F4.5		pde-4			regulation of cellular component organization	260	20	6.79	2.95	+	0.0353		female gamete generation	262	20	5.18	3.86	+	0.000639
	nhr-168			C28H8.3			organic substance biosynthetic process	1361	104	35.54	2.93	+	1.08e-19		cell cycle	498	38	9.84	3.86	+	3.86e-09
	T28A11.22			C34D10.2			cell cycle	498	38	13	2.92	+	1.08e-05		cellular response to stress	263	20	5.2	3.85	+	0.000678
	F53F4.17			skn-1			biosynthetic process	1408	107	36.76	2.91	+	3.42e-20		oogenesis	238	18	4.7	3.83	+	0.00273
	asp-4			ttr-31			cellular macromolecule biosynthetic process	1013	76	26.45	2.87	+	3.99e-13		multicellular organismal reproductive process	781	59	15.44	3.82	+	2.99e-15
	aagr-1			shk-1			multicellular organismal aging	814	61	21.25	2.87	+	4.92e-10		multicellular organism reproduction	785	59	15.52	3.8	+	3.78e-15
	F49C12.10			pcf-11			determination of adult lifespan	814	61	21.25	2.87	+	4.92e-10		response to external stimulus	293	22	5.79	3.8	+	0.000224
	sdz-8			ztf-14			aging	815	61	21.28	2.87	+	5.18e-10		cation transport	362	27	7.16	3.77	+	9.92e-06
	C09G5.7			W10C4.1			macromolecule biosynthetic process	1020	76	26.63	2.85	+	5.73e-13		cell differentiation	880	65	17.39	3.74	+	1.36e-16
	F49E8.6			K05F1.6			multi-organism reproductive process	833	62	21.75	2.85	+	4.13e-10		receptor-mediated endocytosis	718	53	14.19	3.73	+	4.95e-13
	Y46G5A.8			ama-1			development of primary sexual characteristics	848	63	22.14	2.85	+	2.83e-10		macromolecular complex subunit organization	507	37	10.02	3.69	+	2.67e-08
	ZK973.8			T08H10.3			gonad development	848	63	22.14	2.85	+	2.83e-10		cell development	700	51	13.84	3.69	+	3.15e-12
	T24H7.8			T03G6.3			multi-organism process	933	69	24.36	2.83	+	2.19e-11		gamete generation	469	34	9.27	3.67	+	2.16e-07
	F54D5.4			D2063.1			cellular biosynthetic process	1340	99	34.99	2.83	+	1.49e-17		positive regulation of growth	373	27	7.37	3.66	+	1.83e-05
	F58B6.1			ppm-2			reproductive system development	857	63	22.38	2.82	+	4.45e-10		germ cell development	360	26	7.12	3.65	+	3.57e-05
	C16C8.14			Y17G7B.17			reproductive structure development	857	63	22.38	2.82	+	4.45e-10		cellular process involved in reproduction in multicellular organism	360	26	7.12	3.65	+	3.57e-05
	lys-8			ZK154.5			organic cyclic compound metabolic process	1433	105	37.42	2.81	+	1.42e-18		multi-organism reproductive process	833	60	16.46	3.64	+	1.33e-14
	lgg-3			lron-12			response to chemical	644	47	16.82	2.8	+	7e-07		cellular developmental process	931	67	18.4	3.64	+	1.3e-16
	lsm-5			pqn-35			single organism reproductive process	1207	88	31.52	2.79	+	6.86e-15		locomotion	1577	113	31.17	3.63	+	1.06e-30
	R02C2.6			F53A10.2			endocytosis	823	60	21.49	2.79	+	2.41e-09		genitalia development	740	53	14.63	3.62	+	1.67e-12
	F32H2.6			ifd-2			cellular nitrogen compound biosynthetic process	1016	74	26.53	2.79	+	4.67e-12		regulation of cell cycle	224	16	4.43	3.61	+	0.0202
	ZK813.6			ash-2			sex differentiation	924	67	24.13	2.78	+	1.35e-10		single-organism organelle organization	742	53	14.67	3.61	+	1.87e-12
	R02D3.8			alh-6			negative regulation of metabolic process	345	25	9.01	2.78	+	0.00979		hermaphrodite genitalia development	734	52	14.51	3.58	+	4.91e-12
	Y82E9BR.17			Y34B4A.4			cellular nitrogen compound metabolic process	1616	117	42.19	2.77	+	9.78e-21		positive regulation of metabolic process	255	18	5.04	3.57	+	0.00697
	mif-3			frl-1			cellular aromatic compound metabolic process	1385	100	36.16	2.77	+	4.5e-17		protein phosphorylation	440	31	8.7	3.56	+	2.79e-06
	C40A11.3			tnt-4			negative regulation of macromolecule metabolic process	336	24	8.77	2.74	+	0.0188		organic substance transport	384	27	7.59	3.56	+	3.29e-05
	F42F12.3			rab-1			developmental process involved in reproduction	1179	84	30.78	2.73	+	1.66e-13		regulation of growth	413	29	8.16	3.55	+	1.01e-05
	sdz-25			C34F6.10			heterocycle metabolic process	1394	99	36.4	2.72	+	2.22e-16		microtubule-based process	214	15	4.23	3.55	+	0.046
	ZK1098.11			crtc-1			gene expression	1057	75	27.6	2.72	+	1.12e-11		anatomical structure formation involved in morphogenesis	244	17	4.82	3.52	+	0.015
	Y82E9BR.22			gcy-12			organelle organization	891	63	23.26	2.71	+	2.32e-09		multi-organism process	933	65	18.44	3.52	+	2.46e-15
	E04D5.4			spe-11			proteolysis	481	34	12.56	2.71	+	0.00039		cellular component organization	1323	92	26.15	3.52	+	4.3e-23
	F33H2.8			F38B7.2			nucleic acid metabolic process	1105	78	28.85	2.7	+	3.93e-12		generation of neurons	246	17	4.86	3.5	+	0.0167
	ins-19			srr-10			multicellular organismal reproductive process	781	55	20.39	2.7	+	7.86e-08		multicellular organismal aging	814	56	16.09	3.48	+	1.3e-12
	dhs-29			H03A11.2			organ development	952	67	24.86	2.7	+	5.19e-10		determination of adult lifespan	814	56	16.09	3.48	+	1.3e-12
	K10B3.1			Y71G12B.13			multicellular organism reproduction	785	55	20.5	2.68	+	9.47e-08		aging	815	56	16.11	3.48	+	1.37e-12
	fbxa-107			mpz-3			nitrogen compound metabolic process	1788	125	46.69	2.68	+	3.81e-21		organelle assembly	233	16	4.61	3.47	+	0.0323
	fbxc-14			twk-26			nucleobase-containing compound metabolic process	1345	93	35.12	2.65	+	1.86e-14		neurogenesis	249	17	4.92	3.45	+	0.0194
	ppt-1			hum-1			cellular protein metabolic process	1300	89	33.94	2.62	+	1.9e-13		macromolecule catabolic process	381	26	7.53	3.45	+	0.000107
	W01A8.8			R107.5			reproductive process	1491	101	38.93	2.59	+	2.22e-15		regulation of multicellular organismal process	733	50	14.49	3.45	+	7.24e-11
	math-43			gln-2			organic substance transport	384	26	10.03	2.59	+	0.0206		negative regulation of biological process	704	48	13.92	3.45	+	2.47e-10
	C01B10.6			F49E2.2			cellular component organization or biogenesis	1387	93	36.21	2.57	+	1.25e-13		positive regulation of developmental process	414	28	8.18	3.42	+	4.02e-05
	C08F1.10			F44A2.3			vesicle-mediated transport	931	62	24.31	2.55	+	4.07e-08		sexual reproduction	548	37	10.83	3.42	+	2.29e-07
	hgo-1			mpz-1			cellular localization	468	31	12.22	2.54	+	0.00486		cellular component organization or biogenesis	1387	93	27.42	3.39	+	2.88e-22
	dom-3			gsp-4			single-organism organelle organization	742	49	19.37	2.53	+	7.32e-06		negative regulation of multicellular organismal process	239	16	4.72	3.39	+	0.0436
	clec-50			peb-1			macromolecule catabolic process	381	25	9.95	2.51	+	0.0496		cellular component assembly	435	29	8.6	3.37	+	3.07e-05
	scav-6			unc-87			cellular component biogenesis	504	33	13.16	2.51	+	0.003		ion transmembrane transport	451	30	8.91	3.37	+	1.83e-05
	str-31			ncx-2			protein metabolic process	1780	116	46.48	2.5	+	6.44e-17		cellular macromolecular complex assembly	241	16	4.76	3.36	+	0.0481
	fat-6			pab-1			cell cycle process	463	30	12.09	2.48	+	0.0106		catabolic process	561	37	11.09	3.34	+	4.32e-07
	C07D10.6			K07E3.1			macromolecule localization	957	62	24.99	2.48	+	1.22e-07		system process	305	20	6.03	3.32	+	0.00619
	C48B6.9			H01M10.1			cell development	700	45	18.28	2.46	+	6.86e-05		reproductive system development	857	56	16.94	3.31	+	1.1e-11
	F43C9.1			kel-10			establishment of localization in cell	422	27	11.02	2.45	+	0.0374		reproductive structure development	857	56	16.94	3.31	+	1.1e-11
	ttr-41			dyn-1			organic cyclic compound biosynthetic process	803	51	20.97	2.43	+	1.23e-05		organelle organization	891	58	17.61	3.29	+	4.04e-12
	D1086.10			vha-5			macromolecule modification	963	61	25.14	2.43	+	4.17e-07		sex differentiation	924	60	18.26	3.29	+	1.4e-12
	cyp-29A2			ldb-1			reproduction	2536	160	66.22	2.42	+	8.84e-24		development of primary sexual characteristics	848	55	16.76	3.28	+	2.66e-11
	C34D4.1			lpin-1			cellular component organization	1323	83	34.54	2.4	+	2.63e-10		gonad development	848	55	16.76	3.28	+	2.66e-11
	mtl-1			C41D11.3			heterocycle biosynthetic process	784	49	20.47	2.39	+	3.99e-05		nervous system development	278	18	5.49	3.28	+	0.0219
	F48E3.4			T28C12.4			cellular protein modification process	912	57	23.81	2.39	+	2.71e-06		reproductive process	1491	96	29.47	3.26	+	7.48e-22
	linc-4			gei-4			protein modification process	912	57	23.81	2.39	+	2.71e-06		positive regulation of multicellular organismal process	422	27	8.34	3.24	+	0.000213
	ZK899.2			R148.7			behavior	466	29	12.17	2.38	+	0.0312		nuclear division	313	20	6.19	3.23	+	0.00901
	D1054.1			hpo-27			aromatic compound biosynthetic process	773	48	20.18	2.38	+	6.75e-05		regulation of multicellular organism growth	376	24	7.43	3.23	+	0.0011
	mif-1			ugt-55			system development	1196	74	31.23	2.37	+	1.23e-08		developmental process involved in reproduction	1179	75	23.3	3.22	+	5.96e-16
	C32H11.3			unc-112			RNA metabolic process	909	56	23.73	2.36	+	6.25e-06		post-embryonic development	2029	129	40.1	3.22	+	8.08e-31
	fat-4			fig-1			regulation of developmental process	689	42	17.99	2.33	+	0.000776		ion transport	569	36	11.25	3.2	+	2.24e-06
	col-86			C26B9.1			regulation of nitrogen compound metabolic process	906	55	23.66	2.32	+	1.42e-05		nematode larval development	2010	127	39.73	3.2	+	5.8e-30
	Y55F3AM.11			K07E1.1			nematode larval development	2010	122	52.48	2.32	+	1.48e-15		larval development	2012	127	39.77	3.19	+	6.39e-30
	K07A1.15			T23E7.2			larval development	2012	122	52.53	2.32	+	1.59e-15		organelle fission	317	20	6.27	3.19	+	0.0108
	fbxb-107			bcat-1			primary metabolic process	3513	213	91.73	2.32	+	4.2e-32		single organism reproductive process	1207	76	23.86	3.19	+	5.86e-16
	D1086.7			eat-16			post-embryonic development	2029	123	52.98	2.32	+	1.12e-15		organic substance catabolic process	527	33	10.42	3.17	+	1.42e-05
	Y39B6A.3			set-5			response to stimulus	1981	120	51.72	2.32	+	3.6e-15		phosphorylation	576	36	11.39	3.16	+	3.08e-06
	smf-1			par-1			locomotion	1577	95	41.18	2.31	+	3.73e-11		transport	2081	130	41.13	3.16	+	2.34e-30
	C54C8.12			C07G1.6			nucleobase-containing compound biosynthetic process	751	45	19.61	2.29	+	0.00048		regulation of developmental process	689	43	13.62	3.16	+	7.95e-08
	ZC376.3			ced-7			cellular metabolic process	3100	185	80.94	2.29	+	1.09e-25		establishment of localization	2156	134	42.61	3.14	+	2.64e-31
	tag-280			ZK795.1			organic substance metabolic process	3620	216	94.52	2.29	+	1.08e-31		organ development	952	59	18.82	3.14	+	1.86e-11
	ubc-14			F45E1.5			metabolic process	4948	292	129.19	2.26	+	3.41e-48		positive regulation of multicellular organism growth	355	22	7.02	3.14	+	0.00505
	C36C5.12			srd-27			cellular macromolecule metabolic process	2330	137	60.84	2.25	+	8.17e-17		positive regulation of developmental growth	357	22	7.06	3.12	+	0.00551
	T28C6.3			F47C12.7			regulation of multicellular organismal process	733	43	19.14	2.25	+	0.00152		response to stress	685	42	13.54	3.1	+	2.3e-07
	C27H6.3			Y59E9AL.2			regulation of cellular metabolic process	1076	63	28.09	2.24	+	4.29e-06		regulation of developmental growth	392	24	7.75	3.1	+	0.00224
	dpy-17			C31H1.5			negative regulation of biological process	704	41	18.38	2.23	+	0.00325		macromolecular complex assembly	311	19	6.15	3.09	+	0.0282
	Y45F10C.2			vps-11			regulation of metabolic process	1323	77	34.54	2.23	+	7.8e-08		system development	1196	73	23.64	3.09	+	1.75e-14
	Y41D4B.17			ima-3			cell differentiation	880	51	22.98	2.22	+	0.000209		programmed cell death	494	30	9.76	3.07	+	0.00013
	E02H9.4			hlh-30			regulation of nucleobase-containing compound metabolic process	846	49	22.09	2.22	+	0.000378		single-organism localization	1336	81	26.41	3.07	+	2.93e-16
	F34D10.9			prk-2			macromolecule metabolic process	2832	164	73.94	2.22	+	1.57e-20		cellular protein modification process	912	55	18.03	3.05	+	4.78e-10
	K11B4.2			F58D5.7			maintenance of location	573	33	14.96	2.21	+	0.0396		protein modification process	912	55	18.03	3.05	+	4.78e-10
	Y65A5A.1			F28B3.1			lipid localization	591	34	15.43	2.2	+	0.0307		death	534	32	10.55	3.03	+	6.47e-05
	T09B4.8			T10E9.4			embryo development ending in birth or egg hatching	2994	171	78.17	2.19	+	4.92e-21		cell death	534	32	10.55	3.03	+	6.47e-05
	C08F11.12			gsp-2			regulation of cellular macromolecule biosynthetic process	877	50	22.9	2.18	+	0.00045		apoptotic process	484	29	9.57	3.03	+	0.000282
	T09B4.4			R02D3.1			regulation of primary metabolic process	1070	61	27.94	2.18	+	2.05e-05		cellular component biogenesis	504	30	9.96	3.01	+	0.000199
	nlp-39			C31H2.14			cellular developmental process	931	53	24.31	2.18	+	0.000204		macromolecule modification	963	57	19.03	2.99	+	3.59e-10
	Y48E1C.2			let-413			regulation of macromolecule biosynthetic process	883	50	23.06	2.17	+	0.000548		regulation of biological quality	851	50	16.82	2.97	+	1.6e-08
	Y52B11A.12			C53C9.2			embryo development	3045	172	79.51	2.16	+	1.14e-20		reproduction	2536	148	50.13	2.95	+	2.05e-32
	C50B6.9			sca-1			regulation of macromolecule metabolic process	1205	68	31.46	2.16	+	4.14e-06		localization	2795	163	55.25	2.95	+	9.7e-37
	syp-1			R106.1			regulation of cellular biosynthetic process	887	50	23.16	2.16	+	0.000625		single-organism transport	1261	73	24.92	2.93	+	2.77e-13
	Y66D12A.8			rsks-1			body morphogenesis	621	35	16.21	2.16	+	0.0352		macromolecule localization	957	55	18.92	2.91	+	3.09e-09
	R02F2.7			miz-1			regulation of gene expression	1030	58	26.89	2.16	+	7.25e-05		phosphorus metabolic process	1015	57	20.06	2.84	+	2.91e-09
	fbxc-10			T07C12.15			regulation of biosynthetic process	888	50	23.19	2.16	+	0.000645		phosphate-containing compound metabolic process	1000	56	19.77	2.83	+	5.19e-09
	Y22D7AL.14			myo-2			cellular response to stimulus	1454	78	37.96	2.05	+	2.31e-06		regulation of biological process	3079	169	60.86	2.78	+	3.77e-35
	fbxb-75			T22C1.8			anatomical structure morphogenesis	1065	57	27.81	2.05	+	0.000492		transmembrane transport	777	42	15.36	2.73	+	8.93e-06
	pck-1			jmjd-1.2			establishment of localization	2156	113	56.29	2.01	+	8.57e-10		regulation of cellular process	2461	131	48.64	2.69	+	6.79e-24
	C38D4.7			F54E2.4			regulation of RNA metabolic process	824	43	21.51	2	+	0.0263		cellular protein metabolic process	1300	69	25.7	2.69	+	1.35e-10
	C02F12.5			snt-2			regulation of transcription, DNA-templated	807	42	21.07	1.99	+	0.0351		protein metabolic process	1780	92	35.18	2.61	+	1.82e-14
	fbxc-11			gpb-1			regulation of nucleic acid-templated transcription	807	42	21.07	1.99	+	0.0351		embryo development ending in birth or egg hatching	2994	153	59.18	2.59	+	2.66e-27
	oac-59			eat-3			regulation of RNA biosynthetic process	813	42	21.23	1.98	+	0.0414		biological regulation	3583	183	70.82	2.58	+	7.28e-35
	fbxc-9			R17.3			multicellular organismal development	4328	221	113.01	1.96	+	6.84e-23		embryo development	3045	154	60.19	2.56	+	4.84e-27
	nspc-16			F42H10.5			single-organism developmental process	4573	228	119.4	1.91	+	1.71e-22		anatomical structure development	4136	207	81.75	2.53	+	3.14e-40
	Y48G1C.9			spg-7			developmental process	4587	228	119.77	1.9	+	2.63e-22		regulation of metabolic process	1323	66	26.15	2.52	+	7.76e-09
	C28C12.1			pitr-5			transport	2081	103	54.34	1.9	+	3.03e-07		single-organism cellular process	4620	228	91.32	2.5	+	1.77e-45
	gst-25			snx-27			localization	2795	138	72.98	1.89	+	9.38e-11		multicellular organismal process	4739	230	93.67	2.46	+	8.26e-45
	LLC1.2			pek-1			single-multicellular organism process	4626	225	120.79	1.86	+	1.39e-20		regulation of cellular biosynthetic process	887	43	17.53	2.45	+	0.000123
	ugt-51			acl-4			anatomical structure development	4136	201	107.99	1.86	+	2.18e-17		regulation of biosynthetic process	888	43	17.55	2.45	+	0.000127
	W07E6.5			Y77E11A.12			multicellular organismal process	4739	228	123.74	1.84	+	2.4e-20		regulation of cellular metabolic process	1076	52	21.27	2.44	+	5.33e-06
	F53A9.8			F53F1.4			single-organism cellular process	4620	222	120.63	1.84	+	1.78e-19		oxidation-reduction process	580	28	11.46	2.44	+	0.0259
	F36D4.2			T12D8.9			regulation of biological process	3079	143	80.39	1.78	+	3.03e-09		developmental process	4587	221	90.67	2.44	+	1.4e-41
	dhs-20			ZC247.2			biological regulation	3583	161	93.55	1.72	+	9.68e-10		cell communication	1371	66	27.1	2.44	+	3.56e-08
	png-1			K01A6.8			cellular process	5940	266	155.1	1.72	+	8.44e-21		response to chemical	644	31	12.73	2.44	+	0.00972
	C07H6.2			ntl-4			regulation of cellular process	2461	109	64.26	1.7	+	3.67e-05		single-organism developmental process	4573	220	90.39	2.43	+	3.49e-41
	btb-16			dnj-1			single-organism process	7478	329	195.25	1.68	+	1.27e-28		single organism signaling	1336	64	26.41	2.42	+	9.17e-08
	M04F3.3			aakg-4			biological_process	10118	412	264.18	1.56	+	3.63e-36		signaling	1336	64	26.41	2.42	+	9.17e-08
	R07E3.2			cah-4			Unclassified	10372	204	270.82	0.75	-	0		regulation of cellular macromolecule biosynthetic process	877	42	17.33	2.42	+	0.000243
	col-68			mth-1											regulation of primary metabolic process	1070	51	21.15	2.41	+	1.2e-05
	nspc-20			asd-2											multicellular organismal development	4328	206	85.55	2.41	+	1.44e-36
	tag-115			slcf-2											regulation of gene expression	1030	49	20.36	2.41	+	2.56e-05
	T27A1.5			tag-325											regulation of macromolecule biosynthetic process	883	42	17.45	2.41	+	0.000291
	nas-20			cap-2											single-multicellular organism process	4626	220	91.44	2.41	+	2.39e-40
	F43C11.7			oxy-4											regulation of nitrogen compound metabolic process	906	43	17.91	2.4	+	0.000219
	Y106G6D.6			stip-1											regulation of nucleobase-containing compound metabolic process	846	40	16.72	2.39	+	0.000672
	pgrn-1			tag-233											cellular response to stimulus	1454	68	28.74	2.37	+	5.88e-08
	try-10			F40F9.3											regulation of macromolecule metabolic process	1205	55	23.82	2.31	+	1.28e-05
	ubh-2			ksr-1											macromolecule metabolic process	2832	129	55.98	2.3	+	2.1e-17
	cnc-3			moe-3											response to stimulus	1981	90	39.16	2.3	+	9.28e-11
	C24G6.8			gei-3											cellular macromolecule metabolic process	2330	105	46.05	2.28	+	6.17e-13
	cdf-2			tsg-101											regulation of RNA metabolic process	824	37	16.29	2.27	+	0.00594
	K07A1.3			nhr-5											cellular process	5940	265	117.41	2.26	+	9.03e-49
	Y66D12A.10			mog-1											regulation of transcription, DNA-templated	807	36	15.95	2.26	+	0.00928
	nspc-13			F31F7.1											regulation of nucleic acid-templated transcription	807	36	15.95	2.26	+	0.00928
	lact-4			abts-3											regulation of RNA biosynthetic process	813	36	16.07	2.24	+	0.0109
	clec-186			M03C11.3											signal transduction	1268	56	25.06	2.23	+	2.82e-05
	ugt-5			ttr-37											RNA metabolic process	909	40	17.97	2.23	+	0.00386
	F47B10.5			Y70G10A.2											cellular metabolic process	3100	132	61.27	2.15	+	1.95e-15
	Y23H5A.2			K03E5.2											gene expression	1057	45	20.89	2.15	+	0.00211
	F22B8.7			ZK1321.4											primary metabolic process	3513	149	69.44	2.15	+	4.3e-18
	R102.4			eif-3.J											organic substance metabolic process	3620	152	71.55	2.12	+	3.55e-18
	F14H12.7			pqn-31											nucleic acid metabolic process	1105	45	21.84	2.06	+	0.00661
	nspc-4			F48E8.4											organic cyclic compound metabolic process	1433	58	28.32	2.05	+	0.000291
	nspc-1			Y59E9AL.3											heterocycle metabolic process	1394	56	27.55	2.03	+	0.000615
	T22C8.4			ztf-27											single-organism process	7478	298	147.81	2.02	+	8.12e-49
	smu-2			lin-7											cellular aromatic compound metabolic process	1385	55	27.38	2.01	+	0.00112
	M18.3			atl-1											nitrogen compound metabolic process	1788	71	35.34	2.01	+	2.09e-05
	ZK430.5			M106.4											metabolic process	4948	196	97.8	2	+	5.15e-23
	C41G6.13			lin-24											cellular nitrogen compound metabolic process	1616	64	31.94	2	+	0.000135
	Y75B12B.8			F19C6.2											nucleobase-containing compound metabolic process	1345	53	26.58	1.99	+	0.00229
	F23D12.11			tag-341											single-organism metabolic process	1581	61	31.25	1.95	+	0.000678
	kel-3			ell-1											biological_process	10118	348	199.99	1.74	+	8.88e-51
	F53G2.1			K08F4.5											Unclassified	10372	90	205.01	0.44	-	0
	fbxa-221			K02E10.1
	Y47G6A.14			unc-115			Gene set enrichment List 3								Gene set enrichment List 6
	F58A6.1			unc-15				Caenorhabditis elegans (REF)	upload_1							Caenorhabditis elegans (REF)	upload_1
	T06D8.2			F21D12.3			GO biological process complete	#	#	expected	Fold Enrichment	+/-	P value		GO biological process complete	#	#	expected	Fold Enrichment	+/-	P value
	T04H1.5			lips-12			response to xenobiotic stimulus	8	5	0.04	> 5	+	1.38e-06		Unclassified	10372	19	21.26	0.89	-	0
	C06H5.14			saps-1			innate immune response	191	12	1.01	> 5	+	7.42e-07
	btb-17			K06C4.7			immune response	194	12	1.02	> 5	+	8.83e-07
	pcp-1			C34C6.2			immune system process	195	12	1.03	> 5	+	9.35e-07
	fbxb-41			T10B11.7			defense response	296	14	1.56	> 5	+	9.54e-07
	Y75B8A.23			xpo-1			oxidation-reduction process	580	17	3.06	> 5	+	1.61e-05
	F10G8.6			vha-19			response to stress	685	18	3.61	4.99	+	3e-05
	C10A4.3			ubr-1			multicellular organismal aging	814	16	4.29	3.73	+	0.00852
	F59F4.1			col-97			determination of adult lifespan	814	16	4.29	3.73	+	0.00852
	Y17G7B.23			F22E5.11			aging	815	16	4.3	3.72	+	0.00866
	rps-28			ZK131.11			single-organism metabolic process	1581	28	8.33	3.36	+	1.27e-05
	nspc-9			ifd-1			locomotion	1577	22	8.31	2.65	+	0.0318
	eef-1B.1			Y59E9AL.6			response to stimulus	1981	25	10.44	2.39	+	0.0427
	R07E3.4			T10F2.2			multicellular organismal development	4328	47	22.81	2.06	+	0.000203
	F32H2.12			C06G1.2			metabolic process	4948	53	26.08	2.03	+	2.49e-05
	Y73F8A.26			wts-1			single-organism developmental process	4573	48	24.1	1.99	+	0.000396
	Y17G7B.12			kin-29			developmental process	4587	48	24.18	1.99	+	0.000435
	K08B4.2			pqn-74			single-multicellular organism process	4626	48	24.38	1.97	+	0.000567
	Y73C8B.1			T08B6.4			multicellular organismal process	4739	48	24.98	1.92	+	0.0012
	Y50D4A.1			clh-1			single-organism process	7478	68	39.42	1.73	+	3.04e-05
	col-85			twk-24			biological_process	10118	89	53.33	1.67	+	1.5e-09
	mab-21			unc-60			Unclassified	10372	30	54.67	0.55	-	0
	D1005.4			gbb-1
	C25A1.16			Y50D7A.2
	urm-1			C01G6.5
	T05G5.5			saeg-1
	F29C12.4			sago-1
	K01G5.10			sre-1
	H25P19.1			Y48G9A.9
	rpl-36			Y47G6A.5
	Y54F10BM.12			fshr-1
	F42G4.6			cec-10
	K10B2.2			T22B3.3
	T12B3.3			ZC21.6
	F34D10.3			tyr-6
	irld-1			nmgp-1
	W02D3.12			Y71G10AR.4
	hda-2			R151.7
	T02H6.9			pef-1
	aqp-4			Y50C1A.1
	Y34F4.1			hpo-36
	Y41D4A.3			meg-2
	fmo-5			lin-17
	D2089.3			hmr-1
	fbxc-18			T27E7.3
	Y45F10A.3			C56G7.2
	C03C10.2			R105.1
	glrx-10			slo-1
	C46H11.2			slo-2
	ercc-1			C41G7.6
	Y60A3A.16			laf-1
	F15A4.2			R04A9.3
	Y53F4B.14			Y69A2AR.8
	fbxa-154			F43E2.1
	tkr-1			T27F6.8
	C26C6.9			F13C5.1
	K04A8.1			eif-3.C
	ubh-4			unc-18
	C25G6.4			F19C7.8
	ZK512.4			T14B4.8
	F54C1.8			F16C3.3
	drr-1			hum-5
	hlh-16			T20F5.7
	nspc-19			C32E12.1
	Y41C4A.9			mtm-3
	R07H5.9			eor-2
	ttr-40			ceh-18
	Y53F4B.4			mab-9
	oac-58			C35B1.2
	F08G5.6			H20J04.1
	ugt-21			tag-333
	C15H11.11			F25G6.7
	pfd-5			nrd-1
	cyp-37B1			B0379.2
	cyp-33E2			C05D11.7
	F56H9.2			attf-6
	F55G11.8			let-765
	F45G2.7			smk-1
	ttr-48			pde-3
	K12B6.9			sptf-3
	C54D10.3			C33D9.3
	Y54G11A.17			prk-1
	F54B3.2			cca-1
	fbxb-26			W04B5.2
	C46C11.4			R07E5.6
	lipl-2			ZC196.2
	W06G6.10			T05C1.1
	Y45F10D.4			spe-8
	R102.11			F16B12.4
	nspc-15			mlt-7
	dsc-4			soc-2
	rpl-43			C25H3.15
	Y39A1A.24			imb-3
	F56B3.2			ZK697.8
	Y54F10AR.2			elt-3
	Y60A3A.7			Y45F10B.13
	C23G10.6			ets-4
	fbxb-91			kin-19
	Y116A8C.10			dve-1
	T20D3.6			abce-1
	ZK550.6			T13H5.1
	atg-4.2			F33E2.4
	acl-5			B0280.2
	nspc-12			nhx-9
	gst-43			gana-1
	F28F8.5			ape-1
	vem-1			mksr-1
	nspc-18			lev-11
	F07F6.8			gsa-1
	F27E5.1			rig-6
	ndx-4			oga-1
	B0261.8			F13H6.1
	fbxb-90			T28C6.7
	grd-15			2RSSE.1
	W10G11.4			F21F8.11
	tag-342			hum-2
	gst-6			cyh-1
	best-18			C56G2.1
	atg-3			Y51A2D.13
	nxt-1			acs-15
	mrps-18A			tbc-14
	C06G4.4			Y37E11AR.7
	nspc-6			C10B5.3
	thn-2			hmgs-1
	Y43C5A.4			F28E10.1
	tbc-6			gon-2
	C45G9.6			srx-117
	irg-3			F36H12.3
	inx-2			imp-2
	C55A6.6			Y55F3AM.6
	nspc-3			T13C2.6
	nlt-1			ceh-20
	nspc-2			rpl-2
	F43C11.6			pat-12
	klo-1			F36A4.4
	F40G9.5			T04H1.2
	C25H3.7			K06A9.1
	Y71H2AM.11			cil-1
	idh-2			Y113G7C.1
	F26D11.1			F36A2.10
	T14G8.2			cyl-1
	F49F1.6			twk-17
	flu-2			F26A1.13
	nhr-80			snf-1
	hpo-6			aak-2
	C06A8.3			mod-5
	T13G4.4			ulp-4
	cln-3.2			unc-47
	D2096.10			sys-1
	ndx-2			T08G11.4
	F26H11.6			C50F7.3
	R12E2.11			F46H5.7
	M02E1.3			R07A4.2
	T07D3.4			F30A10.2
	Y11D7A.7			F59A2.6
	F10F2.2			C09G12.17
	mrpl-14			fli-1
	ugt-45			B0336.12
	D1081.6			Y6B3B.4
	C13F10.1			unc-52
	wrb-1			vps-52
	clec-142			daf-2
	srsx-25			Y39B6A.25
	clec-3			ndx-1
	M02H5.8			ace-2
	Y7A5A.2			clec-161
	bcmo-2			nhr-199
	B0454.9			B0546.5
	tgt-1			F39E9.22
	K03D3.2			nhr-70
	smr-1			F26D2.10
	rps-21			K06A9.2
	C03C10.7			toe-4
	Y34F4.2			F48A9.2
	F21D5.3			T05A12.3
	ugt-11			nhr-49
	elt-4			T04F3.1
	polg-1			math-50
	bath-10			glr-1
	F45F2.9			T01D1.4
	fmo-2			let-607
	F30A10.13			C41H7.5
	fip-2			fnci-1
	Y71G12B.6			aco-2
	plc-2			ppk-3
	C49C8.3
	mlh-1
	cyp-13A5
	M02E1.2
	amx-3
	H21P03.2
	fbxb-66
	F53H4.2
	C07H6.4
	Y39G8B.2
	prp-21
	spp-2
	Y50E8A.1
	ttx-7
	Y102A11A.5
	Y49A3A.3
	Y71H2AM.4
	swt-6
	C52A10.2
	C54C6.6
	F53F1.3
	eri-5
	K12H4.3
	vps-2
	F54E7.9
	Y11D7A.19
	ethe-1
	T04G9.4
	W09G3.8
	vhl-1
	acs-9
	Y45F3A.1
	BE10.4
	rpl-24.1
	T03G6.1
	lbp-1
	bus-12
	F09E5.2
	F28B4.3
	C35E7.5
	ZK1320.2
	F18E9.1
	F52C9.1
	ula-1
	ZK858.2
	ZK813.3
	ugt-28
	C24A3.4
	hpo-38
	ZK1053.3
	F59B1.2
	haf-4
	Y110A7A.21
	ctg-1
	cyp-33C7
	zhit-1
	pdi-1
	stdh-1
	E02H1.6
	cysl-2
	B0524.5
	F55C5.11
	ptps-1
	nspc-14
	gly-14
	T22B7.7
	C11D2.3
	cpz-2
	strd-1
	T22B7.3
	D1086.19
	T07A9.12
	Y71F9AL.10
	kup-1
	T20G5.9
	W02F12.4
	F13G11.3
	Y38F2AR.10
	folt-1
	srh-24
	T20B3.1
	nas-5
	mboa-7
	R01B10.3
	F59A3.13
	C05G5.5
	C16C8.12
	str-154
	elpc-1
	R11E3.2
	T25C8.1
	eng-1
	M57.1
	K01G12.3
	fbxc-8
	F40F8.12
	W03F11.1
	C46F2.1
	T02B11.8
	Y39H10B.2
	C06G3.3
	C05C8.2
	nspc-7
	T23E1.2
	cpi-2
	rps-29
	ZK418.3
	acs-7
	nhr-152
	C35E7.10
	C23H3.3
	srp-7
	T27F7.1
	Y69H2.3
	C55A6.7
	dod-23
	F14F9.5
	nhr-172
	F18F11.1
	ZK858.5
	Y67D2.7
	F27B3.7
	Y48G1C.13
	hda-5
	dnc-2
	F31E3.6
	ubc-19
	str-267
	qars-1
	T21C12.8
	ger-1
	C34B2.9
	gadr-3
	T07A9.10
	C44C1.1
	Y119D3B.21
	srd-70
	F23C8.12
	ZK265.6
	decr-1.2
	T11G6.4
	rfc-1
	F30F8.5
	H34I24.2
	pfd-1
	F48E3.2
	F27C1.4
	K10G6.9
	C14C11.7
	F49E7.2
	F18A11.2
	B0238.10
	bath-39
	R04B5.5
	F23F1.7
	wrt-10
	nhr-244
	immp-1
	W02D9.2
	Y73B3A.3
	Y43C5A.2
	C13A10.1
	nspc-5
	rla-0
	C55C3.3
	mib-1
	tin-10
	Y53C12A.7
	W03F9.2
	pcbd-1
	cyn-4
	Y54E5A.8
	C47G2.3
	zig-9
	agr-1
	F21D9.11
	pcm-1
	W10G11.2
	C40H1.6
	Y75B8A.18
	C16C10.13
	ugt-49
	F57A10.2
	F37A4.4
	K02B12.6
	F31E9.6
	nspc-17
	fbxb-1
	plrg-1
	EEED8.15
	cutl-2
	F54C9.3
	nhr-106
	T23G7.2
	C35B1.4
	spp-5
	M176.11
	T04D3.8
	cyp-13A6
	F49E12.10
	Y57G7A.1
	fat-5
	atg-10
	Y55F3C.9
	F09E5.7
	dhs-27
	dyf-17
	C08F11.3
	cyp-33E3
	T04F8.3
	F37C4.4
	C53C11.2
	maoc-1
	C13C4.6
	R144.3
	F29G6.2
	Y39F10C.2
	Y18D10A.2
	C29E4.15
	C06A5.12
	F40G9.15
	C14C11.1
	C25D7.5
	clp-6
	T03G11.10
	W03B1.3
	grl-27
	ZK1320.11
	B0205.6
	rab-19
	Y62H9A.15
	T25D10.1
	srv-5
	F37C12.1
	M01F1.3
	ckb-1
	arp-11
	ref-1
	Y56A3A.11
	C28D4.10
	lec-11
	Y71F9B.1
	Y49F6B.9
	R151.10
	F12F6.2
	T03F6.9
	fbxb-18
	madf-1
	F22D6.9
	Y34F4.4
	crn-5
	T21D12.12
	wht-1
	dhs-21
